# Supplementary material for: High frequency body site translocation of nosocomial Pseudomonas aeruginosa
Source: Nat Commun. 2025 Nov 25;16:9862. doi: 10.1038/s41467-025-66088-x (PMC12647771; doi:10.1038/s41467-025-66088-x)
Supplement: Supplementary file 3 — Dataset 1 [file 41467_2025_66088_MOESM3_ESM.xlsx]

## Sheet: Positive blood cultures
HOSPITALIZATION_CODE	ANONYMIZED_PATIENT_ID	ANALYSIS	ISOLATION_DATE	RESULT
40012854	1	Blood culture	2020-03-22	Negative
40012854	1	Blood culture	2020-04-02	Klebsiella pneumoniae
40012854	1	Blood culture	2020-04-23	Enterococcus faecalis
40011652	2	Blood culture	2020-03-21	Enterobacter cloacae
40011652	2	Blood culture	2020-03-21	Negative
40011652	2	Blood culture	2020-03-21	Candida parapsilosis
40011652	2	Blood culture	2020-04-15	Staphylococcus epidermidis
40011652	2	Blood culture	2020-04-18	Staphylococcus epidermidis
40011652	2	Blood culture	2020-05-13	Enterococcus faecalis
40011652	2	Blood culture	2020-05-13	Candida parapsilosis
40011652	2	Blood culture	2020-05-22	Candida parapsilosis
40014549	3	Blood culture	2020-04-21	Negative
40014549	3	Blood culture	2020-04-21	Negative
40000570	4	Blood culture	2020-01-05	Negative
40000570	4	Blood culture	2020-04-12	Escherichia coli
40000570	4	Blood culture	2020-04-13	Escherichia coli
40000570	4	Blood culture	2020-04-16	Escherichia coli
40013054	5	Blood culture	2020-03-31	Enterococcus faecalis
40013054	5	Blood culture	2020-04-20	Escherichia coli
40013054	5	Blood culture	2020-04-20	Negative
40013054	5	Blood culture	2020-05-09	Candida glabrata
40013054	5	Blood culture	2020-05-09	Candida albicans
40015916	6	Blood culture	2020-04-18	Negative
40013422	9	Blood culture	2020-03-24	Negative
40016759	10	Blood culture	2020-05-06	Acinetobacter baumannii
40016759	10	Blood culture	2020-05-06	Negative
40016759	10	Blood culture	2020-05-16	Klebsiella pneumoniae
40016759	10	Blood culture	2020-05-16	Enterococcus faecalis
40016759	10	Blood culture	2020-05-20	Candida parapsilosis
40016759	10	Blood culture	2020-05-23	Candida parapsilosis
40015634	11	Blood culture	2020-04-16	Negative
40015634	11	Blood culture	2020-04-16	Serratia marcescens
40015634	11	Blood culture	2020-04-21	Serratia marcescens
40015634	11	Blood culture	2020-04-21	Candida parapsilosis
40013713	12	Blood culture	2020-03-26	Negative
40013713	12	Blood culture	2020-04-20	Acinetobacter baumannii
40013713	12	Blood culture	2020-04-21	Negative
40013713	12	Blood culture	2020-04-21	Acinetobacter baumannii
40013713	12	Blood culture	2020-05-18	Klebsiella pneumoniae
40013713	12	Blood culture	2020-05-18	Acinetobacter baumannii
40013713	12	Blood culture	2020-05-18	Enterococcus faecalis
40013713	12	Blood culture	2020-05-24	Candida parapsilosis
40013713	12	Blood culture	2020-05-31	Enterococcus faecium
40013713	12	Blood culture	2020-05-31	Enterococcus faecalis
40013713	12	Blood culture	2020-07-08	Acinetobacter baumannii
40013713	12	Blood culture	2020-07-08	Pseudomonas aeruginosa
40012387	15	Blood culture	2020-03-12	Negative
40012387	15	Blood culture	2020-03-30	Staphylococcus epidermidis
40012387	15	Blood culture	2020-04-21	Candida parapsilosis
40013224	16	Blood culture	2020-03-24	Negative
40013224	16	Blood culture	2020-03-24	Negative
40013224	16	Blood culture	2020-04-05	Staphylococcus hominis
40013224	16	Blood culture	2020-04-05	Enterococcus faecium
40013224	16	Blood culture	2020-04-24	Staphylococcus hominis
40013224	16	Blood culture	2020-04-24	Staphylococcus epidermidis
40013224	16	Blood culture	2020-05-20	Negative
40011858	17	Blood culture	2020-03-09	Negative
40011858	17	Blood culture	2020-03-27	Candida albicans
40011858	17	Blood culture	2020-04-01	Staphylococcus epidermidis
40011858	17	Blood culture	2020-04-16	Staphylococcus epidermidis
40011858	17	Blood culture	2020-04-17	Staphylococcus epidermidis
40011858	17	Blood culture	2020-04-22	Acinetobacter baumannii
40013591	19	Blood culture	2020-04-02	Negative
40013591	19	Blood culture	2020-04-15	Enterococcus faecalis
40013591	19	Blood culture	2020-05-02	Staphylococcus epidermidis
40013591	19	Blood culture	2020-05-02	Enterococcus faecalis
40013591	19	Blood culture	2020-05-23	Enterococcus faecalis
40013591	19	Blood culture	2020-05-23	Candida parapsilosis
40013591	19	Blood culture	2020-06-11	Klebsiella pneumoniae
40013591	19	Blood culture	2020-06-13	Negative
40013591	19	Blood culture	2020-07-06	Candida parapsilosis
40011733	20	Blood culture	2020-03-24	Acinetobacter baumannii
40011733	20	Blood culture	2020-03-24	Negative
40011733	20	Blood culture	2020-03-28	Acinetobacter baumannii
40011733	20	Blood culture	2020-04-06	Negative
40011733	20	Blood culture	2020-04-12	Pseudomonas aeruginosa
40011733	20	Blood culture	2020-04-12	Candida parapsilosis
40011733	20	Blood culture	2020-04-13	Pseudomonas aeruginosa
40011733	20	Blood culture	2020-04-13	Candida parapsilosis
40011733	20	Blood culture	2020-04-13	Negative
40011733	20	Blood culture	2020-04-18	Pseudomonas aeruginosa
40011733	20	Blood culture	2020-04-22	Pseudomonas aeruginosa
40011733	20	Blood culture	2020-04-24	Pseudomonas aeruginosa
40011733	20	Blood culture	2020-05-11	Candida parapsilosis
40011733	20	Blood culture	2020-05-11	Pseudomonas aeruginosa
40012951	28	Blood culture	2020-04-05	Negative
40015940	33	Blood culture	2020-05-01	Negative
40015940	33	Blood culture	2020-05-05	Staphylococcus haemolyticus
40015940	33	Blood culture	2020-05-14	Negative
40015940	33	Blood culture	2020-05-14	Candida parapsilosis
40015940	33	Blood culture	2020-05-14	Enterococcus faecium
40015940	33	Blood culture	2020-05-14	Negative
40015940	33	Blood culture	2020-05-19	Negative
40010955	34	Blood culture	2020-03-07	Negative
40010955	34	Blood culture	2020-03-08	Candida albicans
40010955	34	Blood culture	2020-03-14	Staphylococcus epidermidis
40010955	34	Blood culture	2020-04-12	Candida parapsilosis
40010955	34	Blood culture	2020-04-14	Candida parapsilosis
40010955	34	Blood culture	2020-04-23	Candida parapsilosis
40010955	34	Blood culture	2020-04-23	Enterococcus faecium
40010955	34	Blood culture	2020-05-01	Klebsiella pneumoniae
40010774	44	Blood culture	2020-03-04	Negative
40010774	44	Blood culture	2020-03-08	Staphylococcus hominis
40010774	44	Blood culture	2020-03-12	Staphylococcus epidermidis
40013759	49	Blood culture	2020-03-28	Negative
40013759	49	Blood culture	2020-03-28	Negative
40013759	49	Blood culture	2020-03-28	Negative
40013759	49	Blood culture	2020-04-15	Negative
40013759	49	Blood culture	2020-04-20	Enterococcus faecium
40013107	51	Blood culture	2020-03-22	Negative
40013107	51	Blood culture	2020-04-03	Negative
40013107	51	Blood culture	2020-04-19	Negative
40015002	52	Blood culture	2020-04-21	Negative
40015002	52	Blood culture	2020-05-25	Pseudomonas aeruginosa
40015002	52	Blood culture	2020-06-14	Enterococcus faecalis
40015002	52	Blood culture	2020-06-20	Candida parapsilosis
40015002	52	Blood culture	2020-06-21	Negative
40015002	52	Blood culture	2020-06-21	Candida parapsilosis
40015002	52	Blood culture	2020-06-26	Pseudomonas aeruginosa
40011930	53	Blood culture	2020-03-15	Negative
40011930	53	Blood culture	2020-04-02	Negative
40011930	53	Blood culture	2020-04-12	Pseudomonas aeruginosa
40011930	53	Blood culture	2020-04-12	Negative
40016311	56	Blood culture	2020-04-23	Pseudomonas aeruginosa
40016486	57	Blood culture	2020-04-27	Negative
40016486	57	Blood culture	2020-04-30	Negative
40016486	57	Blood culture	2020-04-30	Acinetobacter baumannii
40016486	57	Blood culture	2020-05-01	Acinetobacter baumannii
40016486	57	Blood culture	2020-05-01	Negative
40016486	57	Blood culture	2020-05-05	Enterococcus faecium
40016486	57	Blood culture	2020-05-05	Klebsiella pneumoniae
40016486	57	Blood culture	2020-05-13	Acinetobacter baumannii
40016486	57	Blood culture	2020-05-13	Negative
40016486	57	Blood culture	2020-05-24	Staphylococcus epidermidis
40016486	57	Blood culture	2020-05-28	Candida parapsilosis
40012851	58	Blood culture	2020-03-18	Negative
40012851	58	Blood culture	2020-04-03	Candida parapsilosis
40012851	58	Blood culture	2020-04-25	Enterococcus faecium
40012851	58	Blood culture	2020-04-25	Negative
40012851	58	Blood culture	2020-04-25	Enterococcus faecalis
40013447	60	Blood culture	2020-03-24	Negative
40013447	60	Blood culture	2020-04-28	Candida parapsilosis
40013447	60	Blood culture	2020-05-01	Candida parapsilosis
40013447	60	Blood culture	2020-05-04	Candida parapsilosis
40013447	60	Blood culture	2020-05-10	Candida parapsilosis
40015331	62	Blood culture	2020-04-12	Negative
40015331	62	Blood culture	2020-05-06	Candida parapsilosis
40015331	62	Blood culture	2020-05-16	Acinetobacter baumannii
40015331	62	Blood culture	2020-05-17	Negative
40012072	63	Blood culture	2020-04-01	Staphylococcus haemolyticus
40012072	63	Blood culture	2020-04-25	Negative
40012072	63	Blood culture	2020-05-09	Candida parapsilosis
40012072	63	Blood culture	2020-05-09	Staphylococcus epidermidis
40012072	63	Blood culture	2020-05-13	Candida parapsilosis
40012072	63	Blood culture	2020-05-19	Klebsiella pneumoniae
40012072	63	Blood culture	2020-06-12	Staphylococcus haemolyticus
40012072	63	Blood culture	2020-06-12	Enterococcus faecalis
40013112	66	Blood culture	2020-04-05	Staphylococcus haemolyticus
40013112	66	Blood culture	2020-04-05	Staphylococcus hominis
40013112	66	Blood culture	2020-04-13	Negative
40013112	66	Blood culture	2020-04-19	Candida parapsilosis
40013112	66	Blood culture	2020-04-19	Enterococcus faecalis
40013112	66	Blood culture	2020-05-07	Candida parapsilosis
40017193	67	Blood culture	2020-05-04	Negative
40013776	69	Blood culture	2020-03-30	Negative
40013776	69	Blood culture	2020-04-08	Staphylococcus epidermidis
40013776	69	Blood culture	2020-04-14	Staphylococcus epidermidis
40013776	69	Blood culture	2020-04-14	Staphylococcus hominis
40013776	69	Blood culture	2020-04-26	Staphylococcus epidermidis
40013776	69	Blood culture	2020-05-05	Staphylococcus hominis
40013776	69	Blood culture	2020-05-08	Negative
40013294	71	Blood culture	2020-03-31	Negative
40013294	71	Blood culture	2020-03-31	Negative
40013294	71	Blood culture	2020-04-19	Candida parapsilosis
40013294	71	Blood culture	2020-04-19	Candida albicans
40013294	71	Blood culture	2020-05-01	Candida parapsilosis
40013294	71	Blood culture	2020-05-01	Candida albicans
40013294	71	Blood culture	2020-05-08	Candida parapsilosis
40013294	71	Blood culture	2020-05-16	Candida parapsilosis
40016457	73	Blood culture	2020-05-04	Candida albicans
40016457	73	Blood culture	2020-05-04	Negative
40016457	73	Blood culture	2020-05-12	Enterococcus faecium
40013565	75	Blood culture	2020-03-26	Negative
40013565	75	Blood culture	2020-04-02	Staphylococcus epidermidis
40013565	75	Blood culture	2020-04-06	Staphylococcus epidermidis
40013565	75	Blood culture	2020-04-06	Staphylococcus hominis
40013565	75	Blood culture	2020-05-13	Candida parapsilosis
40013252	78	Blood culture	2020-04-02	Negative
40012062	79	Blood culture	2020-03-28	Negative
40012062	79	Blood culture	2020-03-28	Candida parapsilosis
40012062	79	Blood culture	2020-04-10	Staphylococcus haemolyticus
40014306	80	Blood culture	2020-04-11	Negative
40014306	80	Blood culture	2020-04-16	Staphylococcus epidermidis
40015024	81	Blood culture	2020-04-09	Negative
40013240	82	Blood culture	2020-04-05	Negative
40012505	85	Blood culture	2020-03-13	Negative
40012505	85	Blood culture	2020-04-01	Candida albicans
40012776	86	Blood culture	2020-04-02	Candida parapsilosis
40012776	86	Blood culture	2020-04-02	Negative
40013090	88	Blood culture	2020-03-26	Negative
40013090	88	Blood culture	2020-03-26	Negative
40012393	94	Blood culture	2020-03-24	Candida glabrata
40012393	94	Blood culture	2020-03-31	Candida parapsilosis
40012393	94	Blood culture	2020-03-31	Negative
40012393	94	Blood culture	2020-03-31	Negative
40012393	94	Blood culture	2020-04-01	Candida parapsilosis
40012393	94	Blood culture	2020-04-01	Staphylococcus epidermidis
40012393	94	Blood culture	2020-04-06	Candida parapsilosis
40012393	94	Blood culture	2020-04-07	Candida parapsilosis
40012393	94	Blood culture	2020-04-11	Candida parapsilosis
40012393	94	Blood culture	2020-04-13	Candida parapsilosis
40012393	94	Blood culture	2020-04-14	Candida parapsilosis
40012393	94	Blood culture	2020-04-15	Candida parapsilosis
40012393	94	Blood culture	2020-04-16	Candida parapsilosis
40012961	95	Blood culture	2020-03-20	Negative
40012961	95	Blood culture	2020-04-16	Enterococcus faecalis
40012961	95	Blood culture	2020-04-16	Candida parapsilosis
40012961	95	Blood culture	2020-04-18	Candida parapsilosis
40012665	99	Blood culture	2020-04-07	Candida parapsilosis
40012665	99	Blood culture	2020-04-07	Negative
40011178	102	Blood culture	2020-03-04	Negative
40011178	102	Blood culture	2020-03-11	Staphylococcus epidermidis
40011178	102	Blood culture	2020-04-14	Enterococcus faecalis
40011178	102	Blood culture	2020-04-18	Enterococcus faecalis
40013677	103	Blood culture	2020-03-30	Negative
40013677	103	Blood culture	2020-04-02	Acinetobacter baumannii
40012228	104	Blood culture	2020-04-10	Negative
40012612	105	Blood culture	2020-03-15	Negative
40012612	105	Blood culture	2020-03-15	Negative
40012612	105	Blood culture	2020-04-06	Candida parapsilosis
40011333	107	Blood culture	2020-03-04	Negative
40011333	107	Blood culture	2020-04-03	Staphylococcus epidermidis
40011333	107	Blood culture	2020-04-07	Negative
40012606	110	Blood culture	2020-03-17	Negative
40012606	110	Blood culture	2020-03-24	Negative
40012606	110	Blood culture	2020-03-24	Staphylococcus hominis
40012606	110	Blood culture	2020-04-03	Candida parapsilosis
40012606	110	Blood culture	2020-04-03	Negative
40012606	110	Blood culture	2020-04-12	Candida parapsilosis
40012606	110	Blood culture	2020-04-15	Candida parapsilosis
40012606	110	Blood culture	2020-04-23	Klebsiella pneumoniae
40012606	110	Blood culture	2020-04-23	Acinetobacter baumannii
40012606	110	Blood culture	2020-05-09	Candida parapsilosis
40012606	110	Blood culture	2020-05-26	Staphylococcus epidermidis
40014664	112	Blood culture	2020-04-05	Negative
40014664	112	Blood culture	2020-04-12	Staphylococcus haemolyticus
40014664	112	Blood culture	2020-04-12	Enterococcus faecalis
40013871	116	Blood culture	2020-03-28	Negative
40013871	116	Blood culture	2020-04-16	Candida parapsilosis
40013871	116	Blood culture	2020-04-16	Acinetobacter baumannii
40013871	116	Blood culture	2020-04-21	Negative
40013871	116	Blood culture	2020-04-26	Staphylococcus epidermidis
40013871	116	Blood culture	2020-05-03	Enterococcus faecalis
40015127	120	Blood culture	2020-04-30	Staphylococcus epidermidis
40015127	120	Blood culture	2020-04-30	Staphylococcus warneri
40012546	126	Blood culture	2020-03-16	Negative
40012546	126	Blood culture	2020-04-07	Acinetobacter baumannii
40012546	126	Blood culture	2020-04-30	Candida parapsilosis
40012546	126	Blood culture	2020-04-30	Candida albicans
40014596	127	Blood culture	2020-04-13	Negative
40014596	127	Blood culture	2020-05-01	Enterococcus faecalis
40014596	127	Blood culture	2020-05-01	Candida parapsilosis
40014596	127	Blood culture	2020-05-01	Enterococcus casseliflavus/gallinarum
40014596	127	Blood culture	2020-05-15	Acinetobacter baumannii
39059166	128	Blood culture	2019-12-31	Negative
39059166	128	Blood culture	2020-01-19	Staphylococcus aureus
40014477	138	Blood culture	2020-04-19	Negative
40012830	139	Blood culture	2020-03-20	Negative
40012830	139	Blood culture	2020-03-21	Staphylococcus hominis
40012830	139	Blood culture	2020-04-20	Staphylococcus epidermidis
40012830	139	Blood culture	2020-04-20	Candida parapsilosis
40012830	139	Blood culture	2020-04-21	Candida parapsilosis
40012830	139	Blood culture	2020-04-21	Staphylococcus epidermidis
40010676	144	Blood culture	2020-05-12	Negative
40010676	144	Blood culture	2020-08-18	Pseudomonas aeruginosa
40010676	144	Blood culture	2020-08-18	Streptococcus mitis
40010676	144	Blood culture	2020-08-20	Pseudomonas aeruginosa
40015375	179	Blood culture	2020-04-13	Negative
40015517	183	Blood culture	2020-04-20	Proteus mirabilis
40015517	183	Blood culture	2020-04-20	Staphylococcus epidermidis
40015517	183	Blood culture	2020-04-24	Negative
40016025	195	Blood culture	2020-04-21	Negative
40016025	195	Blood culture	2020-05-01	Klebsiella pneumoniae
40016025	195	Blood culture	2020-05-13	Candida parapsilosis
40016025	195	Blood culture	2020-05-18	Negative
40016025	195	Blood culture	2020-05-18	Candida parapsilosis
40016025	195	Blood culture	2020-06-13	Klebsiella pneumoniae
40016025	195	Blood culture	2020-06-14	Klebsiella pneumoniae
40016025	195	Blood culture	2020-06-26	Acinetobacter baumannii
40016025	195	Blood culture	2020-06-26	Enterococcus faecalis
40016025	195	Blood culture	2020-07-11	Proteus mirabilis
40016484	217	Blood culture	2020-04-26	Enterococcus faecalis
40016484	217	Blood culture	2020-05-01	Negative
40016780	247	Blood culture	2020-04-30	Negative
40013423	250	Blood culture	2020-04-16	Candida parapsilosis
40013423	250	Blood culture	2020-04-16	Negative
40013423	250	Blood culture	2020-04-22	Candida parapsilosis
40013423	250	Blood culture	2020-04-26	Candida parapsilosis
40016951	252	Blood culture	2020-05-01	Negative
40016801	265	Blood culture	2020-05-03	Negative
40016801	265	Blood culture	2020-05-19	Negative
40016801	265	Blood culture	2020-06-01	Candida tropicalis
40016801	265	Blood culture	2020-06-03	Candida tropicalis
40016801	265	Blood culture	2020-06-03	Bacteroides thetaiotaomicron
