# Supplementary material for: High frequency body site translocation of nosocomial Pseudomonas aeruginosa
Source: Nat Commun. 2025 Nov 25;16:9862. doi: 10.1038/s41467-025-66088-x (PMC12647771; doi:10.1038/s41467-025-66088-x)
Supplement: Supplementary file 4 — Dataset 2 [file 41467_2025_66088_MOESM4_ESM.xlsx]

## Sheet: Positive BAL cultures
HOSPITALIZATION_CODE	ANONYMIZED_PATIENT_ID	ANALYSIS	ISOLATION_DATE	RESULT
40012854	1	Test for bacteria	2020-03-18	Staphylococcus aureus
40012854	1	Test for bacteria	2020-03-24	Negative
40011652	2	Test for bacteria	2020-03-12	Negative
40011652	2	Test for bacteria	2020-04-15	Klebsiella pneumoniae
40011652	2	Test for bacteria	2020-04-27	Chryseobacterium indologenes
40011652	2	Test for bacteria	2020-04-27	Pseudomonas aeruginosa
40000570	4	Test for bacteria	2020-01-07	Negative
40000570	4	Test for bacteria	2020-05-07	Escherichia coli
40013054	5	Test for bacteria	2020-03-20	Negative
40013054	5	Test for bacteria	2020-04-27	Pseudomonas aeruginosa
40015916	6	Test for bacteria	2020-04-27	Enterobacter cloacae
40015916	6	Test for bacteria	2020-05-08	Negative
40015916	6	Test for bacteria	2020-05-14	Negative
40016759	10	Test for bacteria	2020-04-30	Negative
40016759	10	Test for bacteria	2020-05-07	Acinetobacter baumannii
40016759	10	Test for bacteria	2020-05-07	Pseudomonas aeruginosa
40016759	10	Test for bacteria	2020-05-15	Acinetobacter baumannii
40016759	10	Test for bacteria	2020-05-15	Pseudomonas aeruginosa
40015634	11	Test for bacteria	2020-04-30	Serratia marcescens
40015634	11	Test for bacteria	2020-04-30	Stenotrophomonas maltophilia
40013713	12	Test for bacteria	2020-04-03	Negative
40013713	12	Test for bacteria	2020-04-10	Corynebacterium striatum
40013713	12	Test for bacteria	2020-05-05	Negative
40013713	12	Test for bacteria	2020-06-20	Acinetobacter baumannii
40013713	12	Test for bacteria	2020-07-03	Acinetobacter baumannii
40012387	15	Test for bacteria	2020-03-16	Negative
40012387	15	Test for bacteria	2020-03-28	Negative
40012387	15	Test for bacteria	2020-04-07	Pseudomonas aeruginosa
40013224	16	Test for bacteria	2020-03-24	Negative
40011858	17	Test for bacteria	2020-03-10	Negative
40011858	17	Test for bacteria	2020-03-27	Acinetobacter baumannii
40011858	17	Test for bacteria	2020-04-06	Absence of pathogenic flora
40011858	17	Test for bacteria	2020-04-17	Acinetobacter baumannii
40011858	17	Test for bacteria	2020-04-17	Pseudomonas aeruginosa
40013591	19	Test for bacteria	2020-04-11	Negative
40013591	19	Test for bacteria	2020-04-18	Acinetobacter baumannii
40013591	19	Test for bacteria	2020-05-23	Providencia rettgeri
40013591	19	Test for bacteria	2020-06-07	Polymicrobial flora
40013591	19	Test for bacteria	2020-06-11	Pseudomonas aeruginosa
40013591	19	Test for bacteria	2020-06-21	Negative
40013591	19	Test for bacteria	2020-06-29	Negative
40013591	19	Test for bacteria	2020-06-30	Acinetobacter baumannii
40013591	19	Test for bacteria	2020-06-30	Pseudomonas aeruginosa
40013591	19	Test for bacteria	2020-07-09	Negative
40013591	19	Test for bacteria	2020-07-18	Acinetobacter baumannii
40013591	19	Test for bacteria	2020-07-18	Pseudomonas aeruginosa
40013591	19	Test for bacteria	2020-08-12	Negative
40011733	20	Test for bacteria	2020-03-14	Negative
40011733	20	Test for bacteria	2020-04-06	Polymicrobial flora
40012951	28	Test for bacteria	2020-03-21	Negative
40012951	28	Test for bacteria	2020-04-06	Pseudomonas aeruginosa
40015940	33	Test for bacteria	2020-05-01	Negative
40010955	34	Test for bacteria	2020-03-27	Stenotrophomonas maltophilia
40010955	34	Test for bacteria	2020-04-02	Stenotrophomonas maltophilia
40010955	34	Test for bacteria	2020-04-14	Stenotrophomonas maltophilia
40010774	44	Test for bacteria	2020-03-11	Negative
40010774	44	Test for bacteria	2020-03-20	Negative
40013759	49	Test for bacteria	2020-04-05	Negative
40013759	49	Test for bacteria	2020-04-12	Klebsiella pneumoniae
40013759	49	Test for bacteria	2020-04-15	Klebsiella pneumoniae
40013759	49	Test for bacteria	2020-05-05	Klebsiella pneumoniae
40013759	49	Test for bacteria	2020-05-05	Pseudomonas aeruginosa
40013107	51	Test for bacteria	2020-03-23	Negative
40013107	51	Test for bacteria	2020-04-07	Escherichia coli
40013107	51	Test for bacteria	2020-04-29	Negative
40015002	52	Test for bacteria	2020-04-17	Negative
40015002	52	Test for bacteria	2020-05-02	Negative
40015002	52	Test for bacteria	2020-05-21	Klebsiella pneumoniae
40015002	52	Test for bacteria	2020-06-11	Negative
40015002	52	Test for bacteria	2020-06-15	Enterococcus faecalis
40015002	52	Test for bacteria	2020-06-22	Negative
40015002	52	Test for bacteria	2020-06-27	Pseudomonas aeruginosa
40011930	53	Test for bacteria	2020-03-14	Negative
40011930	53	Test for bacteria	2020-03-18	Negative
40011930	53	Test for bacteria	2020-04-01	Klebsiella pneumoniae
40011930	53	Test for bacteria	2020-04-12	Pseudomonas aeruginosa
40016311	56	Test for bacteria	2020-05-08	Staphylococcus aureus
40016486	57	Test for bacteria	2020-04-27	Staphylococcus aureus
40016486	57	Test for bacteria	2020-05-08	Staphylococcus aureus
40016486	57	Test for bacteria	2020-05-15	Negative
40016486	57	Test for bacteria	2020-05-22	Negative
40016486	57	Test for bacteria	2020-05-27	Pseudomonas aeruginosa
40016486	57	Test for bacteria	2020-06-15	Klebsiella pneumoniae
40012851	58	Test for bacteria	2020-03-23	Negative
40013447	60	Test for bacteria	2020-03-31	Negative
40013447	60	Test for bacteria	2020-04-23	Negative
40013447	60	Test for bacteria	2020-05-10	Pseudomonas aeruginosa
40015331	62	Test for bacteria	2020-04-12	Negative
40015331	62	Test for bacteria	2020-04-19	Acinetobacter baumannii
40015331	62	Test for bacteria	2020-04-30	Negative
40012072	63	Test for bacteria	2020-03-13	Negative
40012072	63	Test for bacteria	2020-04-02	Pseudomonas aeruginosa
40013776	69	Test for bacteria	2020-04-01	Negative
40013294	71	Test for bacteria	2020-03-31	Negative
40013294	71	Test for bacteria	2020-04-10	Negative
40013294	71	Test for bacteria	2020-04-12	Negative
40013294	71	Test for bacteria	2020-05-08	Acinetobacter baumannii
40013294	71	Test for bacteria	2020-05-27	Absence of pathogenic flora
40013294	71	Test for bacteria	2020-05-27	Negative
40013294	71	Test for bacteria	2020-06-05	Negative
40016457	73	Test for bacteria	2020-04-27	Enterococcus faecium
40016457	73	Test for bacteria	2020-04-27	Pseudomonas aeruginosa
40016457	73	Test for bacteria	2020-05-08	Pseudomonas aeruginosa
40013565	75	Test for bacteria	2020-04-08	Pseudomonas aeruginosa
40013565	75	Test for bacteria	2020-05-08	Pseudomonas aeruginosa
40012062	79	Test for bacteria	2020-03-14	Negative
40012062	79	Test for bacteria	2020-03-30	Escherichia coli
40015024	81	Test for bacteria	2020-04-09	Klebsiella oxytoca
40013240	82	Test for bacteria	2020-03-30	Negative
40012505	85	Test for bacteria	2020-03-17	Negative
40012505	85	Test for bacteria	2020-03-25	Negative
40012505	85	Test for bacteria	2020-04-06	Klebsiella pneumoniae
40012505	85	Test for bacteria	2020-04-06	Pseudomonas aeruginosa
40012505	85	Test for bacteria	2020-04-19	Pseudomonas aeruginosa
40012776	86	Test for bacteria	2020-03-23	Negative
40013090	88	Test for bacteria	2020-03-31	Negative
40012393	94	Test for bacteria	2020-03-25	Negative
40012961	95	Test for bacteria	2020-03-24	Negative
40012961	95	Test for bacteria	2020-04-02	Negative
40012961	95	Test for bacteria	2020-04-06	Pseudomonas aeruginosa
40012961	95	Test for bacteria	2020-04-15	Negative
40012665	99	Test for bacteria	2020-03-30	Negative
40012665	99	Test for bacteria	2020-04-07	Klebsiella pneumoniae
40012665	99	Test for bacteria	2020-04-07	Pseudomonas aeruginosa
40011178	102	Test for bacteria	2020-03-29	Pseudomonas aeruginosa
40011178	102	Test for bacteria	2020-04-15	Pseudomonas aeruginosa
40013677	103	Test for bacteria	2020-03-29	Polymicrobial flora
40012228	104	Test for bacteria	2020-04-03	Absence of pathogenic flora
40012612	105	Test for bacteria	2020-03-17	Negative
40012612	105	Test for bacteria	2020-03-23	Negative
40011333	107	Test for bacteria	2020-03-05	Negative
40011333	107	Test for bacteria	2020-03-10	Absence of pathogenic flora
40011333	107	Test for bacteria	2020-03-18	Negative
40011333	107	Test for bacteria	2020-04-01	Klebsiella pneumoniae
40011333	107	Test for bacteria	2020-04-01	Pseudomonas aeruginosa
40012606	110	Test for bacteria	2020-04-09	Negative
40012606	110	Test for bacteria	2020-04-15	Negative
40012606	110	Test for bacteria	2020-05-05	Negative
40012606	110	Test for bacteria	2020-05-27	Pseudomonas aeruginosa
40014664	112	Test for bacteria	2020-04-05	Negative
40014664	112	Test for bacteria	2020-04-14	Acinetobacter baumannii
40013871	116	Test for bacteria	2020-04-08	Negative
40013871	116	Test for bacteria	2020-05-09	Acinetobacter baumannii
40012546	126	Test for bacteria	2020-04-01	Negative
40014596	127	Test for bacteria	2020-04-04	Acinetobacter baumannii
40014596	127	Test for bacteria	2020-04-04	Staphylococcus aureus
40014596	127	Test for bacteria	2020-04-11	Staphylococcus aureus
40014596	127	Test for bacteria	2020-04-16	Enterococcus faecalis
40014596	127	Test for bacteria	2020-04-22	Acinetobacter baumannii
40014596	127	Test for bacteria	2020-05-05	Providencia rettgeri
40014477	138	Test for bacteria	2020-04-16	Pseudomonas aeruginosa
40012830	139	Test for bacteria	2020-03-30	Negative
40015375	179	Test for bacteria	2020-04-17	Negative
40016025	195	Test for bacteria	2020-05-01	Klebsiella pneumoniae
40016025	195	Test for bacteria	2020-05-01	Staphylococcus aureus
40016484	217	Test for bacteria	2020-04-27	Negative
