# Supplementary material for: High frequency body site translocation of nosocomial Pseudomonas aeruginosa
Source: Nat Commun. 2025 Nov 25;16:9862. doi: 10.1038/s41467-025-66088-x (PMC12647771; doi:10.1038/s41467-025-66088-x)
Supplement: Supplementary file 8 — Source Data [file 41467_2025_66088_MOESM8_ESM.xlsx]

## Sheet: Figure 1a
Figure 1a	lane	ENA_sample_accession	ENA_run_accession	ST	fastbaps_level_1	fastbaps_level_2	strain	patient	date	sample_type
	35764_4#23	ERS5348395	ERR7734445	207	9	20	Pseudomonas_aeruginosa_UCBPP-PA14_RAxML	53	2020-04-12	respiratory
	35748_3#33	ERS5293974	ERR7569036	207	9	20	Pseudomonas_aeruginosa_UCBPP-PA14_RAxML	53	2020-04-12	respiratory
	35763_4#21	ERS5347566	ERR7569776	207	9	20	Pseudomonas_aeruginosa_UCBPP-PA14_RAxML	53	2020-04-07	rectal
	35763_3#95	ERS5347534	ERR7569754	207	9	20	Pseudomonas_aeruginosa_UCBPP-PA14_RAxML	53	2020-04-14	nasal
	35763_4#89	ERS5347679	ERR7569844	207	9	20	Pseudomonas_aeruginosa_UCBPP-PA14_RAxML	53	2020-04-14	rectal
	35764_1#34	ERS5294225	ERR7734182	207	9	20	Pseudomonas_aeruginosa_UCBPP-PA14_RAxML	53	2020-04-12	respiratory
	35748_4#31	ERS5294098	ERR7569130	253	3	5	Pseudomonas_aeruginosa_UCBPP-PA14_RAxML	5	2020-04-27	respiratory
	35764_2#46	ERS5294354	ERR7734290	253	3	5	Pseudomonas_aeruginosa_UCBPP-PA14_RAxML	5	2020-04-27	respiratory
	35748_3#62	ERS5294018	ERR7569065	253	3	5	Pseudomonas_aeruginosa_UCBPP-PA14_RAxML	5	2020-04-20	respiratory
	35750_1#60	ERS5286735	ERR7569247	253	3	5	Pseudomonas_aeruginosa_UCBPP-PA14_RAxML	5	2020-04-18	nasal
	35764_3#53	ERS5346999	ERR7734380	253*	12	28	Pseudomonas_aeruginosa_UCBPP-PA14_RAxML	5	2020-04-20	respiratory
	35750_2#77	ERS5286938	ERR7569360	253	3	5	Pseudomonas_aeruginosa_UCBPP-PA14_RAxML	5	2020-04-28	nasal
	35750_2#22	ERS5286839	ERR7569305	253	3	5	Pseudomonas_aeruginosa_UCBPP-PA14_RAxML	5	2020-04-22	nasal
	35750_3#45	ERS5287053	ERR7569424	253	3	5	Pseudomonas_aeruginosa_UCBPP-PA14_RAxML	5	2020-05-05	nasal
	35748_3#60	ERS5294015	ERR7569063	253	3	5	Pseudomonas_aeruginosa_UCBPP-PA14_RAxML	79	2020-04-17	respiratory
	35764_1#63	ERS5294258	ERR7734211	253	3	5	Pseudomonas_aeruginosa_UCBPP-PA14_RAxML	79	2020-04-17	respiratory
	35763_2#74	ERS5347320	ERR7569639	253	3	5	Pseudomonas_aeruginosa_UCBPP-PA14_RAxML	79	2020-04-07	nasal
	35763_3#46	ERS5347445	ERR7569705	253	3	5	Pseudomonas_aeruginosa_UCBPP-PA14_RAxML	79	2020-04-07	nasal
	35750_1#3	ERS5286631	ERR7569190	253	3	5	Pseudomonas_aeruginosa_UCBPP-PA14_RAxML	79	2020-04-14	nasal
	35764_3#50	ERS5346995	ERR7734377	253	3	5	Pseudomonas_aeruginosa_UCBPP-PA14_RAxML	79	2020-04-17	respiratory
	35764_4#41	ERS5348425	ERR7734463	253	3	5	Pseudomonas_aeruginosa_UCBPP-PA14_RAxML	79	2020-04-17	respiratory
	35750_1#89	ERS5286787	ERR7569276	253	3	5	Pseudomonas_aeruginosa_UCBPP-PA14_RAxML	79	2020-04-21	nasal
	35763_3#90	ERS5347526	ERR7569749	253	3	7	Pseudomonas_aeruginosa_UCBPP-PA14_RAxML	107	2020-04-14	nasal
	35750_1#46	ERS5286712	ERR7569233	253	3	5	Pseudomonas_aeruginosa_UCBPP-PA14_RAxML	17	2020-04-16	nasal
	35748_3#56	ERS5294008	ERR7569059	253	3	5	Pseudomonas_aeruginosa_UCBPP-PA14_RAxML	17	2020-04-17	respiratory
	35750_4#91	ERS5287292	ERR7569562	253	3	5	Pseudomonas_aeruginosa_UCBPP-PA14_RAxML	17	2020-04-21	rectal
	35712_3#51	ERS5286467	ERR7568693	253	3	5	Pseudomonas_aeruginosa_UCBPP-PA14_RAxML	17	2020-04-16	nasal
	35750_3#54	ERS5287067	ERR7569433	253	3	5	Pseudomonas_aeruginosa_UCBPP-PA14_RAxML	17	2020-05-05	nasal
	35750_4#42	ERS5287202	ERR7569513	253	3	5	Pseudomonas_aeruginosa_UCBPP-PA14_RAxML	17	2020-04-16	rectal
	35764_1#57	ERS5294252	ERR7734205	253	3	5	Pseudomonas_aeruginosa_UCBPP-PA14_RAxML	17	2020-04-17	respiratory
	35173_1#35	ERS5078686	ERR7017911	253	3	5	Pseudomonas_aeruginosa_UCBPP-PA14_RAxML	17	2020-04-21	rectal
	35748_1#23	ERS5287347	ERR7568857	253	3	5	Pseudomonas_aeruginosa_UCBPP-PA14_RAxML	17	2020-04-23	rectal
	35750_1#14	ERS5286653	ERR7569201	253	3	5	Pseudomonas_aeruginosa_UCBPP-PA14_RAxML	17	2020-04-14	nasal
	35748_1#48	ERS5287390	ERR7568882	253	3	5	Pseudomonas_aeruginosa_UCBPP-PA14_RAxML	17	2020-04-28	rectal
	35763_3#34	ERS5347420	ERR7569693	253	3	5	Pseudomonas_aeruginosa_UCBPP-PA14_RAxML	15	2020-04-07	nasal
	35748_3#94	ERS5294058	ERR7569097	253	3	5	Pseudomonas_aeruginosa_UCBPP-PA14_RAxML	58	2020-04-26	respiratory
	35750_1#2	ERS5286630	ERR7569189	253	3	5	Pseudomonas_aeruginosa_UCBPP-PA14_RAxML	58	2020-04-14	nasal
	35764_2#66	ERS5294380	ERR7734310	253	3	5	Pseudomonas_aeruginosa_UCBPP-PA14_RAxML	58	2020-05-07	respiratory
	35764_4#86	ERS5348487	ERR7734508	253	3	5	Pseudomonas_aeruginosa_UCBPP-PA14_RAxML	58	2020-05-07	respiratory
	35712_3#4	ERS5286388	ERR7568646	253	3	5	Pseudomonas_aeruginosa_UCBPP-PA14_RAxML	58	2020-04-14	nasal
	35750_1#86	ERS5286782	ERR7569273	253	3	5	Pseudomonas_aeruginosa_UCBPP-PA14_RAxML	58	2020-04-21	nasal
	35763_4#47	ERS5347612	ERR7569802	207	9	21	Pseudomonas_aeruginosa_UCBPP-PA14_RAxML	99	2020-04-07	rectal
	35764_1#7	ERS5294196	ERR7734155	207	9	20	Pseudomonas_aeruginosa_UCBPP-PA14_RAxML	99	2020-04-07	respiratory
	35764_4#4	ERS5348365	ERR7734426	207	9	20	Pseudomonas_aeruginosa_UCBPP-PA14_RAxML	99	2020-04-07	respiratory
	35763_3#40	ERS5347432	ERR7569699	207	9	20	Pseudomonas_aeruginosa_UCBPP-PA14_RAxML	99	2020-04-07	nasal
	35748_3#8	ERS5293933	ERR7569011	207	9	20	Pseudomonas_aeruginosa_UCBPP-PA14_RAxML	99	2020-04-07	respiratory
	35764_1#59	ERS5294254	ERR7734207	253	3	5	Pseudomonas_aeruginosa_UCBPP-PA14_RAxML	28	2020-04-17	respiratory
	35748_3#57	ERS5294009	ERR7569060	253	3	5	Pseudomonas_aeruginosa_UCBPP-PA14_RAxML	28	2020-04-17	respiratory
	35763_4#88	ERS5347677	ERR7569843	253	3	5	Pseudomonas_aeruginosa_UCBPP-PA14_RAxML	28	2020-04-14	rectal
	35763_4#20	ERS5347564	ERR7569775	253*	3	5	Pseudomonas_aeruginosa_UCBPP-PA14_RAxML	28	2020-04-07	rectal
	35763_3#89	ERS5347524	ERR7569748	253	3	5	Pseudomonas_aeruginosa_UCBPP-PA14_RAxML	63	2020-04-14	nasal
	35764_4#62	ERS5348456	ERR7734484	253	3	5	Pseudomonas_aeruginosa_UCBPP-PA14_RAxML	63	2020-04-25	respiratory
	35764_2#69	ERS5294386	ERR7734313	253	3	8	Pseudomonas_aeruginosa_UCBPP-PA14_RAxML	63	2020-05-07	respiratory
	35748_4#51	ERS5294123	ERR7569150	253	3	5	Pseudomonas_aeruginosa_UCBPP-PA14_RAxML	63	2020-05-07	respiratory
	35763_4#13	ERS5347554	ERR7569768	253	3	5	Pseudomonas_aeruginosa_UCBPP-PA14_RAxML	63	2020-04-07	rectal
	35750_2#58	ERS5286912	ERR7569341	253	3	5	Pseudomonas_aeruginosa_UCBPP-PA14_RAxML	63	2020-04-28	nasal
	35764_4#88	ERS5348489	ERR7734510	253	3	5	Pseudomonas_aeruginosa_UCBPP-PA14_RAxML	63	2020-05-07	respiratory
	35763_4#86	ERS5347674	ERR7569841	253	3	5	Pseudomonas_aeruginosa_UCBPP-PA14_RAxML	63	2020-04-14	rectal
	35658_1#16	ERS5346420	ERR7450312	253	3	5	Pseudomonas_aeruginosa_UCBPP-PA14_RAxML	63	2020-04-07	rectal
	35748_3#96	ERS5294059	ERR7569099	253	3	5	Pseudomonas_aeruginosa_UCBPP-PA14_RAxML	63	2020-04-25	respiratory
	35764_2#10	ERS5294315	ERR7734254	253	3	5	Pseudomonas_aeruginosa_UCBPP-PA14_RAxML	63	2020-04-25	respiratory
	35763_3#17	ERS5347387	ERR7569676	253	3	5	Pseudomonas_aeruginosa_UCBPP-PA14_RAxML	63	2020-04-07	nasal
	35763_4#58	ERS5347632	ERR7569813	253	3	5	Pseudomonas_aeruginosa_UCBPP-PA14_RAxML	110	2020-04-10	rectal
	35763_4#80	ERS5347668	ERR7569835	253	3	5	Pseudomonas_aeruginosa_UCBPP-PA14_RAxML	110	2020-04-14	rectal
	35763_4#5	ERS5347545	ERR7569760	253	3	5	Pseudomonas_aeruginosa_UCBPP-PA14_RAxML	110	2020-04-07	rectal
	35750_1#71	ERS5286754	ERR7569258	253	3	5	Pseudomonas_aeruginosa_UCBPP-PA14_RAxML	110	2020-04-21	nasal
	35748_3#82	ERS5294042	ERR7569085	253	3	5	Pseudomonas_aeruginosa_UCBPP-PA14_RAxML	110	2020-04-22	respiratory
	35658_1#64	ERS5346500	ERR7450359	253	3	5	Pseudomonas_aeruginosa_UCBPP-PA14_RAxML	110	2020-04-10	rectal
	35750_4#2	ERS5287132	ERR7569473	Novel*	10	22	Pseudomonas_aeruginosa_39016_RAxML	62	2020-04-14	rectal
	35801_1#59	ERS5286603	ERR7734577	235	11	24	Pseudomonas_aeruginosa_39016_RAxML	20	2020-05-07	rectal
	35748_2#67	ERS5293889	ERR7568997	235	11	24	Pseudomonas_aeruginosa_39016_RAxML	20	2020-05-07	rectal
	35658_3#78	ERS5213377	ERR7450563	235	11	24	Pseudomonas_aeruginosa_39016_RAxML	20	2020-04-30	rectal
	35658_3#12	ERS5213293	ERR7450497	235	11	24	Pseudomonas_aeruginosa_39016_RAxML	20	2020-04-28	rectal
	35173_1#47	ERS5078699	ERR7017923	235	11	24	Pseudomonas_aeruginosa_39016_RAxML	20	2020-04-21	rectal
	35748_1#26	ERS5287352	ERR7568860	235	11	24	Pseudomonas_aeruginosa_39016_RAxML	20	2020-04-23	rectal
	35173_1#76	ERS5078735	ERR7017952	235	11	24	Pseudomonas_aeruginosa_39016_RAxML	20	2020-04-23	rectal
	35763_4#7	ERS5347547	ERR7569762	903	12	28	Pseudomonas_aeruginosa_CHA_RAxML	75	2020-04-09	rectal
	35748_2#57	ERS5293877	ERR7568987	Novel	1	2	Pseudomonas_aeruginosa_0C2E_RAxML	19	2020-05-05	rectal
	35750_4#44	ERS5287209	ERR7569515	Novel	1	2	Pseudomonas_aeruginosa_0C2E_RAxML	19	2020-04-16	rectal
	35763_4#68	ERS5347648	ERR7569823	381	1	2	Pseudomonas_aeruginosa_0C2E_RAxML	19	2020-04-11	rectal
	35750_4#11	ERS5287148	ERR7569482	381	1	2	Pseudomonas_aeruginosa_0C2E_RAxML	19	2020-04-14	rectal
	35658_2#32	ERS5346598	ERR7450422	Novel	1	2	Pseudomonas_aeruginosa_0C2E_RAxML	19	2020-04-14	rectal
	35748_1#2	ERS5287304	ERR7568836	381	1	2	Pseudomonas_aeruginosa_0C2E_RAxML	19	2020-04-21	rectal
	35764_2#54	ERS5294362	ERR7734298	381*	1	2	Pseudomonas_aeruginosa_0C2E_RAxML	49	2020-05-06	respiratory
	35764_4#79	ERS5348480	ERR7734501	381*	1	2	Pseudomonas_aeruginosa_0C2E_RAxML	49	2020-05-06	respiratory
	35764_2#55	ERS5294363	ERR7734299	381*	1	2	Pseudomonas_aeruginosa_0C2E_RAxML	49	2020-05-05	respiratory
	35764_4#80	ERS5348481	ERR7734502	381*	1	2	Pseudomonas_aeruginosa_0C2E_RAxML	49	2020-05-05	respiratory
	35748_2#27	ERS5293835	ERR7568957	Novel*	1	2	Pseudomonas_aeruginosa_0C2E_RAxML	49	2020-05-05	rectal
	35748_4#38	ERS5294107	ERR7569137	381*	1	2	Pseudomonas_aeruginosa_0C2E_RAxML	49	2020-05-05	respiratory
	35764_1#58	ERS5294253	ERR7734206	309	11	25	Pseudomonas_aeruginosa_D429Q_RAxML	58	2020-04-17	respiratory
	35763_4#24	ERS5347572	ERR7569779	309	11	25	Pseudomonas_aeruginosa_D429Q_RAxML	58	2020-04-07	rectal
	35658_1#28	ERS5346439	ERR7450324	309	11	25	Pseudomonas_aeruginosa_D429Q_RAxML	58	2020-04-07	rectal
	35764_4#6	ERS5348368	ERR7734428	508	7	15	Pseudomonas_aeruginosa_2C22_RAxML	51	2020-04-07	respiratory
	35750_3#55	ERS5287069	ERR7569434	Novel	7	15	Pseudomonas_aeruginosa_2C22_RAxML	19	2020-05-05	nasal
	35748_1#93	ERS5287466	ERR7568927	Novel	7	15	Pseudomonas_aeruginosa_2C22_RAxML	19	2020-04-28	rectal
	35750_1#53	ERS5286724	ERR7569240	508	7	15	Pseudomonas_aeruginosa_2C22_RAxML	20	2020-04-16	nasal
	35712_4#96	ERS5374384	ERR7568834	Novel	7	15	Pseudomonas_aeruginosa_2C22_RAxML	20	2020-05-05	nasal
	35764_3#79	ERS5347041	ERR7734405	508	7	15	Pseudomonas_aeruginosa_2C22_RAxML	20	2020-04-23	respiratory
	35764_4#64	ERS5348458	ERR7734486	Novel	7	15	Pseudomonas_aeruginosa_2C22_RAxML	20	2020-04-23	respiratory
	35750_3#56	ERS5287070	ERR7569435	Novel	7	15	Pseudomonas_aeruginosa_2C22_RAxML	20	2020-05-05	nasal
	35712_3#58	ERS5286481	ERR7568700	508	7	15	Pseudomonas_aeruginosa_2C22_RAxML	20	2020-04-16	nasal
	35763_3#30	ERS5347412	ERR7569689	508	7	15	Pseudomonas_aeruginosa_2C22_RAxML	20	2020-04-09	nasal
	35764_1#5	ERS5294194	ERR7734153	508	7	15	Pseudomonas_aeruginosa_2C22_RAxML	20	2020-04-15	respiratory
	35750_4#40	ERS5287201	ERR7569511	Novel*	10	23	Pseudomonas_aeruginosa_2C22_RAxML	20	2020-04-16	rectal
	35750_1#22	ERS5286667	ERR7569209	Novel	7	15	Pseudomonas_aeruginosa_2C22_RAxML	20	2020-04-14	nasal
	35748_4#2	ERS5294061	ERR7569101	Novel	7	15	Pseudomonas_aeruginosa_2C22_RAxML	20	2020-04-23	respiratory
	35750_2#25	ERS5286844	ERR7569308	Novel	7	15	Pseudomonas_aeruginosa_2C22_RAxML	20	2020-04-23	nasal
	35712_3#24	ERS5286417	ERR7568666	Novel	7	15	Pseudomonas_aeruginosa_2C22_RAxML	20	2020-04-14	nasal
	35750_2#10	ERS5286816	ERR7569293	508	7	15	Pseudomonas_aeruginosa_2C22_RAxML	20	2020-04-21	nasal
	35712_4#14	ERS5374258	ERR7568752	508	7	15	Pseudomonas_aeruginosa_2C22_RAxML	20	2020-04-23	nasal
	35764_2#12	ERS5294318	ERR7734256	508	7	15	Pseudomonas_aeruginosa_2C22_RAxML	20	2020-04-23	respiratory
	35750_4#14	ERS5287153	ERR7569485	235*	10	23	Pseudomonas_aeruginosa_2C22_RAxML	20	2020-04-14	rectal
	35750_2#92	ERS5286963	ERR7569375	Novel	7	15	Pseudomonas_aeruginosa_2C22_RAxML	20	2020-04-28	nasal
	35750_3#20	ERS5287010	ERR7569399	508	7	15	Pseudomonas_aeruginosa_2C22_RAxML	20	2020-04-30	nasal
	35748_1#5	ERS5287312	ERR7568839	235*	10	23	Pseudomonas_aeruginosa_39016_RAxML	20	2020-04-21	rectal
	35748_1#51	ERS5287394	ERR7568885	508	7	15	Pseudomonas_aeruginosa_2C22_RAxML	20	2020-04-28	rectal
	35748_3#17	ERS5293948	ERR7569020	274	12	28	Pseudomonas_aeruginosa_2C22_RAxML	104	2020-04-10	respiratory
	35764_1#18	ERS5294207	ERR7734166	Novel	12	28	Pseudomonas_aeruginosa_2C22_RAxML	104	2020-04-10	respiratory
	35763_4#53	ERS5347622	ERR7569808	Novel*	10	23	Pseudomonas_aeruginosa_2C22_RAxML	104	2020-04-07	rectal
	35764_3#19	ERS5346949	ERR7734346	274*	12	28	Pseudomonas_aeruginosa_2C22_RAxML	104	2020-04-10	respiratory
	35764_4#11	ERS5348375	ERR7734433	274	12	28	Pseudomonas_aeruginosa_2C22_RAxML	104	2020-04-10	respiratory
	35764_1#68	ERS5294265	ERR7734216	Novel	7	15	Pseudomonas_aeruginosa_2C22_RAxML	85	2020-04-19	respiratory
	35764_4#46	ERS5348433	ERR7734468	508	7	15	Pseudomonas_aeruginosa_2C22_RAxML	85	2020-04-19	respiratory
	35748_3#65	ERS5294022	ERR7569068	508	7	15	Pseudomonas_aeruginosa_2C22_RAxML	85	2020-04-19	respiratory
	35748_3#18	ERS5293950	ERR7569021	508	7	15	Pseudomonas_aeruginosa_2C22_RAxML	15	2020-04-07	respiratory
	35763_4#50	ERS5347616	ERR7569805	508	7	15	Pseudomonas_aeruginosa_2C22_RAxML	15	2020-04-07	rectal
	35712_4#62	ERS5374333	ERR7568800	Novel	7	15	Pseudomonas_aeruginosa_2C22_RAxML	15	2020-04-27	nasal
	35750_3#53	ERS5287065	ERR7569432	Novel	7	15	Pseudomonas_aeruginosa_2C22_RAxML	15	2020-05-05	nasal
	35764_4#12	ERS5348377	ERR7734434	Novel	7	15	Pseudomonas_aeruginosa_2C22_RAxML	15	2020-04-07	respiratory
	35750_2#88	ERS5286956	ERR7569371	508	7	15	Pseudomonas_aeruginosa_2C22_RAxML	15	2020-04-27	nasal
	35763_3#65	ERS5347477	ERR7569724	508	7	15	Pseudomonas_aeruginosa_2C22_RAxML	15	2020-04-10	nasal
	35764_1#19	ERS5294208	ERR7734167	Novel	7	15	Pseudomonas_aeruginosa_2C22_RAxML	15	2020-04-07	respiratory
	35763_4#63	ERS5347641	ERR7569818	508	7	15	Pseudomonas_aeruginosa_2C22_RAxML	15	2020-04-10	rectal
	35750_3#19	ERS5287008	ERR7569398	508	7	15	Pseudomonas_aeruginosa_2C22_RAxML	15	2020-04-30	nasal
	35750_1#17	ERS5286659	ERR7569204	508	7	15	Pseudomonas_aeruginosa_2C22_RAxML	15	2020-04-14	nasal
	35764_2#32	ERS5294340	ERR7734276	508	7	15	Pseudomonas_aeruginosa_2C22_RAxML	126	2020-05-01	respiratory
	35750_2#55	ERS5286897	ERR7569338	Novel	7	15	Pseudomonas_aeruginosa_2C22_RAxML	126	2020-04-28	nasal
	35750_3#30	ERS5287027	ERR7569409	508	7	15	Pseudomonas_aeruginosa_2C22_RAxML	126	2020-05-05	nasal
	35750_4#65	ERS5287247	ERR7569536	Novel	7	15	Pseudomonas_aeruginosa_2C22_RAxML	126	2020-04-21	rectal
	35763_3#88	ERS5347522	ERR7569747	Novel	7	15	Pseudomonas_aeruginosa_2C22_RAxML	126	2020-04-14	nasal
	35748_4#21	ERS5294086	ERR7569120	508	7	15	Pseudomonas_aeruginosa_2C22_RAxML	126	2020-05-01	respiratory
	35712_4#4	ERS5374240	ERR7568742	508	7	15	Pseudomonas_aeruginosa_2C22_RAxML	126	2020-04-21	nasal
	35750_2#14	ERS5286824	ERR7569297	508	7	15	Pseudomonas_aeruginosa_2C22_RAxML	126	2020-04-21	nasal
	35764_4#70	ERS5348469	ERR7734492	508	7	15	Pseudomonas_aeruginosa_2C22_RAxML	126	2020-05-01	respiratory
	35764_4#59	ERS5348455	ERR7734481	508	7	15	Pseudomonas_aeruginosa_2C22_RAxML	16	2020-04-25	respiratory
	35764_1#26	ERS5294216	ERR7734174	508	7	15	Pseudomonas_aeruginosa_2C22_RAxML	16	2020-04-07	respiratory
	35748_4#59	ERS5294135	ERR7569158	Novel	7	15	Pseudomonas_aeruginosa_2C22_RAxML	10	2020-05-07	respiratory
	35750_3#49	ERS5287060	ERR7569428	508	7	15	Pseudomonas_aeruginosa_2C22_RAxML	10	2020-05-05	nasal
	35764_4#75	ERS5348476	ERR7734497	508	7	15	Pseudomonas_aeruginosa_2C22_RAxML	10	2020-05-07	respiratory
	35764_2#81	ERS5294409	ERR7734325	Novel	7	15	Pseudomonas_aeruginosa_2C22_RAxML	10	2020-05-07	respiratory
	35764_2#57	ERS5294365	ERR7734301	111	6	13	Pseudomonas_aeruginosa_1709-12_RAxML	51	2020-05-05	respiratory
	35764_4#81	ERS5348482	ERR7734503	111	6	13	Pseudomonas_aeruginosa_1709-12_RAxML	51	2020-05-05	respiratory
	35750_4#81	ERS5287274	ERR7569552	111	6	13	Pseudomonas_aeruginosa_1709-12_RAxML	51	2020-04-21	rectal
	35764_2#38	ERS5294346	ERR7734282	111	6	13	Pseudomonas_aeruginosa_1709-12_RAxML	51	2020-04-29	respiratory
	35748_3#84	ERS5294045	ERR7569087	111	6	13	Pseudomonas_aeruginosa_1709-12_RAxML	51	2020-04-22	respiratory
	35712_1#94	ERS5214241	ERR7568544	111	6	13	Pseudomonas_aeruginosa_1709-12_RAxML	51	2020-05-05	rectal
	35764_1#93	ERS5294299	ERR7734241	111	6	13	Pseudomonas_aeruginosa_1709-12_RAxML	51	2020-04-22	respiratory
	35748_1#43	ERS5287382	ERR7568877	111	6	13	Pseudomonas_aeruginosa_1709-12_RAxML	51	2020-04-28	rectal
	35658_3#1	ERS5213280	ERR7450486	111	6	13	Pseudomonas_aeruginosa_1709-12_RAxML	51	2020-04-28	rectal
	35748_2#39	ERS5293853	ERR7568969	111	6	13	Pseudomonas_aeruginosa_1709-12_RAxML	51	2020-05-05	rectal
	35801_1#26	ERS5286565	ERR7734544	111	6	13	Pseudomonas_aeruginosa_1709-12_RAxML	51	2020-05-05	rectal
	35658_1#37	ERS5346449	ERR7450333	111	6	14	Pseudomonas_aeruginosa_1709-12_RAxML	85	2020-04-07	rectal
	35763_4#96	ERS5347688	ERR7569851	111	6	13	Pseudomonas_aeruginosa_1709-12_RAxML	85	2020-04-14	rectal
	35712_4#55	ERS5374322	ERR7568793	446	8	17	Pseudomonas_aeruginosa_E429_RAxML	62	2020-04-28	nasal
	35748_1#82	ERS5287446	ERR7568916	446	8	17	Pseudomonas_aeruginosa_E429_RAxML	62	2020-04-28	rectal
	35750_2#79	ERS5286942	ERR7569362	446	8	17	Pseudomonas_aeruginosa_E429_RAxML	62	2020-04-28	nasal
	35750_3#40	ERS5287043	ERR7569419	446	8	17	Pseudomonas_aeruginosa_E429_RAxML	62	2020-05-05	nasal
	35748_3#31	ERS5293972	ERR7569034	446	8	17	Pseudomonas_aeruginosa_E429_RAxML	95	2020-04-06	respiratory
	35750_4#6	ERS5287139	ERR7569477	446	8	17	Pseudomonas_aeruginosa_E429_RAxML	95	2020-04-14	rectal
	35764_4#21	ERS5348394	ERR7734443	446	8	17	Pseudomonas_aeruginosa_E429_RAxML	95	2020-04-06	respiratory
	35764_1#31	ERS5294222	ERR7734179	446*	8	19	Pseudomonas_aeruginosa_E429_RAxML	95	2020-04-06	respiratory
	35750_2#9	ERS5286814	ERR7569292	446	8	17	Pseudomonas_aeruginosa_E429_RAxML	102	2020-04-21	nasal
	35764_4#40	ERS5348424	ERR7734462	446	8	17	Pseudomonas_aeruginosa_E429_RAxML	102	2020-04-15	respiratory
	35764_1#62	ERS5294257	ERR7734210	446	8	17	Pseudomonas_aeruginosa_E429_RAxML	102	2020-04-15	respiratory
	35748_3#59	ERS5294013	ERR7569062	446	8	17	Pseudomonas_aeruginosa_E429_RAxML	102	2020-04-15	respiratory
	35750_1#78	ERS5286767	ERR7569265	Novel	12	28	Pseudomonas_aeruginosa_EC22_RAxML	107	2020-04-21	nasal
	35750_1#93	ERS5286795	ERR7569280	676	12	28	Pseudomonas_aeruginosa_EC22_RAxML	94	2020-04-21	nasal
	35763_4#41	ERS5347602	ERR7569796	676	12	28	Pseudomonas_aeruginosa_EC22_RAxML	94	2020-04-07	rectal
	35748_1#19	ERS5287340	ERR7568853	676	12	28	Pseudomonas_aeruginosa_EC22_RAxML	94	2020-04-23	rectal
	35750_1#39	ERS5286699	ERR7569226	676	12	28	Pseudomonas_aeruginosa_EC22_RAxML	94	2020-04-15	nasal
	35748_3#53	ERS5294004	ERR7569056	2696	12	28	Pseudomonas_aeruginosa_FA0A_RAxML	138	2020-04-16	respiratory
	35764_1#54	ERS5294248	ERR7734202	2696	12	28	Pseudomonas_aeruginosa_FA0A_RAxML	138	2020-04-16	respiratory
	35764_4#37	ERS5348419	ERR7734459	2696	12	28	Pseudomonas_aeruginosa_FA0A_RAxML	138	2020-04-16	respiratory
	35750_1#63	ERS5286740	ERR7569250	2696	12	28	Pseudomonas_aeruginosa_FA0A_RAxML	138	2020-04-21	nasal
	35763_3#79	ERS5347504	ERR7569738	2696	12	28	Pseudomonas_aeruginosa_FA0A_RAxML	138	2020-04-14	nasal
	35763_4#54	ERS5347624	ERR7569809	Novel*	12	28	Pseudomonas_aeruginosa_PAO1_v2_RAxML	105	2020-04-07	rectal
	35763_3#15	ERS5347382	ERR7569674	Novel*	12	28	Pseudomonas_aeruginosa_PAO1_v2_RAxML	105	2020-04-07	nasal
	35764_2#82	ERS5294411	ERR7734326	575	2	3	Pseudomonas_aeruginosa_PAO1_v2_RAxML	75	2020-05-08	respiratory
	35658_3#21	ERS5213306	ERR7450506	575	2	3	Pseudomonas_aeruginosa_PAO1_v2_RAxML	75	2020-04-28	rectal
	35748_4#60	ERS5294138	ERR7569159	575	2	3	Pseudomonas_aeruginosa_PAO1_v2_RAxML	75	2020-05-08	respiratory
	35750_4#62	ERS5287242	ERR7569533	Novel	2	3	Pseudomonas_aeruginosa_PAO1_v2_RAxML	75	2020-04-21	rectal
	35764_4#8	ERS5348371	ERR7734430	575	2	3	Pseudomonas_aeruginosa_PAO1_v2_RAxML	75	2020-04-08	respiratory
	35764_1#14	ERS5294203	ERR7734162	Novel	2	3	Pseudomonas_aeruginosa_PAO1_v2_RAxML	75	2020-04-08	respiratory
	35748_1#57	ERS5287404	ERR7568891	Novel	2	3	Pseudomonas_aeruginosa_PAO1_v2_RAxML	75	2020-04-28	rectal
	35658_2#94	ERS5346684	ERR7450484	575	2	3	Pseudomonas_aeruginosa_PAO1_v2_RAxML	75	2020-04-21	rectal
	35764_4#9	ERS5348372	ERR7734431	575	2	3	Pseudomonas_aeruginosa_PAO1_v2_RAxML	75	2020-04-09	respiratory
	35764_1#15	ERS5294204	ERR7734163	Novel	2	3	Pseudomonas_aeruginosa_PAO1_v2_RAxML	75	2020-04-09	respiratory
	35748_3#14	ERS5293942	ERR7569017	Novel	2	3	Pseudomonas_aeruginosa_PAO1_v2_RAxML	75	2020-04-09	respiratory
	35764_4#95	ERS5348498	ERR7734517	575	2	3	Pseudomonas_aeruginosa_PAO1_v2_RAxML	75	2020-05-08	respiratory
	35763_4#34	ERS5347591	ERR7569789	Novel*	10	23	Pseudomonas_aeruginosa_PAO1_v2_RAxML	85	2020-04-07	rectal
	35764_1#69	ERS5294266	ERR7734217	244	12	28	Pseudomonas_aeruginosa_PAO1_RAxML	107	2020-04-18	respiratory
	35764_1#60	ERS5294255	ERR7734208	244	12	28	Pseudomonas_aeruginosa_PAO1_RAxML	107	2020-04-15	respiratory
	35764_4#38	ERS5348420	ERR7734460	244	12	28	Pseudomonas_aeruginosa_PAO1_RAxML	107	2020-04-15	respiratory
	35750_4#39	ERS5287199	ERR7569510	244	12	28	Pseudomonas_aeruginosa_PAO1_RAxML	107	2020-04-16	rectal
	35748_2#40	ERS5293854	ERR7568970	553	4	9	Pseudomonas_aeruginosa_1BAE_RAxML	62	2020-05-05	rectal
	35764_4#72	ERS5348472	ERR7734494	Novel	12	27	Pseudomonas_aeruginosa_3C1A_RAxML	254	2020-04-29	respiratory
	35764_2#83	ERS5294413	ERR7734327	Novel	12	27	Pseudomonas_aeruginosa_3C1A_RAxML	254	2020-04-29	respiratory
	35748_4#24	ERS5294090	ERR7569123	132*	12	27	Pseudomonas_aeruginosa_3C1A_RAxML	254	2020-04-29	respiratory
	35764_2#49	ERS5294357	ERR7734293	132	12	27	Pseudomonas_aeruginosa_3C1A_RAxML	73	2020-04-27	respiratory
	35748_4#33	ERS5294100	ERR7569132	Novel	12	27	Pseudomonas_aeruginosa_3C1A_RAxML	73	2020-04-27	respiratory
	35764_4#94	ERS5348497	ERR7734516	132	12	27	Pseudomonas_aeruginosa_3C1A_RAxML	73	2020-05-08	respiratory
	35748_4#4	ERS5294063	ERR7569103	132	12	27	Pseudomonas_aeruginosa_3C1A_RAxML	73	2020-04-26	respiratory
	35764_2#14	ERS5294320	ERR7734258	Novel	12	27	Pseudomonas_aeruginosa_3C1A_RAxML	73	2020-04-26	respiratory
	35750_1#9	ERS5286643	ERR7569196	253	3	5	Pseudomonas_aeruginosa_UCBPP-PA14_RAxML	52	2020-04-14	nasal
	35750_4#1	ERS5287130	ERR7569472	253	3	5	Pseudomonas_aeruginosa_UCBPP-PA14_RAxML	86	2020-04-14	rectal
	35763_2#70	ERS5347314	ERR7569635	253	3	5	Pseudomonas_aeruginosa_UCBPP-PA14_RAxML	93	2020-04-09	nasal
	35763_4#91	ERS5347681	ERR7569846	253	3	5	Pseudomonas_aeruginosa_UCBPP-PA14_RAxML	69	2020-04-14	rectal
	35658_2#9	ERS5346565	ERR7450399	253	3	5	Pseudomonas_aeruginosa_UCBPP-PA14_RAxML	69	2020-04-14	rectal
	35748_2#14	ERS5293820	ERR7568944	253	3	5	Pseudomonas_aeruginosa_UCBPP-PA14_RAxML	195	2020-05-02	rectal
	35763_4#25	ERS5347571	ERR7569780	253	3	5	Pseudomonas_aeruginosa_UCBPP-PA14_RAxML	66	2020-04-07	rectal
	35764_2#70	ERS5294387	ERR7734314	253*	12	28	Pseudomonas_aeruginosa_UCBPP-PA14_RAxML	64	2020-05-07	respiratory
	35750_4#9	ERS5287145	ERR7569480	253	3	5	Pseudomonas_aeruginosa_UCBPP-PA14_RAxML	144	2020-04-14	rectal
	35764_2#47	ERS5294355	ERR7734291	Novel*	3	6	Pseudomonas_aeruginosa_UCBPP-PA14_RAxML	2	2020-04-27	respiratory
	35748_1#6	ERS5287314	ERR7568840	235*	11	26	Pseudomonas_aeruginosa_39016_RAxML	71	2020-04-21	rectal
	35748_4#54	ERS5294127	ERR7569153	235	11	24	Pseudomonas_aeruginosa_39016_RAxML	67	2020-05-07	respiratory
	35764_4#89	ERS5348491	ERR7734511	235	11	24	Pseudomonas_aeruginosa_39016_RAxML	67	2020-05-07	respiratory
	35764_2#73	ERS5294393	ERR7734317	235	11	24	Pseudomonas_aeruginosa_39016_RAxML	67	2020-05-07	respiratory
	35748_1#17	ERS5287336	ERR7568851	235*	11	26	Pseudomonas_aeruginosa_39016_RAxML	179	2020-04-23	rectal
	35658_3#29	ERS5213317	ERR7450514	Novel	12	28	Pseudomonas_aeruginosa_2192_RAxML	60	2020-04-28	rectal
	35763_4#11	ERS5347552	ERR7569766	Novel	12	28	Pseudomonas_aeruginosa_2192_RAxML	60	2020-04-07	rectal
	35750_4#21	ERS5287167	ERR7569492	252	12	28	Pseudomonas_aeruginosa_2192_RAxML	60	2020-04-15	rectal
	35748_1#62	ERS5287412	ERR7568896	252	12	28	Pseudomonas_aeruginosa_2192_RAxML	60	2020-04-28	rectal
	35763_4#31	ERS5347584	ERR7569786	1238*	12	28	Pseudomonas_aeruginosa_2192_RAxML	82	2020-04-07	rectal
	35748_1#86	ERS5287453	ERR7568920	1238	12	28	Pseudomonas_aeruginosa_2192_RAxML	11	2020-04-28	rectal
	35750_4#88	ERS5287287	ERR7569559	1238	12	28	Pseudomonas_aeruginosa_2192_RAxML	11	2020-04-21	rectal
	35748_2#45	ERS5293860	ERR7568975	2123	12	28	Pseudomonas_aeruginosa_2192_RAxML	9	2020-05-05	rectal
	35748_2#34	ERS5293845	ERR7568964	Novel	12	28	Pseudomonas_aeruginosa_2192_RAxML	265	2020-05-05	rectal
	35801_1#19	ERS5286556	ERR7734537	Novel	12	28	Pseudomonas_aeruginosa_2192_RAxML	265	2020-05-05	rectal
	35763_4#30	ERS5347582	ERR7569785	1238	12	28	Pseudomonas_aeruginosa_2192_RAxML	81	2020-04-09	rectal
	35748_1#20	ERS5287342	ERR7568854	260	5	11	Pseudomonas_aeruginosa_CHA_RAxML	6	2020-04-23	rectal
	35801_1#55	ERS5286598	ERR7734573	260	5	11	Pseudomonas_aeruginosa_CHA_RAxML	6	2020-05-07	rectal
	35748_2#44	ERS5293858	ERR7568974	260	5	11	Pseudomonas_aeruginosa_CHA_RAxML	6	2020-05-05	rectal
	35801_1#30	ERS5286570	ERR7734548	260	5	11	Pseudomonas_aeruginosa_CHA_RAxML	6	2020-05-05	rectal
	35748_2#65	ERS5293887	ERR7568995	260	5	11	Pseudomonas_aeruginosa_CHA_RAxML	6	2020-05-07	rectal
	35748_1#45	ERS5287384	ERR7568879	260	5	11	Pseudomonas_aeruginosa_CHA_RAxML	6	2020-04-28	rectal
	35748_2#2	ERS5293806	ERR7568932	260	5	11	Pseudomonas_aeruginosa_CHA_RAxML	6	2020-04-30	rectal
	35748_3#19	ERS5293952	ERR7569022	Novel*	10	23	Pseudomonas_aeruginosa_CHA_RAxML	128	2020-04-08	respiratory
	35748_2#64	ERS5293886	ERR7568994	260	5	12	Pseudomonas_aeruginosa_CHA_RAxML	33	2020-05-07	rectal
	35748_3#7	ERS5293932	ERR7569010	514	12	28	Pseudomonas_aeruginosa_CHA_RAxML	121	2020-04-08	respiratory
	35764_4#3	ERS5348364	ERR7734425	514	12	28	Pseudomonas_aeruginosa_CHA_RAxML	121	2020-04-08	respiratory
	35764_1#6	ERS5294195	ERR7734154	Novel	12	28	Pseudomonas_aeruginosa_CHA_RAxML	121	2020-04-08	respiratory
	35748_1#34	ERS5287366	ERR7568868	Novel	12	28	Pseudomonas_aeruginosa_0C2E_RAxML	217	2020-04-27	rectal
	35173_1#86	ERS5078747	ERR7017962	Novel	12	28	Pseudomonas_aeruginosa_0C2E_RAxML	217	2020-04-27	rectal
	35764_4#15	ERS5348383	ERR7734437	1027	11	26	Pseudomonas_aeruginosa_E42AB_RAxML	130	2020-04-08	respiratory
	35764_1#23	ERS5294212	ERR7734171	1027	11	26	Pseudomonas_aeruginosa_E42AB_RAxML	130	2020-04-08	respiratory
	35748_3#22	ERS5293956	ERR7569025	1027	11	26	Pseudomonas_aeruginosa_E42AB_RAxML	130	2020-04-08	respiratory
	35763_4#36	ERS5347594	ERR7569791	309	11	25	Pseudomonas_aeruginosa_E42AB_RAxML	88	2020-04-09	rectal
	35763_4#48	ERS5347614	ERR7569803	309*	12	28	Pseudomonas_aeruginosa_E42AB_RAxML	12	2020-04-07	rectal
	35763_4#72	ERS5347656	ERR7569827	2875*	10	23	Pseudomonas_aeruginosa_6D92H_ASM369863v1_RAxML	4	2020-04-12	rectal
	35748_1#4	ERS5287310	ERR7568838	Novel	12	28	Pseudomonas_aeruginosa_239A_RAxML	183	2020-04-21	rectal
	35764_1#49	ERS5294240	ERR7734197	Novel	1	1	Pseudomonas_aeruginosa_AES-1R_RAxML	142	2020-04-14	respiratory
	35748_3#48	ERS5293996	ERR7569051	381	1	1	Pseudomonas_aeruginosa_AES-1R_RAxML	142	2020-04-14	respiratory
	35658_1#77	ERS5346519	ERR7450371	381	1	2	Pseudomonas_aeruginosa_AES-1R_RAxML	120	2020-04-11	rectal
	35748_1#77	ERS5287439	ERR7568911	Novel*	4	10	Pseudomonas_aeruginosa_PAK_RAxML	66	2020-04-28	rectal
	35748_2#49	ERS5293865	ERR7568979	553	4	9	Pseudomonas_aeruginosa_PAK_RAxML	12	2020-05-05	rectal
	35748_1#90	ERS5287460	ERR7568924	Novel	4	9	Pseudomonas_aeruginosa_PAK_RAxML	12	2020-04-28	rectal
	35750_4#7	ERS5287141	ERR7569478	553	4	9	Pseudomonas_aeruginosa_PAK_RAxML	12	2020-04-14	rectal
	35750_4#92	ERS5287294	ERR7569563	553*	4	9	Pseudomonas_aeruginosa_PAK_RAxML	12	2020-04-21	rectal
	35750_4#43	ERS5287206	ERR7569514	553	4	9	Pseudomonas_aeruginosa_PAK_RAxML	12	2020-04-16	rectal
	35748_1#60	ERS5287409	ERR7568894	Novel	4	9	Pseudomonas_aeruginosa_PAK_RAxML	116	2020-04-28	rectal
	35750_4#38	ERS5287197	ERR7569509	553	4	9	Pseudomonas_aeruginosa_PAK_RAxML	116	2020-04-16	rectal
	35748_1#56	ERS5287403	ERR7568890	553	4	9	Pseudomonas_aeruginosa_PAK_RAxML	127	2020-04-28	rectal
	35658_3#20	ERS5213302	ERR7450505	Novel	4	9	Pseudomonas_aeruginosa_PAK_RAxML	127	2020-04-28	rectal
	35748_2#17	ERS5293824	ERR7568947	508*	7	15	Pseudomonas_aeruginosa_2C22_RAxML	250	2020-05-02	rectal
	35748_3#5	ERS5293928	ERR7569008	Novel*	12	28	Pseudomonas_aeruginosa_2C22_RAxML	111	2020-04-15	respiratory
	35763_4#49	ERS5347615	ERR7569804	508	7	15	Pseudomonas_aeruginosa_2C22_RAxML	101	2020-04-09	rectal
	35750_3#78	ERS5287108	ERR7569457	Novel	7	15	Pseudomonas_aeruginosa_2C22_RAxML	57	2020-05-01	respiratory
	35763_3#29	ERS5347410	ERR7569688	Novel	7	15	Pseudomonas_aeruginosa_2C22_RAxML	82	2020-04-07	nasal
	35748_2#73	ERS5293895	ERR7569003	209	12	28	Pseudomonas_aeruginosa_2C22_RAxML	215	2020-04-26	rectal
	35748_2#8	ERS5293815	ERR7568938	508	7	15	Pseudomonas_aeruginosa_2C22_RAxML	247	2020-05-01	rectal
	35748_2#21	ERS5293829	ERR7568951	274	12	28	Pseudomonas_aeruginosa_2C22_RAxML	252	2020-05-02	rectal
	35750_4#29	ERS5287179	ERR7569500	Novel	7	15	Pseudomonas_aeruginosa_2C22_RAxML	78	2020-04-15	rectal
	35764_1#13	ERS5294202	ERR7734161	508*	7	16	Pseudomonas_aeruginosa_2C22_RAxML	125	2020-04-07	respiratory
	35748_2#26	ERS5293834	ERR7568956	508*	10	23	Pseudomonas_aeruginosa_2C22_RAxML	127	2020-05-05	rectal
	35748_1#21	ERS5287344	ERR7568855	111	6	13	Pseudomonas_aeruginosa_1709-12_RAxML	1	2020-04-23	rectal
	35750_3#89	ERS5287125	ERR7569468	446	8	18	Pseudomonas_aeruginosa_E429_RAxML	57	2020-05-08	respiratory
	35750_3#88	ERS5287124	ERR7569467	446	8	17	Pseudomonas_aeruginosa_E429_RAxML	56	2020-05-08	respiratory
	35750_1#70	ERS5286752	ERR7569257	Novel*	10	23	Pseudomonas_aeruginosa_EC22_RAxML	139	2020-04-21	nasal
	35748_1#19	ERS5287340	ERR7568853	676	12	28	Pseudomonas_aeruginosa_EC22_RAxML	94	2020-04-23	rectal
	35748_1#68	ERS5287424	ERR7568902	242	12	28	Pseudomonas_aeruginosa_EC22_RAxML	145	2020-05-05	rectal
	35763_4#7	ERS5347547	ERR7569762	903	12	28	Pseudomonas_aeruginosa_AA43_RAxML	75	2020-04-09	rectal
	35748_1#66	ERS5287420	ERR7568900	903	12	28	Pseudomonas_aeruginosa_AA43_RAxML	34	2020-04-28	rectal
	35763_4#18	ERS5347560	ERR7569773	903	12	28	Pseudomonas_aeruginosa_AA43_RAxML	34	2020-04-07	rectal
	35748_2#3	ERS5293808	ERR7568933	667	11	26	Pseudomonas_aeruginosa_F462_RAxML	10	2020-04-30	rectal
	35763_4#52	ERS5347620	ERR7569807	Novel*	12	28	Pseudomonas_aeruginosa_PAO1_v2_RAxML	103	2020-04-07	rectal
	35763_4#94	ERS5347685	ERR7569849	Novel*	12	28	Pseudomonas_aeruginosa_PAO1_v2_RAxML	79	2020-04-14	rectal
	35763_4#28	ERS5347578	ERR7569783	Novel*	12	28	Pseudomonas_aeruginosa_PAO1_v2_RAxML	79	2020-04-07	rectal
	35763_4#59	ERS5347634	ERR7569814	207*	10	23	Pseudomonas_aeruginosa_PAO1_v2_RAxML	112	2020-04-10	rectal
	35748_4#22	ERS5294088	ERR7569121	2683	2	3	Pseudomonas_aeruginosa_PAO1_v2_RAxML	253	2020-04-29	respiratory
	35764_2#34	ERS5294342	ERR7734278	2683	2	3	Pseudomonas_aeruginosa_PAO1_v2_RAxML	253	2020-04-29	respiratory
	35748_1#89	ERS5287458	ERR7568923	Novel	2	4	Pseudomonas_aeruginosa_PAO1_v2_RAxML	235	2020-04-28	rectal
	35763_4#19	ERS5347562	ERR7569774	2683*	12	28	Pseudomonas_aeruginosa_PAO1_v2_RAxML	44	2020-04-09	rectal
	35764_4#90	ERS5348492	ERR7734512	2099	12	28	Pseudomonas_aeruginosa_PAO1_v2_RAxML	68	2020-05-05	respiratory
	35750_2#21	ERS5286836	ERR7569304	436	12	28	Pseudomonas_aeruginosa_PAO1_v2_RAxML	80	2020-04-22	nasal
	35763_4#15	ERS5347556	ERR7569770	267	12	28	Pseudomonas_aeruginosa_PAO1_RAxML	3	2020-04-08	rectal
	35750_4#23	ERS5287170	ERR7569494	267	12	28	Pseudomonas_aeruginosa_PAO1_RAxML	3	2020-04-15	rectal
	35748_1#69	ERS5287426	ERR7568903	267*	12	28	Pseudomonas_aeruginosa_PAO1_RAxML	3	2020-04-29	rectal
	35658_1#19	ERS5346432	ERR7450315	267	12	28	Pseudomonas_aeruginosa_PAO1_RAxML	3	2020-04-08	rectal
	35748_2#55	ERS5293873	ERR7568985	Novel	12	28	Pseudomonas_aeruginosa_1BAE_RAxML	271	2020-05-05	rectal
	35764_1#48	ERS5294238	ERR7734196	309*	11	25	Pseudomonas_aeruginosa_UCBPP-PA14_RAxML	58	2020-04-15	respiratory
	35748_3#93	ERS5294056	ERR7569096	508	7	15	Pseudomonas_aeruginosa_2C22_RAxML	16	2020-04-25	respiratory
	35748_2#32	ERS5293842	ERR7568962	253	3	5	Pseudomonas_aeruginosa_UCBPP-PA14_RAxML	195	2020-05-05	rectal
	35764_2#7	ERS5294313	ERR7734251	508*	7	15	Pseudomonas_aeruginosa_2C22_RAxML	16	2020-04-25	respiratory
	35764_4#17	ERS5348386	ERR7734439	Novel	7	15	Pseudomonas_aeruginosa_2C22_RAxML	16	2020-04-07	respiratory
	35748_2#5	ERS5293811	ERR7568935	Novel*	10	23	Pseudomonas_aeruginosa_2C22_RAxML	20	2020-04-30	rectal
	35748_1#1	ERS5287305	ERR7568835	Novel*	10	23	Pseudomonas_aeruginosa_2C22_RAxML	16	2020-04-21	rectal
	35748_3#25	ERS5293960	ERR7569028	508	7	15	Pseudomonas_aeruginosa_2C22_RAxML	16	2020-04-07	respiratory
	35748_4#48	ERS5294120	ERR7569147	253	3	5	Pseudomonas_aeruginosa_UCBPP-PA14_RAxML	58	2020-05-07	respiratory
	35748_4#40	ERS5294110	ERR7569139	111	6	13	Pseudomonas_aeruginosa_1709-12_RAxML	51	2020-05-05	respiratory
	35763_4#92	ERS5347682	ERR7569847	309	11	25	Pseudomonas_aeruginosa_UCBPP-PA14_RAxML	58	2020-04-14	rectal

## Sheet: Figure 1bc
Figure 1b	patient	sample_count	sample_combinations
	53	3	nasal_rectal_respiratory
	5	2	nasal_respiratory
	79	2	nasal_respiratory
	17	3	nasal_rectal_respiratory
	58	3	nasal_rectal_respiratory
	99	3	nasal_rectal_respiratory
	28	2	rectal_respiratory
	63	3	nasal_rectal_respiratory
	110	3	nasal_rectal_respiratory
	20	1	rectal
	19	1	rectal
	49	2	rectal_respiratory
	58	2	rectal_respiratory
	19	2	nasal_rectal
	20	3	nasal_rectal_respiratory
	104	2	rectal_respiratory
	85	1	respiratory
	15	3	nasal_rectal_respiratory
	126	3	nasal_rectal_respiratory
	16	2	rectal_respiratory
	10	2	nasal_respiratory
	51	2	rectal_respiratory
	85	1	rectal
	62	2	nasal_rectal
	95	2	rectal_respiratory
	102	2	nasal_respiratory
	94	2	nasal_rectal
	138	2	nasal_respiratory
	105	2	nasal_rectal
	75	2	rectal_respiratory
	107	2	rectal_respiratory
	254	1	respiratory
	73	1	respiratory
	69	1	rectal
	195	1	rectal
	67	1	respiratory
	60	1	rectal
	11	1	rectal
	265	1	rectal
	6	1	rectal
	121	1	respiratory
	217	1	rectal
	130	1	respiratory
	142	1	respiratory
	12	1	rectal
	116	1	rectal
	127	1	rectal
	34	1	rectal
	79	1	rectal
	253	1	respiratory
	3	1	rectal
Figure 1c	patient	sample_count	sample_combinations
	53	3	nasal_rectal_respiratory
	5	2	nasal_respiratory
	79	2	nasal_respiratory
	17	3	nasal_rectal_respiratory
	58	3	nasal_rectal_respiratory
	99	3	nasal_rectal_respiratory
	28	2	rectal_respiratory
	63	3	nasal_rectal_respiratory
	110	3	nasal_rectal_respiratory
	20	1	rectal
	19	1	rectal
	49	2	rectal_respiratory
	58	2	rectal_respiratory
	19	2	nasal_rectal
	20	3	nasal_rectal_respiratory
	104	2	rectal_respiratory
	85	1	respiratory
	15	3	nasal_rectal_respiratory
	126	3	nasal_rectal_respiratory
	16	2	rectal_respiratory
	10	2	nasal_respiratory
	51	2	rectal_respiratory
	85	1	rectal
	62	2	nasal_rectal
	95	2	rectal_respiratory
	102	2	nasal_respiratory
	138	2	nasal_respiratory
	75	2	rectal_respiratory
	107	2	rectal_respiratory
	69	1	rectal
	195	1	rectal
	60	1	rectal
	11	1	rectal
	6	1	rectal
	217	1	rectal
	12	1	rectal
	116	1	rectal
	127	1	rectal
	34	1	rectal
	79	1	rectal

## Sheet: Figure 2
Figure 2 Summary stats
	Statistic	Intensive_Care_Unit_III_Cardiac_Surgery|n_sim:10000|tl_rate:0	Intensive_Care_Unit_I_Inpatients|n_sim:10000|tl_rate:0	Intensive_Care_Unit_c/o_Infectious_Diseases|n_sim:10000|tl_rate:0	ICU_cardiac/ICU_Inpatients/ICU_infectious_disease(merged)|n_sim:10000|tl_rate:0	Every_ward|n_sim:10000|tl_rate:0	Intensive_Care_Unit_III_Cardiac_Surgery|n_sim:10000|tl_rate:0.25	Intensive_Care_Unit_I_Inpatients|n_sim:10000|tl_rate:0.25	Intensive_Care_Unit_c/o_Infectious_Diseases|n_sim:10000|tl_rate:0.25	ICU_cardiac/ICU_Inpatients/ICU_infectious_disease(merged)|n_sim:10000|tl_rate:0.25	Every_ward|n_sim:10000|tl_rate:0.25	Intensive_Care_Unit_III_Cardiac_Surgery|n_sim:10000|tl_rate:0.5	Intensive_Care_Unit_I_Inpatients|n_sim:10000|tl_rate:0.5	Intensive_Care_Unit_c/o_Infectious_Diseases|n_sim:10000|tl_rate:0.5	ICU_cardiac/ICU_Inpatients/ICU_infectious_disease(merged)|n_sim:10000|tl_rate:0.5	Every_ward|n_sim:10000|tl_rate:0.5	Intensive_Care_Unit_III_Cardiac_Surgery|n_sim:10000|tl_rate:0.75	Intensive_Care_Unit_I_Inpatients|n_sim:10000|tl_rate:0.75	Intensive_Care_Unit_c/o_Infectious_Diseases|n_sim:10000|tl_rate:0.75	ICU_cardiac/ICU_Inpatients/ICU_infectious_disease(merged)|n_sim:10000|tl_rate:0.75	Every_ward|n_sim:10000|tl_rate:0.75
	Ward state	90	80	80	83.3	84	90	80	80	83.3	84	90	80	80	83.3	84	90	80	80	83.3	84
	Mean	37.317	15.999	9.782	17.2526	15.402	52.054	33.242	29.172	35.00020000000001	33.6252	66.585	49.82	48.384	52.866730000000004	51.8008	81.118	66.918	67.908	70.50433999999998	70.0096
	Standard Deviation	11.919375445047447	10.99190606764814	13.030444198107752	7.0392098522206314	6.765736914778759	14.075549154473512	14.600323147108766	20.160218649607945	9.515393526281507	9.368731235338114	14.285929266239561	15.415174342186338	22.01700579097894	10.087136962840349	9.766981077078013	12.044503974842632	14.393098207126915	20.08241857944406	9.11922	9.015182074700432
	P Value	4.936270386446395e-06	2.89770063499617e-09	3.547177340745833e-08	0	0	0.00351014	0.000681126	0.00584772	1.9276761054065616e-07	3.7888067017100013e-08	0.050604	0.0251261	0.0755039	0.00127629	0.00048907	0.23042990773852834	0.1816993839007648	0.2735475600179511	0.0802855	0.0603465
	Z Score	4.419946350619404	5.822557034795863	5.38876	9.382788890597471	10.139028588320917	2.695880607112224	3.2025318569239527	2.5212028144837832	5.075964527015724	5.3769073671352885	1.63903	1.957811136615375	1.4359809094910658	3.017037451966009	3.296740287085007	0.7374317795528855	0.9089078537324428	0.6021187115568398	1.4031534600993483	1.5518710419905617
Figure 2		Intensive_Care_Unit_III_Cardiac_Surgery|n_sim:10000|tl_rate:0	Intensive_Care_Unit_I_Inpatients|n_sim:10000|tl_rate:0	Intensive_Care_Unit_c/o_Infectious_Diseases|n_sim:10000|tl_rate:0	ICU_cardiac/ICU_Inpatients/ICU_infectious_disease(merged)|n_sim:10000|tl_rate:0	Every_ward|n_sim:10000|tl_rate:0	Intensive_Care_Unit_III_Cardiac_Surgery|n_sim:10000|tl_rate:0.25	Intensive_Care_Unit_I_Inpatients|n_sim:10000|tl_rate:0.25	Intensive_Care_Unit_c/o_Infectious_Diseases|n_sim:10000|tl_rate:0.25	ICU_cardiac/ICU_Inpatients/ICU_infectious_disease(merged)|n_sim:10000|tl_rate:0.25	Every_ward|n_sim:10000|tl_rate:0.25	Intensive_Care_Unit_III_Cardiac_Surgery|n_sim:10000|tl_rate:0.5	Intensive_Care_Unit_I_Inpatients|n_sim:10000|tl_rate:0.5	Intensive_Care_Unit_c/o_Infectious_Diseases|n_sim:10000|tl_rate:0.5	ICU_cardiac/ICU_Inpatients/ICU_infectious_disease(merged)|n_sim:10000|tl_rate:0.5	Every_ward|n_sim:10000|tl_rate:0.5	Intensive_Care_Unit_III_Cardiac_Surgery|n_sim:10000|tl_rate:0.75	Intensive_Care_Unit_I_Inpatients|n_sim:10000|tl_rate:0.75	Intensive_Care_Unit_c/o_Infectious_Diseases|n_sim:10000|tl_rate:0.75	ICU_cardiac/ICU_Inpatients/ICU_infectious_disease(merged)|n_sim:10000|tl_rate:0.75	Every_ward|n_sim:10000|tl_rate:0.75
		50	20	40	16.7	12	10	30	60	50	48	80	20	60	37.5	32	80	70	60	66.7	72
		20	20	0	12.5	12	70	30	0	54.2	20	60	40	80	75	52	80	80	60	66.7	64
		40	20	0	16.7	24	70	50	20	33.3	24	60	40	40	66.7	52	80	50	100	70.8	80
		60	20	0	29.2	20	60	20	0	33.3	24	40	40	0	41.7	52	80	70	100	66.7	48
		50	10	20	16.7	28	80	20	0	33.3	36	80	20	20	62.5	36	50	80	80	83.3	88
		30	40	0	25	16	60	50	40	33.3	40	70	60	80	45.8	32	60	50	80	66.7	64
		50	10	0	25	8	60	60	60	37.5	32	60	70	20	54.2	40	80	70	100	75	72
		50	20	20	12.5	8	50	50	20	50	40	50	80	60	66.7	44	80	60	80	70.8	68
		30	30	0	29.2	28	50	10	40	25	48	50	70	60	54.2	44	90	70	60	58.3	76
		40	40	0	4.2	8	50	40	60	29.2	36	60	30	40	62.5	36	60	60	80	75	80
		40	10	20	16.7	16	50	30	20	37.5	48	70	40	40	45.8	36	80	40	80	79.2	80
		60	30	40	12.5	20	40	40	20	12.5	24	70	40	60	54.2	52	60	40	80	87.5	72
		40	20	20	20.8	16	50	20	40	25	60	60	40	80	54.2	48	90	80	80	79.2	64
		20	10	0	20.8	12	70	30	40	29.2	28	70	50	60	41.7	64	90	70	40	75	64
		40	10	20	12.5	12	70	70	0	33.3	32	80	30	40	50	48	70	70	60	79.2	72
		50	20	20	12.5	24	70	30	40	33.3	32	80	70	40	25	48	70	80	100	70.8	64
		30	10	0	12.5	8	70	60	20	45.8	32	80	60	20	45.8	60	100	60	80	75	72
		40	10	20	20.8	12	70	60	20	50	32	80	50	20	54.2	52	90	50	80	58.3	76
		40	20	0	29.2	16	60	50	0	37.5	32	80	60	80	50	60	60	60	80	79.2	80
		40	10	0	16.7	16	40	50	20	45.8	44	60	40	80	62.5	44	90	60	60	58.3	76
		30	10	20	8.3	8	40	30	60	33.3	32	60	70	20	50	52	90	70	80	79.2	72
		10	0	0	4.2	28	50	30	20	45.8	28	90	80	20	33.3	40	70	80	40	79.2	72
		40	20	0	37.5	16	60	20	60	37.5	40	100	50	40	66.7	72	90	70	60	87.5	64
		30	40	20	20.8	20	50	30	60	45.8	40	60	40	20	33.3	48	80	60	100	58.3	76
		30	0	0	12.5	20	50	40	20	29.2	28	80	60	80	41.7	64	90	80	60	75	76
		40	10	0	37.5	12	60	30	20	45.8	20	70	50	40	45.8	36	80	90	80	50	80
		20	0	20	12.5	16	60	30	20	33.3	28	60	50	40	54.2	44	90	40	60	66.7	80
		30	0	20	12.5	24	50	40	40	54.2	28	60	60	20	66.7	52	90	60	60	91.7	72
		40	20	40	29.2	16	50	50	0	37.5	28	80	60	40	54.2	48	90	60	100	66.7	84
		60	10	40	8.3	8	40	20	20	50	28	80	30	60	45.8	52	100	60	60	62.5	88
		40	0	0	8.3	4	40	20	20	20.8	36	80	30	100	50	52	70	90	40	91.7	68
		30	30	20	16.7	12	50	40	20	29.2	36	70	80	40	50	60	80	50	60	66.7	68
		50	20	0	16.7	20	50	40	40	33.3	36	60	40	40	45.8	60	70	60	80	62.5	72
		40	0	0	25	20	40	30	40	29.2	24	70	50	60	54.2	56	50	80	80	75	80
		50	20	0	0	20	80	50	40	29.2	32	80	60	80	45.8	40	100	50	100	79.2	60
		40	0	0	8.3	24	80	50	40	29.2	32	70	30	80	58.3	68	70	60	80	54.2	72
		30	0	20	25	20	70	50	20	37.5	44	90	40	80	45.8	40	90	60	100	75	52
		60	40	20	16.7	12	60	60	20	41.7	36	40	60	40	54.2	56	90	40	40	66.7	72
		50	0	20	8.3	4	50	30	20	33.3	36	60	40	40	33.3	52	90	80	80	70.8	80
		30	10	40	12.5	16	70	30	100	20.8	20	60	30	80	50	56	80	60	60	79.2	64
		30	0	0	16.7	16	50	20	60	16.7	48	40	50	60	83.3	68	70	80	80	62.5	60
		10	10	20	33.3	12	40	30	40	33.3	36	60	40	20	37.5	60	80	80	100	79.2	48
		50	0	0	12.5	16	60	20	0	37.5	40	80	40	20	33.3	32	80	80	80	83.3	64
		20	20	0	12.5	20	60	40	40	37.5	28	80	30	40	45.8	48	80	70	80	70.8	72
		40	30	0	16.7	16	60	40	0	45.8	24	70	60	20	45.8	56	80	60	40	62.5	88
		30	10	0	16.7	16	40	30	40	50	32	50	40	60	58.3	60	80	70	100	79.2	84
		30	10	0	29.2	16	60	10	20	29.2	32	70	30	80	54.2	60	100	40	80	54.2	64
		50	30	0	25	12	40	50	20	25	24	80	50	60	50	52	90	80	80	58.3	72
		40	0	0	25	20	60	30	60	25	36	50	40	20	62.5	52	100	70	60	83.3	76
		50	10	0	12.5	4	70	30	20	54.2	28	60	20	60	66.7	40	90	90	80	75	80
		70	20	40	8.3	24	60	50	60	45.8	28	70	40	60	66.7	44	70	60	80	79.2	80
		20	20	0	12.5	16	40	30	20	37.5	36	60	50	40	54.2	48	90	60	40	87.5	88
		30	10	20	16.7	16	40	50	60	33.3	36	80	40	60	45.8	64	90	60	80	58.3	80
		40	10	0	33.3	20	80	50	0	41.7	36	80	70	40	50	52	80	60	100	79.2	72
		40	30	0	29.2	16	70	60	20	45.8	36	80	10	40	54.2	44	60	70	60	70.8	64
		40	10	20	12.5	12	70	30	60	62.5	20	80	90	60	58.3	40	80	50	60	70.8	76
		10	30	0	8.3	16	40	40	60	33.3	36	90	50	20	62.5	56	60	40	40	66.7	64
		50	10	20	12.5	20	60	40	20	20.8	32	70	40	40	50	60	80	50	40	75	68
		40	30	20	12.5	28	60	20	20	41.7	40	70	70	20	50	60	90	60	60	83.3	56
		40	20	0	8.3	24	30	60	20	20.8	24	50	70	40	41.7	44	100	60	100	87.5	80
		20	0	20	20.8	24	40	40	0	45.8	44	40	70	20	54.2	56	80	60	60	62.5	64
		30	0	0	25	4	40	40	60	33.3	32	70	30	80	50	40	80	80	80	87.5	68
		30	20	0	16.7	12	60	40	60	20.8	24	90	40	40	45.8	40	70	60	60	83.3	64
		40	20	0	4.2	20	60	10	20	45.8	32	90	60	80	54.2	56	80	60	60	75	68
		40	10	20	25	12	70	40	40	33.3	24	70	30	20	45.8	64	80	70	60	70.8	72
		40	30	20	16.7	8	50	30	40	50	24	100	40	40	54.2	68	70	90	80	87.5	76
		30	10	0	12.5	12	30	30	60	33.3	52	60	40	60	58.3	68	80	60	100	79.2	72
		30	30	0	16.7	12	50	50	0	29.2	28	60	60	20	58.3	60	90	60	40	79.2	76
		20	30	20	16.7	12	70	30	20	41.7	36	70	60	100	58.3	56	90	50	40	62.5	68
		40	10	0	33.3	16	60	20	0	29.2	24	70	60	60	37.5	64	70	40	40	62.5	76
		10	10	20	29.2	16	60	50	60	33.3	20	60	60	60	54.2	64	70	50	40	83.3	60
		40	0	20	16.7	8	60	20	20	29.2	36	50	60	40	54.2	48	70	80	80	62.5	80
		50	10	40	29.2	16	60	20	60	37.5	16	50	70	80	45.8	64	100	100	60	70.8	76
		40	0	20	25	16	40	20	40	29.2	20	40	60	60	41.7	52	90	60	80	66.7	64
		40	30	20	12.5	16	60	0	40	25	44	50	50	20	58.3	52	90	50	80	70.8	80
		30	20	20	20.8	12	40	20	20	29.2	40	50	20	40	45.8	56	70	80	80	58.3	68
		30	30	20	16.7	24	50	30	0	37.5	40	80	70	40	45.8	64	90	60	100	70.8	76
		40	30	0	20.8	20	40	40	20	37.5	52	70	50	40	62.5	48	80	70	60	87.5	76
		50	30	0	16.7	12	50	50	20	37.5	44	50	60	20	58.3	68	90	90	80	66.7	64
		20	10	0	12.5	12	60	50	20	29.2	44	90	60	40	58.3	64	70	60	40	79.2	88
		50	20	20	16.7	8	60	50	40	54.2	28	60	60	40	54.2	64	100	80	80	70.8	80
		30	20	0	16.7	24	50	50	20	33.3	20	60	40	60	58.3	64	90	50	40	83.3	60
		30	50	20	25	12	30	30	20	45.8	32	60	70	40	41.7	48	70	40	40	66.7	64
		20	20	20	20.8	12	30	10	40	16.7	36	90	40	60	54.2	40	100	70	40	62.5	56
		20	10	20	16.7	28	70	40	20	12.5	20	50	40	80	58.3	44	70	70	80	66.7	76
		30	20	0	20.8	28	40	40	40	37.5	40	80	80	80	41.7	36	80	60	60	87.5	80
		20	30	20	8.3	16	60	20	60	45.8	20	80	40	40	66.7	56	80	60	60	70.8	64
		30	20	0	29.2	16	60	30	60	29.2	28	70	40	80	62.5	28	90	80	60	87.5	52
		30	20	0	25	20	90	40	20	45.8	28	60	50	80	54.2	64	90	60	60	79.2	68
		50	10	0	16.7	20	60	30	20	41.7	28	70	70	80	41.7	56	70	60	80	70.8	88
		50	0	20	16.7	16	20	20	60	37.5	40	70	30	40	50	60	100	80	80	66.7	64
		40	30	0	25	28	50	30	40	37.5	44	70	40	20	66.7	56	70	70	60	62.5	72
		40	20	20	16.7	8	60	60	60	54.2	28	80	50	60	70.8	48	90	70	80	66.7	72
		40	10	0	25	8	40	40	20	29.2	52	70	50	60	37.5	44	90	80	80	75	76
		40	20	0	20.8	24	20	20	40	29.2	48	40	50	60	58.3	52	90	80	60	70.8	68
		30	30	0	8.3	12	60	50	40	20.8	40	60	70	100	20.8	48	80	60	60	70.8	68
		30	30	20	4.2	24	60	50	20	33.3	44	30	60	60	66.7	56	70	70	80	66.7	64
		30	30	20	12.5	12	40	30	40	25	28	50	50	80	45.8	36	80	70	40	62.5	52
		40	0	0	16.7	8	70	70	0	25	24	70	60	40	70.8	56	60	80	80	66.7	80
		20	20	20	20.8	12	40	50	20	33.3	52	50	30	20	62.5	32	50	90	60	83.3	72
		30	10	0	25	28	60	30	40	41.7	36	60	40	20	45.8	48	100	60	60	70.8	68
		70	20	20	12.5	8	50	50	20	41.7	36	50	80	60	45.8	56	30	90	80	75	76
		40	10	0	25	16	40	50	20	50	36	50	30	20	66.7	40	80	50	80	70.8	60
		40	10	0	12.5	12	70	30	20	29.2	16	70	20	100	54.2	56	60	70	60	75	84
		20	0	0	20.8	8	60	20	60	16.7	32	60	40	40	66.7	44	80	70	80	70.8	72
		30	10	0	33.3	12	50	20	20	41.7	48	60	60	80	58.3	52	70	30	80	66.7	80
		10	10	0	25	20	30	10	40	29.2	28	70	50	40	58.3	56	100	70	100	66.7	68
		50	30	0	4.2	16	50	50	60	29.2	32	60	70	80	41.7	36	90	70	60	62.5	76
		50	10	20	16.7	28	60	30	40	37.5	28	80	30	40	58.3	44	90	70	60	66.7	76
		30	10	0	16.7	12	80	60	20	50	32	40	30	20	54.2	60	70	50	80	75	60
		30	10	0	16.7	4	40	40	40	41.7	40	40	50	80	50	64	70	70	60	62.5	60
		50	30	0	29.2	16	70	20	40	50	32	80	70	80	66.7	52	70	90	60	66.7	72
		30	0	20	16.7	16	60	30	20	62.5	40	50	30	60	70.8	60	80	80	80	83.3	68
		50	10	0	16.7	20	40	30	0	41.7	40	60	40	20	66.7	68	70	80	60	70.8	72
		30	10	0	25	8	40	20	0	29.2	32	60	50	20	50	40	80	50	60	75	48
		30	20	20	12.5	0	80	40	0	37.5	16	70	60	40	50	52	80	80	80	70.8	64
		20	10	0	37.5	12	30	50	20	25	32	60	70	20	50	56	90	90	100	62.5	64
		50	30	0	12.5	4	50	30	40	37.5	32	70	50	20	50	36	80	70	60	75	76
		50	10	20	29.2	12	30	30	0	29.2	32	90	70	40	50	36	60	60	20	66.7	64
		50	10	0	20.8	8	20	40	40	37.5	36	80	70	20	66.7	32	60	70	100	58.3	76
		30	0	0	4.2	20	60	40	60	33.3	12	50	30	40	58.3	44	90	50	80	70.8	76
		60	0	0	25	8	40	60	20	41.7	16	60	60	40	45.8	48	100	70	100	83.3	72
		20	0	0	8.3	8	50	10	20	33.3	20	60	40	20	45.8	44	70	70	80	70.8	72
		50	10	0	29.2	12	60	20	20	25	28	80	30	40	62.5	68	80	60	80	70.8	92
		40	20	0	4.2	16	40	20	20	16.7	48	70	40	20	50	32	70	50	80	87.5	72
		20	20	20	29.2	8	50	40	40	41.7	40	80	60	80	37.5	56	70	60	40	79.2	68
		50	30	0	4.2	16	10	30	20	20.8	16	70	50	60	45.8	60	90	70	80	66.7	80
		50	0	0	16.7	12	40	50	40	37.5	28	60	60	80	41.7	56	90	80	80	70.8	84
		40	0	0	12.5	12	40	40	20	54.2	28	60	60	60	50	52	70	80	80	70.8	60
		60	20	0	29.2	20	60	20	40	45.8	40	70	50	80	45.8	32	90	80	60	79.2	52
		30	20	0	12.5	16	50	20	60	50	32	40	70	60	58.3	44	80	70	60	83.3	56
		40	20	0	16.7	16	60	10	40	25	40	90	20	40	45.8	52	80	70	40	70.8	92
		20	20	0	12.5	12	60	40	60	33.3	36	80	30	80	62.5	40	80	50	80	58.3	68
		50	10	0	20.8	8	80	30	20	33.3	28	100	30	20	33.3	56	80	80	60	70.8	56
		60	20	20	4.2	16	80	40	40	25	32	80	60	40	70.8	44	100	60	80	79.2	68
		50	10	0	20.8	16	60	70	40	37.5	44	70	30	40	54.2	52	80	70	80	79.2	56
		20	20	20	25	4	70	20	40	37.5	36	80	40	40	54.2	36	90	60	80	62.5	56
		20	0	20	20.8	8	40	50	0	66.7	20	60	40	40	33.3	52	90	30	60	66.7	64
		40	50	20	16.7	24	50	30	40	41.7	24	70	80	0	54.2	64	80	40	80	70.8	64
		50	20	0	8.3	8	50	40	40	29.2	36	70	30	40	54.2	68	80	60	40	75	76
		20	40	20	12.5	16	50	0	40	37.5	36	70	40	80	75	44	80	60	60	75	68
		40	0	0	25	8	50	20	20	37.5	28	50	60	40	58.3	48	80	70	80	79.2	68
		30	10	0	16.7	12	50	40	40	33.3	28	40	60	80	41.7	64	80	70	60	70.8	72
		30	30	0	16.7	20	40	30	20	41.7	28	80	60	80	58.3	76	90	50	100	70.8	68
		50	20	20	29.2	28	40	10	20	45.8	20	70	60	40	58.3	60	100	70	100	83.3	72
		40	10	0	16.7	4	70	40	20	33.3	28	80	20	40	58.3	68	90	70	100	62.5	72
		60	10	40	16.7	16	60	20	40	54.2	52	50	40	60	58.3	60	100	70	80	75	60
		40	30	40	12.5	20	30	20	60	37.5	20	80	70	40	58.3	40	70	50	80	66.7	80
		40	10	0	20.8	16	60	60	20	29.2	36	70	40	40	54.2	48	100	80	80	79.2	56
		40	30	0	4.2	16	30	20	20	41.7	32	90	50	20	58.3	76	90	60	60	83.3	76
		50	20	0	8.3	16	30	40	20	33.3	32	50	20	80	58.3	52	60	60	100	45.8	76
		20	10	0	33.3	16	70	50	40	37.5	20	70	60	60	54.2	68	80	60	60	70.8	68
		40	20	20	16.7	20	40	30	0	29.2	28	30	60	40	50	64	90	80	60	70.8	72
		0	30	0	20.8	20	60	20	40	29.2	24	70	80	40	33.3	68	90	50	80	70.8	80
		40	0	20	12.5	8	30	40	20	37.5	32	60	40	60	50	76	80	50	60	66.7	76
		30	30	0	12.5	24	50	60	20	54.2	24	60	30	80	41.7	32	90	70	40	54.2	84
		30	10	20	12.5	12	70	40	20	29.2	40	80	60	80	62.5	44	70	90	80	62.5	60
		50	10	20	8.3	20	50	70	20	45.8	40	50	90	60	45.8	48	100	70	40	66.7	72
		20	10	0	12.5	28	70	20	20	37.5	36	60	70	40	54.2	36	70	80	40	75	68
		40	20	20	12.5	16	40	40	20	25	40	90	50	60	45.8	56	100	70	20	66.7	80
		30	20	20	20.8	16	60	50	0	33.3	28	80	10	60	50	52	90	70	80	70.8	72
		30	10	0	16.7	16	50	30	20	25	32	50	30	20	50	44	80	80	60	83.3	80
		40	20	20	12.5	16	60	20	0	37.5	28	90	60	40	54.2	52	90	50	100	66.7	96
		40	10	0	12.5	20	30	20	40	33.3	32	100	40	40	41.7	44	60	40	40	58.3	60
		20	0	0	12.5	12	50	60	60	45.8	36	70	20	40	62.5	56	90	70	60	70.8	56
		40	10	0	12.5	24	40	10	40	37.5	36	80	30	40	50	36	80	80	80	66.7	76
		50	10	20	12.5	0	70	60	0	29.2	20	70	20	60	37.5	44	100	50	60	70.8	56
		20	20	0	25	16	60	30	40	29.2	20	80	50	60	45.8	44	90	70	60	75	76
		50	30	40	20.8	28	50	30	40	45.8	40	60	40	20	58.3	48	80	50	60	79.2	80
		30	10	0	16.7	24	60	20	40	16.7	52	70	80	40	45.8	64	80	90	60	75	68
		50	20	20	8.3	20	50	30	40	50	24	70	50	60	58.3	32	80	80	60	66.7	76
		10	20	0	16.7	8	60	40	20	33.3	32	90	70	40	41.7	64	90	80	60	66.7	72
		50	0	20	4.2	20	70	30	40	58.3	44	60	20	80	45.8	52	80	60	100	79.2	76
		50	10	20	12.5	28	60	40	20	29.2	32	60	70	40	41.7	36	90	70	60	75	68
		40	10	0	33.3	20	50	40	60	20.8	44	70	10	60	50	44	100	80	40	70.8	60
		40	30	0	29.2	24	70	50	20	25	20	30	50	40	62.5	44	80	60	80	70.8	56
		40	10	0	25	16	40	30	20	33.3	32	70	40	40	54.2	48	90	90	100	70.8	56
		40	10	20	25	12	30	50	20	16.7	32	70	60	60	62.5	64	80	80	60	66.7	72
		40	50	20	16.7	4	60	30	20	29.2	28	70	40	60	54.2	60	90	70	80	79.2	72
		40	20	0	8.3	24	40	30	20	29.2	32	80	40	40	58.3	48	90	50	60	66.7	72
		40	10	0	8.3	16	60	20	40	33.3	24	90	70	80	66.7	44	100	40	80	70.8	72
		30	20	0	29.2	16	30	30	0	33.3	48	50	50	0	50	64	90	70	80	75	68
		30	40	0	12.5	12	30	30	60	37.5	36	80	60	80	62.5	52	80	50	80	66.7	60
		30	10	20	16.7	16	50	10	0	33.3	48	50	30	80	66.7	64	60	50	20	66.7	76
		40	10	0	20.8	20	50	20	80	25	20	50	50	20	54.2	60	80	60	100	62.5	68
		20	10	0	8.3	12	50	30	0	25	28	50	90	40	50	52	90	60	40	70.8	80
		40	20	20	12.5	24	60	40	20	54.2	64	70	60	60	70.8	44	80	80	60	62.5	76
		70	0	20	16.7	20	70	30	100	33.3	32	70	60	60	66.7	48	80	70	60	66.7	68
		30	10	20	16.7	12	60	40	60	45.8	48	70	30	80	75	48	80	80	40	66.7	76
		60	10	20	20.8	16	50	50	40	25	48	60	50	60	58.3	28	70	70	40	83.3	68
		30	10	20	25	24	40	50	20	29.2	32	50	70	60	58.3	60	90	60	60	75	72
		40	20	40	12.5	4	60	20	60	25	40	80	60	60	54.2	52	80	80	100	70.8	64
		50	10	0	25	16	40	0	20	29.2	36	50	50	80	45.8	44	80	40	60	70.8	72
		30	30	0	12.5	28	50	20	60	33.3	40	80	50	60	54.2	60	60	60	80	87.5	60
		40	10	40	16.7	24	60	40	20	41.7	28	70	60	40	37.5	48	90	70	60	58.3	76
		50	20	0	33.3	24	20	50	40	25	20	40	30	60	50	64	80	40	80	70.8	88
		40	0	0	12.5	20	70	20	20	50	32	60	60	20	54.2	68	60	60	80	83.3	68
		10	20	0	12.5	24	80	40	0	33.3	52	70	30	40	50	56	90	40	100	66.7	76
		30	10	0	12.5	8	60	50	20	41.7	28	90	30	40	62.5	56	90	90	100	70.8	76
		50	0	0	16.7	24	70	0	20	41.7	32	60	50	80	50	52	80	50	80	62.5	56
		40	10	0	8.3	16	40	40	0	45.8	28	80	40	60	41.7	44	70	70	60	83.3	76
		50	0	20	20.8	8	50	50	80	41.7	36	80	50	100	29.2	64	60	50	60	83.3	72
		10	40	0	16.7	8	60	20	0	45.8	20	70	50	20	54.2	48	80	80	60	75	68
		50	30	0	12.5	24	40	40	40	37.5	44	90	60	80	62.5	40	100	60	100	75	80
		40	30	20	12.5	16	60	70	40	37.5	28	80	50	40	54.2	44	80	90	80	79.2	84
		50	0	0	20.8	12	30	30	20	41.7	32	80	40	20	50	48	90	60	80	75	68
		30	30	40	8.3	20	60	30	40	50	48	80	20	60	66.7	44	100	70	80	70.8	72
		10	40	0	20.8	20	70	40	0	37.5	32	80	60	60	58.3	52	90	70	60	66.7	84
		40	20	20	12.5	8	60	20	20	41.7	40	70	80	60	54.2	48	70	60	100	70.8	68
		30	0	0	25	16	40	50	60	29.2	28	60	50	60	20.8	56	100	80	60	83.3	88
		30	20	20	8.3	20	50	40	20	20.8	40	50	30	60	62.5	56	60	70	80	70.8	88
		30	20	20	25	20	60	70	40	33.3	20	70	50	40	54.2	60	90	80	60	66.7	60
		50	20	0	16.7	12	70	50	20	33.3	44	40	20	20	62.5	52	90	40	60	66.7	64
		20	30	0	20.8	8	50	20	40	50	40	90	50	40	29.2	52	90	80	100	58.3	76
		20	30	40	20.8	8	70	40	20	41.7	28	80	20	60	62.5	60	80	50	60	62.5	72
		40	30	0	16.7	20	70	20	40	16.7	40	70	40	60	50	64	90	90	80	79.2	64
		40	10	0	20.8	16	50	20	20	54.2	40	70	40	20	33.3	40	90	60	60	58.3	56
		30	30	0	20.8	16	40	40	40	29.2	20	60	70	60	62.5	60	80	80	100	75	68
		20	20	0	20.8	8	50	40	0	37.5	44	80	50	80	33.3	48	80	80	80	70.8	68
		30	30	0	12.5	28	50	20	20	29.2	48	70	50	40	75	36	100	60	60	58.3	84
		50	10	0	20.8	12	50	30	60	25	16	40	30	60	70.8	60	80	50	60	83.3	72
		50	20	0	20.8	12	60	50	20	29.2	48	60	50	0	50	44	100	50	60	62.5	56
		30	0	0	20.8	12	60	20	0	25	44	50	40	40	70.8	44	80	50	100	79.2	88
		30	0	0	16.7	8	70	10	40	45.8	24	70	50	40	45.8	56	90	50	60	79.2	76
		50	0	0	12.5	16	70	30	0	33.3	40	80	100	60	50	48	90	80	80	66.7	68
		40	10	0	20.8	20	60	40	20	29.2	44	60	30	20	66.7	48	70	50	80	70.8	72
		50	10	0	16.7	12	40	30	40	29.2	32	80	20	80	58.3	52	100	70	60	79.2	88
		30	20	40	20.8	12	30	40	40	29.2	20	30	30	20	29.2	36	80	80	60	70.8	64
		40	10	0	16.7	8	50	30	60	29.2	36	70	80	40	62.5	52	70	70	40	62.5	76
		40	20	0	25	12	70	60	20	16.7	36	100	50	80	41.7	60	100	70	60	70.8	80
		30	20	0	12.5	12	60	40	40	45.8	28	40	50	60	41.7	56	60	70	80	62.5	72
		50	20	0	12.5	36	60	20	20	33.3	24	80	50	40	33.3	52	100	70	80	79.2	60
		30	30	20	12.5	16	70	40	20	58.3	32	90	40	60	62.5	56	90	90	40	66.7	88
		30	10	0	25	16	80	40	0	41.7	44	80	60	40	41.7	40	90	70	60	62.5	68
		60	10	0	16.7	20	60	20	60	33.3	24	40	10	60	50	64	80	90	60	70.8	64
		40	20	40	20.8	32	50	50	0	41.7	36	40	50	20	45.8	52	50	70	60	75	56
		40	20	40	25	12	80	20	20	45.8	20	80	50	60	62.5	56	90	80	80	70.8	68
		40	0	20	12.5	12	40	20	40	37.5	36	60	50	40	41.7	52	60	70	80	79.2	64
		60	10	0	25	12	20	40	0	37.5	36	70	50	40	58.3	60	90	70	80	66.7	76
		40	40	0	12.5	16	30	20	40	33.3	24	50	40	0	62.5	44	70	40	60	58.3	76
		30	20	0	12.5	20	70	50	0	58.3	40	50	50	60	66.7	48	70	30	80	91.7	68
		50	20	0	12.5	32	50	30	40	45.8	40	70	60	20	41.7	60	80	70	60	66.7	76
		60	20	20	20.8	20	60	50	40	33.3	32	80	70	40	54.2	48	90	90	40	83.3	64
		30	0	0	20.8	16	60	20	20	25	24	90	70	60	58.3	56	80	60	80	87.5	52
		20	10	0	37.5	28	40	50	0	37.5	40	70	50	20	41.7	44	90	60	60	62.5	60
		40	30	20	12.5	24	60	20	40	25	32	50	80	80	83.3	64	90	80	80	79.2	64
		50	0	0	12.5	12	60	20	40	25	24	50	60	40	58.3	40	90	50	80	70.8	68
		40	30	20	16.7	8	40	20	60	25	4	100	40	80	58.3	60	80	80	60	83.3	68
		20	30	0	8.3	16	40	40	20	25	20	80	50	60	58.3	60	60	50	80	75	60
		40	10	0	25	8	60	40	40	50	20	50	20	60	66.7	40	100	80	60	66.7	72
		40	20	20	12.5	8	50	50	40	29.2	36	60	50	60	54.2	60	70	60	80	75	80
		50	0	20	8.3	20	40	10	20	37.5	32	70	40	60	58.3	60	90	50	60	79.2	64
		30	10	0	16.7	20	50	50	60	37.5	28	70	20	0	50	40	90	50	40	62.5	76
		30	40	0	25	28	60	50	20	41.7	36	70	30	100	45.8	40	80	60	40	66.7	64
		50	10	20	12.5	8	50	30	20	29.2	28	70	30	60	41.7	48	90	50	60	66.7	64
		40	30	0	16.7	20	60	10	0	50	16	70	50	40	41.7	44	80	90	60	87.5	80
		20	10	0	25	12	70	30	0	45.8	36	60	10	80	62.5	68	70	70	80	79.2	72
		40	10	0	16.7	24	50	40	40	41.7	52	50	70	40	66.7	40	90	90	80	79.2	76
		20	10	0	20.8	16	50	20	20	37.5	12	100	40	80	54.2	52	70	80	20	50	72
		60	20	20	12.5	4	50	30	20	50	40	70	40	20	58.3	44	80	50	40	70.8	60
		40	30	20	25	16	60	20	40	20.8	36	70	50	80	41.7	40	90	60	60	70.8	72
		30	10	40	16.7	28	30	40	60	33.3	28	80	50	40	54.2	60	60	70	20	79.2	72
		30	10	0	12.5	20	30	30	40	37.5	28	70	80	40	58.3	40	90	50	100	66.7	64
		20	0	0	25	4	40	50	60	45.8	20	40	60	40	62.5	56	90	80	100	58.3	72
		50	10	0	16.7	32	40	30	20	37.5	24	40	50	40	54.2	48	90	60	80	58.3	76
		30	20	20	16.7	32	40	60	20	41.7	24	50	40	60	54.2	56	90	60	60	79.2	80
		40	20	0	16.7	28	50	40	40	50	28	60	30	60	54.2	40	70	80	20	75	64
		30	30	20	16.7	32	30	40	80	58.3	44	80	40	60	54.2	44	80	50	80	66.7	76
		50	20	20	20.8	16	60	50	0	37.5	12	80	60	40	58.3	60	100	80	60	70.8	60
		30	0	0	25	16	50	40	20	33.3	16	60	40	60	41.7	28	90	50	40	87.5	68
		40	30	0	12.5	16	70	20	60	29.2	36	90	30	80	45.8	48	100	80	60	62.5	68
		30	30	20	29.2	20	60	10	60	50	36	60	20	100	50	36	70	90	80	66.7	68
		30	20	40	12.5	16	40	40	20	29.2	44	80	50	80	66.7	44	80	60	60	70.8	72
		30	0	0	12.5	8	50	40	20	29.2	36	40	40	60	58.3	52	100	50	60	83.3	64
		30	10	0	20.8	20	70	40	40	12.5	24	50	10	40	58.3	52	80	50	60	70.8	64
		20	0	0	16.7	16	50	30	20	41.7	36	70	50	20	54.2	60	60	70	80	62.5	60
		20	0	0	12.5	16	50	30	40	33.3	36	60	20	0	58.3	48	100	70	80	70.8	68
		20	30	0	16.7	16	50	30	0	41.7	28	50	70	40	54.2	60	90	80	80	70.8	76
		40	10	0	25	8	50	30	0	41.7	28	60	40	60	66.7	40	80	70	60	75	60
		40	10	0	12.5	20	30	50	0	33.3	36	80	50	40	58.3	44	90	80	80	54.2	76
		40	10	20	16.7	16	70	10	20	33.3	40	60	70	40	50	28	90	60	80	70.8	64
		40	10	20	16.7	8	70	30	0	37.5	32	50	40	60	62.5	76	90	90	60	83.3	84
		60	20	0	16.7	8	70	60	40	20.8	28	70	40	40	50	68	100	60	60	45.8	64
		30	10	0	8.3	28	60	30	40	29.2	44	70	50	40	33.3	44	80	70	100	79.2	72
		40	0	0	8.3	20	70	40	20	50	36	70	70	40	62.5	36	80	70	60	70.8	60
		50	30	0	20.8	32	70	20	60	25	28	70	30	60	45.8	56	80	70	60	66.7	64
		50	10	0	12.5	12	80	50	40	41.7	32	50	50	40	41.7	44	60	60	40	62.5	84
		40	40	0	20.8	12	50	40	60	37.5	8	60	30	20	54.2	60	60	70	60	45.8	72
		70	0	0	8.3	20	40	20	20	37.5	24	60	70	40	58.3	48	90	90	80	75	68
		30	0	0	25	12	40	40	20	16.7	28	60	60	40	54.2	44	90	70	60	66.7	72
		40	0	20	29.2	24	50	40	40	33.3	36	70	40	60	37.5	68	70	70	80	75	72
		40	10	20	16.7	24	60	20	0	41.7	32	70	50	60	50	64	80	60	60	58.3	60
		60	30	20	12.5	12	50	20	40	25	36	50	40	60	54.2	56	90	50	100	54.2	80
		30	10	0	20.8	8	30	30	20	33.3	24	60	50	40	45.8	40	80	70	60	70.8	72
		50	10	20	12.5	20	60	40	20	33.3	40	50	50	60	37.5	56	70	70	80	50	64
		30	20	20	37.5	24	50	10	0	29.2	40	60	50	80	58.3	48	60	60	80	66.7	80
		40	10	0	20.8	20	50	10	20	29.2	36	50	50	40	50	52	100	60	60	70.8	60
		40	10	0	0	12	70	50	40	20.8	32	50	60	80	45.8	28	80	60	100	79.2	96
		40	10	0	12.5	16	30	10	40	33.3	24	60	60	20	54.2	32	90	70	80	79.2	84
		50	20	20	16.7	12	50	20	40	33.3	40	70	70	60	54.2	60	70	70	100	75	72
		20	20	20	25	20	40	10	40	41.7	44	70	40	40	58.3	60	70	70	60	79.2	44
		50	0	40	20.8	8	30	30	40	54.2	28	40	50	20	41.7	56	80	80	80	70.8	76
		40	20	0	8.3	24	80	10	20	25	40	70	30	80	45.8	48	100	60	40	66.7	64
		60	10	20	20.8	16	60	40	20	45.8	44	40	70	40	45.8	36	60	90	80	75	80
		40	20	0	4.2	28	50	30	60	29.2	24	80	40	80	54.2	64	80	90	80	75	88
		20	30	20	8.3	16	50	10	0	33.3	28	60	50	0	50	52	80	70	80	70.8	72
		10	40	0	16.7	20	60	30	0	29.2	28	80	60	40	54.2	52	90	40	80	66.7	68
		20	0	20	20.8	8	40	20	20	41.7	20	90	70	60	45.8	48	90	50	100	66.7	76
		20	40	0	8.3	24	80	40	40	29.2	20	90	50	60	75	72	60	70	60	75	72
		30	20	0	25	16	80	40	20	33.3	40	60	60	80	50	44	80	80	60	66.7	84
		50	30	0	12.5	20	40	20	20	37.5	32	60	50	80	54.2	44	90	70	60	62.5	56
		40	30	0	25	16	60	30	20	50	32	80	60	20	50	48	80	40	60	62.5	68
		60	40	0	16.7	20	70	30	20	37.5	40	70	40	40	58.3	44	90	80	100	79.2	64
		40	10	0	8.3	12	60	40	40	29.2	44	60	70	40	50	32	100	90	80	79.2	80
		40	10	20	20.8	0	50	60	60	37.5	40	70	60	80	54.2	52	70	70	80	75	56
		50	0	0	20.8	16	50	20	40	20.8	28	70	40	40	58.3	64	80	80	80	75	80
		40	10	20	25	28	50	50	0	16.7	40	80	60	40	62.5	60	90	70	100	50	84
		50	10	0	16.7	8	40	40	60	29.2	28	70	80	40	75	44	80	80	20	70.8	72
		40	10	20	16.7	24	40	20	20	37.5	40	70	60	20	66.7	56	70	60	80	83.3	68
		30	0	20	29.2	20	60	30	20	41.7	44	60	30	40	62.5	44	70	30	80	75	96
		30	40	20	20.8	16	50	70	40	25	28	70	30	60	62.5	56	70	80	80	66.7	68
		30	40	0	12.5	24	50	40	20	37.5	28	50	70	60	58.3	36	100	50	80	66.7	76
		30	0	20	12.5	12	70	40	40	45.8	24	60	50	80	54.2	52	100	60	80	66.7	56
		40	20	0	20.8	16	70	20	0	20.8	32	60	40	40	45.8	32	80	60	40	70.8	72
		60	30	0	33.3	8	80	40	0	45.8	48	70	40	60	58.3	44	100	40	60	66.7	72
		50	0	20	20.8	16	70	10	20	58.3	32	80	40	40	62.5	40	90	60	80	50	60
		10	0	20	25	20	60	30	20	54.2	28	60	50	80	54.2	48	80	90	80	83.3	68
		30	30	20	8.3	16	80	40	40	20.8	36	50	40	20	45.8	60	80	80	80	83.3	88
		50	30	40	20.8	36	60	0	20	29.2	16	70	70	60	45.8	52	70	90	60	79.2	76
		30	10	0	25	24	40	40	0	45.8	24	60	40	40	58.3	64	70	80	80	79.2	60
		20	40	40	8.3	4	50	10	60	29.2	20	50	50	60	41.7	48	80	80	80	58.3	72
		30	20	0	8.3	8	50	80	40	29.2	32	70	70	40	37.5	60	80	40	60	45.8	68
		30	10	20	4.2	12	60	30	40	41.7	36	70	70	40	37.5	48	80	40	60	75	72
		30	30	20	12.5	16	40	20	20	20.8	28	70	80	20	50	60	90	70	80	58.3	72
		20	20	0	33.3	8	50	40	40	12.5	32	60	40	0	58.3	48	90	50	60	95.8	56
		50	10	0	20.8	12	60	30	40	25	44	60	20	100	50	68	70	70	80	62.5	72
		30	30	40	12.5	24	20	40	40	33.3	32	90	60	80	45.8	56	80	60	100	79.2	72
		50	10	0	20.8	20	40	10	40	45.8	32	70	70	20	41.7	68	90	60	100	70.8	80
		30	0	0	16.7	20	60	40	80	4.2	28	50	60	40	54.2	52	90	70	20	70.8	68
		20	10	20	20.8	20	50	20	20	33.3	32	70	50	20	37.5	56	90	60	60	83.3	52
		40	0	0	8.3	12	60	50	0	37.5	32	50	40	40	58.3	60	90	40	60	83.3	68
		40	10	0	16.7	16	40	40	20	29.2	40	50	50	60	37.5	48	70	50	40	66.7	80
		30	20	0	12.5	20	40	30	20	50	40	70	50	80	75	60	90	80	60	70.8	76
		20	30	20	12.5	24	60	10	0	37.5	32	90	50	80	29.2	24	80	70	40	62.5	68
		40	10	0	20.8	20	60	40	40	45.8	28	70	30	80	54.2	56	60	80	80	79.2	80
		30	10	0	12.5	12	60	30	0	45.8	36	70	70	20	62.5	52	80	50	100	83.3	60
		40	0	0	16.7	12	50	40	40	33.3	36	80	50	40	45.8	48	100	70	80	87.5	72
		20	40	0	12.5	12	60	50	20	33.3	32	60	40	0	70.8	56	80	70	100	83.3	88
		30	10	40	12.5	20	50	50	40	33.3	32	70	40	60	62.5	44	90	70	80	83.3	80
		50	40	0	16.7	8	30	10	20	41.7	24	60	60	60	45.8	40	90	40	100	79.2	52
		20	20	0	12.5	20	50	50	40	25	40	60	50	20	50	60	70	70	40	62.5	60
		50	40	20	12.5	8	60	10	20	29.2	32	70	50	60	54.2	60	60	70	40	62.5	72
		50	10	0	12.5	12	60	30	20	41.7	40	70	40	40	58.3	40	70	60	100	62.5	76
		20	20	0	16.7	8	50	30	40	29.2	28	60	30	20	50	56	90	80	80	66.7	56
		30	0	0	16.7	16	90	30	60	29.2	44	80	50	60	58.3	36	90	80	40	66.7	60
		40	20	0	16.7	8	80	30	40	29.2	32	50	40	40	45.8	68	90	50	40	58.3	72
		40	10	0	12.5	16	50	40	20	33.3	28	50	50	40	54.2	52	100	60	60	79.2	64
		40	10	0	4.2	20	40	50	40	37.5	24	60	20	60	50	52	60	80	60	66.7	60
		40	20	0	20.8	12	60	30	0	25	28	80	70	60	62.5	52	90	70	40	62.5	72
		40	10	0	12.5	16	50	20	60	29.2	24	90	50	40	50	44	100	70	80	75	72
		50	0	0	4.2	16	60	10	40	33.3	24	60	60	60	50	40	100	80	80	66.7	84
		40	10	0	12.5	0	60	20	20	25	36	80	40	60	54.2	56	90	70	60	70.8	80
		40	30	20	16.7	12	40	40	40	33.3	44	60	60	20	62.5	56	100	70	60	70.8	68
		30	0	20	37.5	12	80	30	0	45.8	16	50	50	40	45.8	64	100	60	80	75	68
		50	30	0	12.5	24	20	20	20	25	44	60	60	60	58.3	56	70	60	60	58.3	60
		30	50	20	16.7	12	50	30	40	29.2	52	80	80	60	50	44	90	90	80	75	60
		50	10	20	4.2	12	60	20	40	37.5	32	60	50	40	50	56	80	60	60	62.5	52
		50	0	0	12.5	16	60	10	40	33.3	56	70	30	20	70.8	64	80	60	40	75	76
		30	10	40	16.7	20	40	40	60	37.5	32	80	30	20	62.5	40	80	60	100	66.7	60
		40	10	0	8.3	24	30	20	40	45.8	48	50	40	40	54.2	48	80	80	60	66.7	76
		30	0	20	20.8	16	60	20	20	50	44	50	60	60	54.2	60	70	60	80	70.8	72
		50	10	0	20.8	8	60	60	40	12.5	40	70	60	40	54.2	48	80	60	60	70.8	68
		30	10	20	20.8	16	30	30	40	37.5	36	50	40	40	58.3	64	50	60	60	62.5	68
		50	20	0	12.5	20	30	50	20	50	36	60	30	80	66.7	64	90	50	60	66.7	80
		50	40	0	33.3	16	70	60	0	25	32	80	50	40	37.5	40	90	60	60	62.5	80
		20	10	0	16.7	20	50	10	40	45.8	20	60	20	60	66.7	44	80	70	40	79.2	72
		40	20	0	12.5	4	50	20	60	25	28	80	40	100	54.2	48	40	70	80	79.2	80
		40	10	0	16.7	8	50	50	40	33.3	44	70	70	60	58.3	48	90	60	100	79.2	84
		60	20	0	20.8	28	40	40	20	16.7	32	70	60	60	54.2	56	100	50	80	70.8	68
		50	0	0	29.2	20	70	40	0	25	20	90	40	20	66.7	44	80	90	60	70.8	64
		30	20	0	16.7	24	70	50	20	58.3	32	70	30	60	62.5	52	90	70	80	54.2	80
		30	30	0	20.8	16	50	20	0	45.8	40	70	50	80	66.7	52	100	80	80	66.7	68
		40	0	0	16.7	12	40	30	20	33.3	24	80	50	20	41.7	36	90	60	100	75	68
		30	20	0	16.7	24	40	20	40	37.5	24	80	30	40	45.8	48	80	60	80	70.8	72
		30	10	0	16.7	12	60	20	40	37.5	48	80	60	40	58.3	52	90	80	20	54.2	60
		30	20	0	20.8	16	50	50	0	29.2	28	80	60	20	54.2	56	80	70	80	87.5	56
		60	10	0	8.3	12	60	30	0	41.7	28	60	10	60	50	68	90	70	60	62.5	76
		30	0	0	8.3	12	50	60	0	20.8	24	60	50	60	75	40	50	100	60	79.2	60
		40	10	0	20.8	8	60	30	40	54.2	32	50	60	40	62.5	48	70	70	40	75	76
		40	0	0	25	12	40	10	20	20.8	32	80	60	80	33.3	44	70	60	80	91.7	72
		30	0	0	29.2	8	80	30	0	33.3	36	70	40	40	58.3	60	80	50	80	66.7	68
		30	20	0	16.7	4	10	30	20	41.7	44	30	40	80	66.7	36	90	60	100	79.2	72
		10	0	0	12.5	12	40	10	60	29.2	32	80	40	80	58.3	72	70	90	80	75	76
		30	30	0	20.8	20	50	10	60	25	36	70	30	60	37.5	44	90	70	60	79.2	80
		30	0	20	16.7	16	40	30	20	29.2	28	90	50	60	58.3	44	80	90	80	70.8	72
		30	0	20	8.3	20	60	30	60	41.7	60	70	40	40	41.7	60	80	80	60	83.3	60
		30	0	20	16.7	12	50	50	60	33.3	20	50	50	40	79.2	52	70	50	20	75	80
		20	40	20	20.8	8	70	60	40	33.3	20	70	50	80	62.5	40	90	70	80	62.5	72
		50	10	0	8.3	16	50	40	20	29.2	40	80	70	60	54.2	52	70	70	100	66.7	68
		40	10	0	25	16	50	30	20	16.7	28	90	50	20	50	64	90	90	100	70.8	84
		40	30	0	16.7	20	60	10	20	41.7	32	80	50	100	66.7	56	80	40	80	62.5	76
		50	20	40	25	8	50	30	40	37.5	36	50	60	40	50	48	70	50	80	79.2	76
		60	10	20	16.7	0	50	70	40	25	16	40	40	40	50	36	100	90	40	79.2	64
		50	0	0	4.2	20	40	30	40	29.2	40	80	70	60	50	56	90	60	60	87.5	76
		30	10	0	33.3	12	40	30	0	33.3	48	60	50	40	33.3	56	80	80	80	70.8	68
		40	30	0	25	4	40	60	40	45.8	44	70	50	80	45.8	64	80	60	60	70.8	76
		30	10	20	20.8	4	50	30	40	45.8	48	70	60	40	45.8	60	80	50	60	70.8	52
		30	0	0	25	28	70	10	40	37.5	24	30	50	60	54.2	44	90	80	80	79.2	52
		50	10	20	29.2	24	60	10	20	50	20	50	40	40	37.5	52	100	50	60	70.8	68
		30	0	0	12.5	16	80	20	20	29.2	32	80	50	40	58.3	60	100	60	80	83.3	64
		30	10	0	8.3	0	60	60	20	33.3	36	60	70	40	50	40	70	100	80	70.8	68
		60	0	0	8.3	16	40	50	20	25	32	70	40	20	41.7	36	80	60	60	79.2	60
		30	10	0	25	16	30	20	0	29.2	36	90	40	40	54.2	56	90	70	40	62.5	88
		30	30	20	16.7	32	80	20	20	29.2	48	50	30	60	50	64	90	60	60	70.8	52
		20	30	0	12.5	4	50	30	0	41.7	36	70	30	80	45.8	36	90	80	80	83.3	72
		60	10	20	20.8	12	80	10	80	37.5	32	100	40	0	45.8	44	60	60	40	79.2	88
		30	10	20	4.2	16	40	50	20	20.8	20	50	30	40	70.8	36	90	70	60	62.5	80
		40	0	20	12.5	20	80	30	20	29.2	44	40	40	0	45.8	36	70	40	60	62.5	72
		40	30	0	12.5	16	70	20	60	50	28	90	50	60	45.8	32	70	60	60	79.2	64
		50	10	0	20.8	12	60	10	60	37.5	28	80	40	0	45.8	52	70	50	20	66.7	68
		30	0	0	25	20	40	20	20	45.8	32	60	50	80	66.7	44	90	70	60	79.2	80
		30	0	0	16.7	24	30	30	20	37.5	16	90	50	40	58.3	68	40	50	60	66.7	80
		20	50	0	20.8	20	50	40	40	20.8	28	70	50	60	58.3	76	70	60	80	75	68
		30	20	40	12.5	8	60	50	20	33.3	28	60	40	40	54.2	60	80	70	100	75	80
		40	10	20	12.5	16	20	60	40	33.3	32	30	40	60	58.3	60	90	70	80	62.5	68
		30	10	0	20.8	12	40	50	20	37.5	48	80	80	20	50	56	90	60	80	83.3	64
		20	20	0	8.3	20	70	30	60	37.5	36	60	70	40	50	36	80	50	80	54.2	72
		30	30	0	29.2	16	50	20	80	37.5	28	80	60	60	50	68	60	70	60	75	64
		20	20	0	8.3	8	40	30	0	25	32	50	20	60	62.5	48	70	70	80	66.7	68
		40	20	40	12.5	8	40	30	20	33.3	36	40	20	40	66.7	52	80	80	20	62.5	72
		40	20	20	12.5	8	70	20	0	37.5	40	70	70	40	75	48	70	60	100	79.2	72
		50	30	20	20.8	36	70	30	40	29.2	44	70	70	20	75	52	80	80	100	70.8	76
		30	0	0	12.5	20	40	40	20	45.8	44	70	30	40	66.7	44	70	50	80	75	56
		20	10	20	8.3	16	70	20	20	20.8	36	70	50	40	66.7	52	90	60	60	45.8	60
		30	10	20	8.3	12	70	40	20	33.3	32	80	30	40	62.5	52	80	70	60	66.7	68
		50	20	20	16.7	8	30	50	20	29.2	40	100	80	60	66.7	44	70	50	40	83.3	64
		20	10	0	25	16	60	30	0	37.5	24	50	50	80	45.8	56	70	50	60	50	64
		20	10	20	4.2	12	50	30	0	29.2	28	40	50	40	50	44	50	70	60	54.2	64
		30	30	0	4.2	20	60	30	40	37.5	28	50	50	60	54.2	48	90	90	80	70.8	76
		50	20	20	41.7	16	70	60	20	33.3	24	80	40	80	54.2	48	70	60	40	66.7	64
		30	20	0	16.7	16	40	30	40	37.5	20	70	50	60	45.8	52	70	70	60	87.5	72
		50	30	20	29.2	16	60	30	20	45.8	20	60	30	60	58.3	52	70	50	80	62.5	76
		30	20	20	8.3	8	30	20	40	45.8	28	100	40	60	54.2	36	90	60	80	79.2	72
		20	10	0	20.8	28	70	40	20	45.8	36	60	60	80	45.8	44	90	70	100	75	60
		40	20	20	4.2	28	30	20	60	37.5	32	80	70	60	50	40	90	60	100	70.8	84
		50	20	0	20.8	12	50	30	0	20.8	36	40	40	40	50	60	70	90	100	79.2	72
		50	20	20	12.5	20	60	60	40	54.2	36	50	40	60	58.3	40	70	70	40	70.8	72
		40	20	0	8.3	16	40	40	40	29.2	48	60	60	40	54.2	44	90	70	60	87.5	44
		30	20	40	16.7	12	30	30	60	37.5	36	60	30	60	45.8	56	70	90	40	70.8	60
		10	0	60	16.7	16	50	10	40	25	28	50	50	60	45.8	44	80	60	100	83.3	60
		40	30	0	8.3	28	60	30	0	54.2	28	70	40	40	37.5	48	80	60	60	75	80
		50	0	0	20.8	24	50	30	20	33.3	32	60	50	40	41.7	32	90	60	100	62.5	72
		40	30	20	8.3	16	30	30	60	41.7	28	60	70	40	50	36	70	60	80	66.7	64
		50	10	0	8.3	20	70	20	40	41.7	28	70	50	40	58.3	52	60	80	80	79.2	76
		40	0	0	12.5	12	50	30	20	25	44	70	60	20	37.5	56	60	70	60	83.3	68
		40	30	0	20.8	8	70	60	40	25	32	60	40	60	37.5	32	80	60	20	58.3	76
		50	10	40	29.2	8	40	30	60	41.7	40	70	40	20	45.8	56	100	50	60	66.7	76
		20	40	0	25	0	30	50	40	37.5	44	70	60	40	50	60	90	90	60	50	84
		40	10	0	12.5	16	60	40	40	29.2	40	80	50	60	50	28	90	70	60	58.3	76
		40	20	20	16.7	20	40	10	40	25	32	50	50	40	50	44	80	90	60	75	84
		40	0	20	29.2	16	60	30	40	41.7	28	70	40	60	62.5	56	90	50	20	66.7	64
		30	30	20	12.5	4	40	30	20	29.2	28	70	40	40	37.5	48	90	80	80	66.7	72
		40	20	0	20.8	8	60	40	0	29.2	40	30	60	40	62.5	48	80	70	100	75	60
		40	0	20	12.5	16	70	20	20	37.5	36	70	30	20	37.5	56	90	60	60	75	68
		40	20	40	25	8	60	50	20	45.8	32	50	70	20	54.2	40	80	80	60	54.2	84
		30	20	0	12.5	24	60	30	60	45.8	36	40	40	60	29.2	52	100	70	40	70.8	64
		60	30	40	20.8	12	40	40	40	20.8	40	70	70	40	50	48	80	60	60	87.5	72
		20	40	0	20.8	12	40	30	20	37.5	48	60	50	60	41.7	56	90	80	60	66.7	68
		50	40	0	8.3	16	70	30	0	33.3	32	70	60	80	50	56	60	60	80	66.7	72
		30	0	20	16.7	20	50	60	80	25	32	60	50	40	54.2	68	100	50	60	79.2	76
		20	10	20	12.5	16	70	20	20	45.8	36	60	60	100	50	64	100	50	60	66.7	60
		50	20	0	20.8	16	50	30	20	37.5	40	50	70	80	66.7	32	90	70	60	62.5	76
		50	30	0	20.8	12	50	30	0	33.3	40	90	40	60	45.8	40	100	50	60	58.3	76
		30	20	40	20.8	16	60	30	0	45.8	28	70	40	40	45.8	56	90	80	80	70.8	68
		40	0	0	16.7	24	70	50	20	37.5	32	60	30	60	37.5	48	90	50	60	70.8	56
		40	40	0	12.5	36	50	30	60	29.2	40	70	60	100	45.8	48	100	50	100	83.3	56
		50	30	0	16.7	20	40	20	20	41.7	28	50	60	60	62.5	48	90	40	80	87.5	76
		40	10	0	16.7	16	60	10	20	29.2	32	100	60	40	37.5	48	70	80	80	75	72
		40	10	20	4.2	24	60	30	60	25	28	50	50	40	41.7	72	80	90	80	70.8	80
		30	10	0	25	8	50	40	60	25	40	90	60	20	33.3	68	80	90	80	66.7	68
		20	20	0	20.8	28	50	30	60	50	48	70	60	40	58.3	40	80	60	80	66.7	64
		50	0	40	29.2	20	60	20	20	29.2	32	80	30	40	45.8	56	70	60	80	70.8	76
		30	10	0	20.8	20	40	30	60	33.3	48	80	50	60	45.8	40	100	70	80	58.3	64
		50	20	0	16.7	8	60	50	40	33.3	36	100	50	20	37.5	48	80	50	40	70.8	80
		40	0	0	12.5	16	80	40	20	37.5	36	70	40	80	37.5	52	70	80	40	70.8	76
		40	10	0	20.8	12	40	0	40	41.7	20	90	40	0	54.2	52	90	50	60	70.8	60
		40	10	0	8.3	12	50	60	40	33.3	36	70	50	80	54.2	48	100	70	40	75	68
		10	30	20	16.7	20	80	30	80	37.5	52	50	40	20	62.5	44	90	70	80	58.3	80
		30	10	20	25	24	60	40	20	50	24	60	40	60	70.8	64	60	40	60	66.7	80
		30	20	20	12.5	8	40	20	40	20.8	32	80	50	40	54.2	48	80	70	100	75	88
		60	20	0	8.3	8	60	40	80	20.8	28	60	20	60	54.2	52	90	70	60	87.5	68
		30	0	0	16.7	8	60	40	40	20.8	36	70	60	80	58.3	72	80	40	80	70.8	72
		40	20	0	12.5	4	50	40	20	37.5	40	70	20	40	62.5	48	70	70	100	70.8	80
		30	10	0	20.8	20	60	50	40	29.2	36	50	60	40	45.8	64	80	50	80	83.3	60
		40	10	0	4.2	24	70	30	40	12.5	32	70	40	80	37.5	52	80	70	80	58.3	72
		40	20	40	8.3	20	50	30	20	33.3	20	90	50	100	62.5	48	90	50	80	45.8	76
		40	30	0	8.3	12	50	20	20	50	48	80	40	20	54.2	44	70	80	80	70.8	88
		30	30	20	16.7	8	60	20	20	54.2	32	60	90	80	54.2	48	80	80	60	70.8	64
		20	10	0	25	12	60	20	20	20.8	28	70	60	20	45.8	36	80	50	60	75	72
		60	10	0	8.3	8	60	20	0	41.7	16	80	60	80	45.8	48	100	70	60	70.8	72
		30	10	0	20.8	20	40	30	40	33.3	36	50	60	40	50	52	80	60	80	62.5	56
		30	40	20	29.2	12	60	30	80	16.7	28	70	50	40	58.3	60	80	70	60	58.3	72
		40	20	20	20.8	12	60	20	0	33.3	28	60	70	60	37.5	56	70	60	40	75	68
		30	30	20	33.3	4	50	40	20	33.3	20	50	70	20	50	36	90	60	80	54.2	64
		50	20	20	16.7	20	30	20	20	33.3	32	70	50	60	50	56	70	40	100	62.5	64
		40	10	0	25	20	70	40	0	37.5	36	70	20	40	70.8	56	90	70	40	75	56
		40	20	0	33.3	8	80	40	20	50	32	50	50	40	58.3	52	100	60	80	83.3	72
		50	10	0	20.8	24	40	50	20	29.2	28	50	60	60	45.8	40	90	60	80	66.7	56
		60	0	0	16.7	24	80	30	0	41.7	24	80	30	60	58.3	64	100	40	60	75	52
		40	0	40	20.8	16	30	20	40	54.2	40	60	60	40	37.5	68	90	50	60	62.5	76
		40	20	0	8.3	16	60	50	20	33.3	24	60	50	40	62.5	36	90	70	60	66.7	80
		40	10	20	16.7	20	50	10	40	20.8	40	60	60	60	54.2	40	80	50	60	70.8	68
		20	20	20	20.8	8	60	40	40	25	32	50	50	40	58.3	60	90	100	60	70.8	64
		40	30	0	16.7	8	30	30	40	29.2	32	80	60	60	54.2	64	90	40	60	66.7	72
		20	0	0	12.5	16	30	50	20	29.2	40	70	30	60	45.8	72	70	50	100	58.3	72
		30	20	0	25	16	60	30	40	25	44	80	60	20	58.3	28	80	80	80	75	68
		40	0	0	12.5	12	80	20	20	45.8	40	40	60	60	45.8	56	80	60	80	87.5	64
		30	10	20	25	0	60	30	20	29.2	28	70	30	60	33.3	60	90	60	60	79.2	72
		40	30	0	25	12	30	30	20	29.2	44	40	40	20	75	48	60	70	80	45.8	68
		50	20	20	16.7	20	40	20	40	37.5	20	60	60	40	58.3	56	70	80	80	79.2	72
		30	20	40	20.8	16	70	40	60	50	24	70	90	20	41.7	48	80	50	80	75	72
		30	20	0	12.5	16	70	60	40	37.5	32	80	30	40	54.2	72	90	80	80	91.7	64
		50	20	20	8.3	20	70	40	40	37.5	28	50	40	80	45.8	64	100	60	60	62.5	76
		20	20	0	16.7	16	50	40	20	41.7	44	60	60	60	58.3	40	100	70	80	62.5	68
		30	30	20	12.5	12	70	50	40	41.7	40	70	40	20	45.8	56	90	90	60	70.8	68
		40	0	40	20.8	20	50	40	60	25	36	80	40	20	41.7	64	90	50	80	66.7	68
		50	0	0	20.8	8	40	40	40	45.8	40	50	50	60	62.5	40	70	70	80	58.3	76
		30	10	0	8.3	16	40	40	40	45.8	28	60	50	20	54.2	32	60	40	60	79.2	52
		30	0	0	4.2	8	60	20	60	66.7	20	70	60	60	54.2	60	80	90	60	87.5	76
		30	10	40	12.5	24	60	30	0	45.8	52	90	40	20	54.2	40	90	80	80	70.8	80
		60	10	0	29.2	8	50	70	20	41.7	36	80	30	60	37.5	64	80	80	80	70.8	80
		40	10	0	20.8	24	70	30	40	37.5	44	70	50	80	62.5	44	90	60	40	75	68
		40	30	0	16.7	16	50	30	20	29.2	28	50	50	40	41.7	48	90	70	60	54.2	72
		30	0	0	12.5	20	70	50	40	25	24	100	40	40	41.7	64	90	50	60	62.5	76
		10	0	40	16.7	28	50	40	60	29.2	20	60	50	20	62.5	44	50	70	60	83.3	64
		30	0	20	25	12	40	30	40	41.7	32	60	50	100	33.3	40	70	80	100	66.7	76
		50	0	0	8.3	4	50	10	20	41.7	32	90	40	20	50	56	100	80	40	87.5	64
		20	20	20	20.8	16	50	50	40	33.3	36	50	50	80	70.8	56	90	70	60	70.8	68
		30	10	0	4.2	24	50	40	40	33.3	44	40	20	60	70.8	60	70	60	80	75	52
		40	50	0	25	8	60	30	60	45.8	36	50	40	40	50	56	90	60	40	70.8	60
		50	10	0	20.8	20	50	40	40	29.2	40	60	80	20	54.2	52	90	80	60	58.3	76
		40	10	0	8.3	16	70	40	20	37.5	24	70	30	40	33.3	56	100	90	60	75	76
		50	20	0	12.5	0	60	20	40	50	36	50	60	60	50	40	90	70	40	75	76
		40	20	0	12.5	4	50	40	20	45.8	24	50	30	40	50	52	70	80	40	83.3	60
		20	10	20	16.7	16	50	40	20	54.2	24	70	50	40	45.8	60	80	80	80	79.2	68
		30	10	0	4.2	20	40	50	20	41.7	24	70	60	20	58.3	52	90	70	40	83.3	76
		50	40	0	20.8	4	50	40	20	37.5	36	70	40	60	75	60	100	70	40	83.3	84
		40	20	20	29.2	16	10	20	80	29.2	32	70	40	20	50	88	100	90	80	75	68
		30	10	20	8.3	24	40	10	60	20.8	40	80	60	80	45.8	48	90	80	80	79.2	68
		20	10	20	25	4	40	50	20	45.8	48	60	50	60	75	44	80	70	60	91.7	72
		40	0	0	25	4	50	50	0	25	20	100	60	40	45.8	64	90	50	60	79.2	48
		30	20	0	12.5	12	50	20	40	37.5	28	40	50	40	58.3	36	90	80	80	83.3	60
		60	20	20	12.5	0	40	40	20	50	36	70	60	60	45.8	52	100	80	60	66.7	56
		50	20	20	20.8	24	60	40	40	33.3	52	90	50	40	58.3	64	100	50	80	54.2	68
		40	20	0	25	8	70	20	0	37.5	52	60	60	40	45.8	48	80	70	40	66.7	84
		30	30	0	0	16	50	40	0	33.3	24	50	40	60	70.8	48	80	70	80	75	64
		70	10	0	25	12	50	30	60	33.3	36	70	50	60	54.2	52	70	50	60	79.2	84
		20	0	40	12.5	16	40	50	40	45.8	28	70	40	40	50	52	100	20	80	79.2	60
		40	10	20	4.2	16	50	40	0	20.8	16	80	60	60	58.3	52	70	80	60	75	72
		40	20	40	4.2	8	40	30	20	45.8	32	60	30	80	54.2	44	90	40	60	66.7	64
		30	20	20	16.7	16	40	20	20	25	52	80	40	40	50	60	100	60	20	87.5	68
		60	10	40	12.5	16	70	40	40	37.5	48	70	50	40	70.8	48	90	40	80	70.8	76
		40	50	0	20.8	4	40	60	40	33.3	24	70	40	60	41.7	48	100	50	80	58.3	80
		20	0	0	4.2	12	50	30	20	33.3	32	70	60	80	45.8	36	100	50	80	54.2	64
		40	20	20	12.5	12	30	30	60	25	16	70	70	40	75	44	80	80	80	62.5	64
		50	20	0	16.7	16	50	30	20	25	32	90	70	40	66.7	60	70	70	40	70.8	76
		40	0	0	25	12	70	10	0	33.3	48	70	50	40	50	60	90	80	80	62.5	64
		30	10	0	20.8	20	50	50	20	29.2	32	40	60	60	54.2	44	90	60	100	62.5	72
		30	10	40	16.7	8	40	40	40	37.5	28	70	60	20	62.5	60	80	60	80	79.2	64
		40	10	20	12.5	12	60	30	20	41.7	40	80	30	40	62.5	56	100	60	80	75	72
		60	0	0	8.3	28	60	30	0	29.2	28	60	50	20	62.5	44	90	60	60	62.5	76
		30	20	40	12.5	32	80	40	60	25	32	40	60	60	37.5	56	90	60	60	70.8	72
		40	50	20	25	16	40	10	40	29.2	36	80	50	80	58.3	52	70	90	0	70.8	60
		50	20	0	29.2	16	60	20	40	29.2	32	90	60	60	45.8	36	80	80	60	70.8	72
		40	20	20	12.5	16	50	10	20	41.7	48	90	90	60	54.2	48	80	70	40	70.8	80
		20	10	0	25	16	30	10	0	37.5	32	50	50	60	54.2	40	100	70	80	70.8	72
		40	20	0	16.7	24	60	60	60	41.7	32	70	30	80	54.2	40	70	90	80	66.7	72
		50	30	0	16.7	20	70	50	20	50	24	60	60	60	45.8	56	70	70	80	62.5	56
		30	10	0	29.2	12	60	70	20	16.7	44	60	70	100	66.7	60	90	80	40	83.3	60
		50	20	20	20.8	12	40	50	20	54.2	28	60	60	60	37.5	40	90	70	80	66.7	64
		40	20	20	8.3	8	60	60	40	33.3	52	80	40	20	54.2	76	80	60	60	66.7	60
		60	30	20	29.2	20	60	40	20	33.3	36	70	50	20	54.2	64	90	50	80	75	96
		30	20	20	12.5	8	30	10	60	25	36	50	40	20	62.5	68	80	60	80	75	60
		40	10	0	20.8	8	20	20	20	8.3	20	70	60	60	58.3	56	90	70	20	58.3	84
		50	30	0	20.8	0	60	80	60	45.8	32	80	70	0	54.2	48	90	90	80	75	48
		30	30	40	20.8	8	70	40	0	45.8	28	50	60	40	54.2	60	90	70	40	79.2	64
		40	10	20	16.7	8	50	40	0	45.8	32	70	70	60	58.3	40	90	40	80	70.8	48
		30	10	0	8.3	16	60	20	60	50	32	50	30	20	41.7	52	70	50	80	83.3	64
		20	20	0	29.2	8	70	20	40	25	36	60	40	40	54.2	52	90	70	80	83.3	72
		30	10	0	16.7	12	60	30	20	37.5	32	70	40	40	41.7	44	90	70	60	70.8	72
		20	10	20	20.8	28	80	20	40	25	20	80	50	40	50	52	60	70	100	87.5	60
		40	20	0	20.8	20	30	30	40	29.2	28	70	60	60	66.7	60	80	60	60	62.5	64
		30	20	0	16.7	16	20	20	20	58.3	32	80	80	40	58.3	64	90	90	100	70.8	68
		40	20	0	20.8	32	60	30	40	45.8	36	40	40	80	45.8	64	90	70	80	83.3	68
		30	20	0	25	8	60	30	20	16.7	40	40	70	40	66.7	60	80	70	60	54.2	80
		50	20	20	20.8	20	40	70	20	33.3	28	60	40	60	54.2	36	90	50	40	70.8	68
		20	20	0	12.5	12	70	30	20	41.7	24	60	60	60	45.8	40	70	70	40	79.2	76
		30	0	20	20.8	20	50	20	20	50	36	90	30	40	45.8	44	80	60	60	79.2	56
		30	30	20	29.2	12	40	40	60	45.8	32	80	50	80	58.3	72	70	80	20	58.3	64
		30	0	0	8.3	32	50	30	20	33.3	44	70	20	0	45.8	52	80	60	60	75	92
		30	20	60	12.5	16	50	10	40	20.8	32	90	30	20	37.5	52	90	60	80	75	72
		50	0	20	16.7	20	40	20	20	29.2	40	50	10	60	50	52	80	80	60	83.3	92
		40	10	0	16.7	4	60	40	40	29.2	40	50	40	60	66.7	44	90	70	80	79.2	72
		30	40	0	16.7	20	40	30	40	25	20	60	70	60	58.3	40	70	50	80	54.2	68
		20	10	0	25	20	60	30	0	33.3	56	60	30	40	58.3	48	70	70	80	75	68
		30	0	0	8.3	12	40	30	60	37.5	36	70	70	80	66.7	64	80	60	80	70.8	72
		40	40	0	20.8	20	50	20	20	29.2	24	90	40	40	62.5	60	80	80	60	79.2	60
		40	0	0	16.7	12	40	0	40	41.7	40	50	40	60	33.3	48	100	50	100	62.5	68
		30	0	0	16.7	16	60	30	40	33.3	28	80	50	60	50	52	100	70	100	66.7	84
		40	0	0	16.7	8	20	30	20	16.7	32	50	30	20	50	60	70	50	100	79.2	56
		40	20	0	20.8	8	30	50	20	41.7	24	50	50	60	62.5	36	90	60	80	70.8	80
		30	10	0	12.5	24	50	40	0	41.7	32	70	50	60	45.8	48	70	70	60	79.2	76
		40	40	0	12.5	12	40	30	20	25	36	90	70	40	58.3	24	100	70	100	70.8	68
		30	10	0	20.8	20	60	0	0	37.5	52	50	40	20	37.5	64	80	60	80	66.7	68
		20	40	40	25	16	70	40	20	45.8	28	60	30	40	58.3	52	80	60	60	75	64
		20	20	0	20.8	24	60	40	40	37.5	32	70	40	20	62.5	40	80	70	40	66.7	80
		30	20	0	25	16	40	30	60	41.7	44	70	20	20	54.2	40	70	60	80	66.7	72
		30	10	0	8.3	20	40	40	40	37.5	20	60	80	40	54.2	44	60	40	80	70.8	80
		40	0	0	4.2	12	70	10	20	45.8	32	90	60	40	37.5	52	80	30	100	75	64
		30	20	0	25	24	70	40	20	33.3	40	50	10	40	45.8	52	80	80	60	70.8	68
		30	10	20	20.8	20	60	40	20	41.7	28	70	70	40	45.8	52	90	60	60	66.7	60
		40	0	0	8.3	20	80	30	80	33.3	28	70	50	80	45.8	56	80	80	60	83.3	64
		40	20	20	16.7	8	60	40	20	20.8	48	60	60	40	41.7	76	90	80	80	54.2	60
		40	10	20	8.3	28	50	10	20	41.7	20	40	60	40	58.3	64	70	50	40	87.5	68
		20	10	0	12.5	32	50	40	60	29.2	48	70	60	60	33.3	44	80	60	80	58.3	80
		50	20	20	25	16	80	30	40	41.7	32	80	40	60	62.5	56	70	70	80	70.8	60
		50	10	0	20.8	16	40	20	40	41.7	44	30	70	40	58.3	44	80	90	60	66.7	60
		50	10	0	20.8	24	50	70	0	45.8	28	60	50	40	54.2	56	90	80	80	83.3	80
		40	10	0	12.5	8	50	50	0	41.7	24	80	70	80	58.3	52	80	70	40	75	60
		70	30	0	20.8	16	50	30	0	45.8	32	80	40	60	54.2	60	90	60	80	79.2	76
		50	20	0	12.5	28	60	20	20	33.3	36	70	60	60	54.2	76	70	80	60	75	64
		40	30	0	16.7	8	40	30	40	33.3	48	50	60	60	45.8	52	90	40	60	50	68
		50	20	20	8.3	12	50	10	20	12.5	28	70	50	60	54.2	48	100	80	60	79.2	84
		50	10	0	12.5	20	70	50	20	16.7	24	50	70	40	62.5	56	60	60	60	75	64
		50	20	20	12.5	16	60	30	20	58.3	48	90	20	60	50	52	80	80	40	79.2	72
		50	10	20	16.7	20	40	40	0	33.3	36	80	40	80	45.8	48	90	70	40	83.3	68
		40	20	0	8.3	28	70	30	20	37.5	32	80	50	100	50	56	80	90	40	70.8	64
		20	0	0	20.8	28	70	30	60	12.5	40	60	80	40	54.2	44	70	50	60	75	80
		40	20	20	4.2	20	50	50	20	25	44	60	40	40	70.8	60	100	60	100	79.2	68
		30	30	0	29.2	20	80	30	40	25	40	90	40	40	66.7	68	80	70	40	58.3	64
		50	30	0	25	20	60	50	0	41.7	40	70	60	0	62.5	44	100	50	100	70.8	80
		30	10	20	16.7	16	40	20	20	25	40	50	60	60	54.2	52	90	40	60	75	60
		30	20	0	16.7	24	50	50	100	29.2	24	70	50	40	50	60	60	80	80	62.5	56
		40	30	0	20.8	12	50	30	20	50	36	70	40	60	58.3	60	90	60	80	70.8	64
		30	20	20	12.5	20	30	50	40	41.7	28	70	50	80	70.8	60	70	90	60	58.3	64
		30	30	20	4.2	20	70	50	40	33.3	40	80	30	80	62.5	52	70	50	60	66.7	80
		40	0	0	8.3	20	40	40	20	20.8	24	70	40	40	62.5	72	80	50	60	75	56
		30	20	20	20.8	8	50	20	20	50	40	70	60	80	62.5	40	80	80	80	70.8	64
		20	0	0	20.8	20	30	30	20	33.3	32	50	90	60	54.2	40	70	40	40	91.7	80
		50	0	0	8.3	16	40	40	20	41.7	24	80	60	40	50	60	80	70	100	54.2	76
		30	10	0	20.8	12	50	40	0	37.5	24	80	80	60	58.3	56	90	80	80	87.5	52
		30	0	40	20.8	12	50	50	40	41.7	36	70	60	40	45.8	56	70	80	60	70.8	64
		60	30	0	16.7	28	70	10	20	50	28	80	70	20	58.3	44	80	40	80	62.5	72
		50	50	20	20.8	12	50	30	20	25	44	80	40	80	58.3	48	90	60	40	70.8	64
		20	10	0	25	20	80	40	20	33.3	24	60	50	20	45.8	48	90	70	100	70.8	72
		40	10	20	20.8	12	20	10	40	29.2	20	50	30	60	75	64	80	50	40	62.5	72
		20	0	0	20.8	16	20	70	0	25	44	60	50	20	58.3	52	90	60	80	66.7	60
		40	30	0	16.7	8	60	40	20	25	36	60	30	60	33.3	60	70	80	80	66.7	68
		30	20	0	25	8	60	60	40	33.3	36	80	60	60	54.2	60	80	70	40	58.3	68
		40	10	0	20.8	16	80	50	20	45.8	24	70	60	60	50	52	70	60	60	75	68
		50	10	20	25	16	70	30	40	33.3	24	90	40	40	54.2	52	90	40	60	66.7	60
		40	20	40	20.8	28	30	30	20	33.3	48	60	70	40	54.2	60	80	80	100	62.5	64
		30	20	0	29.2	4	70	20	20	33.3	32	20	50	60	75	48	80	70	60	58.3	48
		30	20	0	12.5	8	60	50	20	29.2	24	40	40	40	58.3	72	70	70	60	66.7	68
		40	0	0	16.7	8	50	20	0	29.2	52	100	40	40	58.3	68	70	50	80	79.2	72
		40	30	20	12.5	24	20	50	40	29.2	36	60	40	40	50	48	60	80	60	66.7	72
		40	20	20	12.5	12	30	40	20	29.2	24	70	30	60	45.8	60	90	70	60	75	68
		30	10	0	16.7	0	40	40	40	29.2	24	50	80	40	62.5	68	90	70	40	95.8	84
		10	20	0	12.5	4	70	30	20	45.8	56	60	60	20	45.8	56	100	70	80	66.7	72
		50	20	0	16.7	8	60	40	20	37.5	32	80	20	60	45.8	36	50	60	60	70.8	80
		40	10	0	12.5	20	70	30	40	33.3	44	80	60	20	41.7	40	90	90	40	79.2	84
		50	0	20	16.7	12	20	30	80	33.3	52	80	60	40	45.8	60	90	60	60	70.8	56
		30	50	20	29.2	12	50	30	0	37.5	40	100	60	60	45.8	36	70	80	80	79.2	80
		40	10	20	20.8	8	60	50	80	37.5	28	50	10	40	58.3	44	80	80	60	70.8	64
		30	10	40	33.3	12	30	30	40	25	36	70	50	20	45.8	44	90	80	40	70.8	80
		30	10	20	20.8	12	40	40	0	29.2	20	70	50	20	66.7	56	90	40	100	66.7	76
		30	50	40	33.3	20	50	20	40	33.3	52	50	30	60	54.2	60	80	30	80	79.2	84
		30	10	0	16.7	28	30	10	0	33.3	44	60	60	40	50	48	70	70	80	66.7	72
		40	10	0	29.2	16	50	40	40	37.5	32	70	30	40	66.7	44	80	80	40	70.8	60
		40	20	20	25	8	40	20	20	37.5	28	70	60	20	62.5	56	80	60	60	66.7	76
		30	20	20	12.5	12	60	40	20	45.8	44	60	30	60	41.7	44	80	60	40	70.8	84
		30	10	20	8.3	24	60	50	20	41.7	32	60	50	40	62.5	52	90	70	60	66.7	56
		60	20	0	29.2	16	60	30	0	50	44	70	50	40	37.5	60	90	70	40	54.2	80
		50	10	0	29.2	16	70	50	20	37.5	48	30	70	80	66.7	76	50	70	60	66.7	72
		30	10	0	16.7	12	40	10	60	41.7	28	80	40	80	50	68	70	60	80	66.7	60
		30	10	0	16.7	12	80	40	20	37.5	32	70	40	60	54.2	44	90	80	80	45.8	72
		40	20	0	16.7	16	60	40	20	45.8	44	60	20	60	54.2	56	80	70	40	66.7	64
		30	0	0	16.7	12	80	30	20	33.3	24	90	60	20	54.2	52	90	70	80	58.3	72
		40	10	20	16.7	28	70	40	40	45.8	28	60	60	80	45.8	36	80	50	80	58.3	76
		20	30	40	8.3	12	40	30	40	41.7	36	60	20	20	66.7	48	90	80	80	66.7	64
		30	10	20	16.7	20	60	60	40	41.7	32	70	50	20	62.5	52	80	70	80	91.7	72
		30	20	20	12.5	12	50	10	20	20.8	40	80	70	60	58.3	36	60	70	60	62.5	84
		40	30	40	16.7	8	80	30	20	50	24	80	50	40	62.5	48	100	60	100	54.2	84
		20	30	20	20.8	24	40	30	60	37.5	28	80	60	40	33.3	60	70	50	100	70.8	72
		50	10	40	16.7	16	80	40	40	25	24	80	50	80	54.2	36	60	80	60	79.2	64
		40	20	0	16.7	4	60	20	0	20.8	32	60	50	60	37.5	52	80	70	80	70.8	60
		40	10	0	25	8	60	40	60	29.2	36	80	50	60	70.8	32	80	60	40	79.2	60
		40	10	20	4.2	24	50	30	60	45.8	44	70	90	60	62.5	52	90	70	80	54.2	84
		40	20	20	20.8	12	50	40	20	41.7	20	60	60	40	58.3	44	40	60	100	83.3	84
		50	20	40	8.3	24	60	50	20	41.7	24	80	50	60	62.5	44	90	60	60	83.3	68
		40	0	0	20.8	16	70	30	20	25	20	50	40	40	54.2	56	80	60	60	62.5	64
		60	10	0	12.5	4	30	50	40	25	36	50	50	40	41.7	56	90	80	20	83.3	52
		30	30	20	12.5	16	40	20	40	29.2	20	70	50	60	41.7	52	90	60	80	83.3	76
		30	10	0	12.5	16	60	20	60	16.7	20	70	50	60	41.7	56	90	80	20	70.8	84
		40	10	20	25	24	40	20	40	45.8	32	90	50	60	62.5	64	100	80	40	54.2	84
		30	30	0	16.7	8	30	40	20	25	24	50	60	40	62.5	56	90	60	100	66.7	80
		20	10	0	16.7	24	70	40	20	37.5	36	60	70	20	70.8	36	70	60	80	66.7	72
		50	10	20	20.8	20	70	20	20	45.8	36	70	50	100	62.5	56	80	70	60	50	72
		50	30	0	12.5	16	40	30	20	37.5	32	60	20	80	45.8	72	60	70	100	75	56
		40	30	0	29.2	20	50	20	20	33.3	32	50	70	60	54.2	56	90	70	60	79.2	72
		20	10	0	20.8	24	30	60	20	4.2	16	70	50	20	45.8	56	90	50	100	62.5	76
		40	10	0	20.8	16	50	30	20	25	28	60	60	60	70.8	56	90	50	80	62.5	72
		30	10	0	12.5	8	80	60	40	62.5	40	70	40	60	54.2	44	80	70	80	87.5	68
		40	10	0	12.5	20	60	40	0	45.8	28	70	70	60	62.5	52	60	60	60	75	84
		50	10	0	20.8	16	30	30	40	45.8	32	70	30	40	33.3	32	80	70	60	75	72
		20	20	0	20.8	12	60	0	20	41.7	32	80	40	60	50	40	80	50	60	79.2	76
		50	30	20	16.7	20	50	20	0	37.5	16	60	70	20	37.5	40	70	30	60	87.5	72
		20	20	0	25	16	30	30	20	33.3	36	90	60	20	66.7	52	80	60	80	75	84
		60	10	0	16.7	16	60	30	20	41.7	36	60	80	40	50	68	70	60	60	79.2	80
		50	10	20	20.8	16	50	30	20	20.8	28	70	70	80	58.3	68	80	40	80	75	80
		40	10	20	8.3	12	40	30	40	29.2	44	80	50	40	62.5	40	60	80	80	79.2	68
		40	40	20	8.3	20	50	40	20	29.2	20	50	80	20	58.3	56	100	50	20	75	68
		50	10	0	16.7	28	50	20	20	33.3	40	40	60	60	37.5	52	80	60	80	66.7	68
		40	0	0	12.5	20	70	20	20	41.7	32	90	70	80	54.2	36	60	60	80	62.5	76
		50	0	20	20.8	8	50	40	0	37.5	24	60	50	40	50	60	90	100	60	66.7	72
		30	10	0	37.5	8	40	40	20	29.2	40	70	30	40	54.2	52	80	70	80	58.3	76
		50	0	20	4.2	16	40	50	20	37.5	28	70	50	40	54.2	48	70	80	60	58.3	56
		20	20	0	16.7	8	40	20	20	54.2	44	50	60	0	33.3	48	100	50	60	66.7	76
		20	10	60	29.2	24	70	40	40	58.3	12	70	20	60	50	72	80	60	80	58.3	80
		40	10	20	16.7	12	50	10	40	58.3	40	90	50	40	58.3	64	90	70	60	70.8	80
		30	30	0	16.7	16	30	40	20	41.7	32	80	40	60	54.2	44	70	60	40	66.7	72
		40	10	0	16.7	16	60	30	40	25	32	50	40	80	50	36	80	50	100	83.3	68
		30	0	20	20.8	20	30	20	60	45.8	44	70	50	60	45.8	52	50	50	40	62.5	72
		60	30	0	16.7	16	40	40	20	41.7	24	60	40	40	58.3	44	70	40	80	70.8	88
		80	0	20	8.3	12	60	20	40	29.2	36	70	50	60	50	40	70	80	60	58.3	80
		10	20	20	16.7	8	60	30	60	41.7	32	60	60	60	58.3	52	90	80	40	75	80
		20	30	20	8.3	8	30	20	60	33.3	36	80	60	60	54.2	52	60	80	40	79.2	60
		30	40	40	16.7	8	70	50	20	29.2	32	70	60	40	54.2	40	90	70	80	83.3	76
		30	10	0	4.2	20	60	50	20	25	36	60	60	40	62.5	60	70	100	80	75	68
		40	0	0	20.8	12	50	30	20	41.7	12	70	70	20	54.2	64	100	70	80	70.8	76
		50	30	20	16.7	16	50	60	20	37.5	40	50	50	0	58.3	52	70	80	60	54.2	84
		50	10	0	12.5	16	40	50	40	25	60	80	40	20	50	68	80	80	80	87.5	72
		50	30	20	12.5	8	50	30	20	37.5	28	70	40	40	33.3	44	70	70	60	83.3	64
		30	30	0	12.5	20	80	40	60	20.8	40	80	30	60	62.5	40	90	70	60	75	60
		20	10	0	33.3	16	40	20	40	29.2	12	60	40	40	54.2	60	90	70	100	62.5	52
		60	10	80	20.8	12	60	20	40	25	40	70	30	20	58.3	68	80	70	60	79.2	64
		30	30	0	12.5	24	60	20	40	29.2	20	60	30	40	58.3	44	90	70	80	66.7	60
		30	20	0	8.3	28	30	40	20	37.5	36	90	50	60	41.7	48	70	50	60	70.8	68
		20	20	0	25	28	60	20	20	29.2	48	80	40	40	66.7	52	90	50	80	50	72
		10	30	20	20.8	12	80	30	40	33.3	36	50	20	20	54.2	68	90	40	80	79.2	68
		30	20	20	8.3	16	60	10	60	25	32	70	70	80	25	60	90	70	40	70.8	72
		40	0	20	16.7	8	50	40	0	33.3	40	70	70	40	41.7	48	80	60	40	70.8	76
		30	20	20	20.8	16	60	30	20	37.5	28	60	30	80	54.2	48	60	90	80	75	80
		50	20	0	25	16	40	0	0	20.8	28	90	30	80	58.3	52	80	80	100	50	76
		10	20	0	25	4	50	40	20	45.8	36	40	40	80	50	60	70	70	100	79.2	64
		30	20	20	12.5	20	70	70	40	16.7	24	80	50	60	50	72	70	60	80	79.2	64
		30	40	0	12.5	20	70	20	20	16.7	20	50	50	40	62.5	60	60	60	100	83.3	68
		40	10	0	16.7	12	40	20	60	41.7	36	70	50	100	45.8	60	80	70	80	62.5	68
		40	10	40	4.2	24	60	20	0	33.3	36	60	70	20	41.7	48	80	70	60	75	64
		50	30	20	16.7	12	50	20	60	37.5	12	70	10	60	66.7	40	70	70	60	75	72
		40	20	20	25	16	50	50	60	41.7	28	80	50	60	25	44	80	40	40	58.3	76
		30	30	0	16.7	16	40	30	0	33.3	40	90	40	60	66.7	48	80	80	80	87.5	64
		30	0	0	16.7	24	50	20	20	29.2	32	40	50	60	50	72	80	40	40	58.3	64
		60	50	0	8.3	8	50	20	40	37.5	16	70	50	80	37.5	64	90	70	60	83.3	68
		20	20	0	25	12	70	30	0	20.8	40	70	50	40	41.7	72	90	80	60	75	52
		30	20	0	25	20	30	40	80	41.7	24	70	50	40	41.7	56	100	60	60	58.3	64
		60	10	0	16.7	20	50	30	40	45.8	24	80	50	60	41.7	52	80	50	40	70.8	60
		40	10	0	25	12	30	10	40	37.5	28	50	40	40	54.2	64	80	50	60	75	76
		40	10	20	16.7	8	60	40	20	41.7	28	60	60	40	50	52	90	90	60	66.7	72
		40	10	20	33.3	20	50	10	20	41.7	36	80	50	80	54.2	56	80	80	60	62.5	52
		50	30	20	16.7	28	40	40	20	25	44	90	50	60	41.7	84	70	80	40	79.2	72
		20	20	20	37.5	8	30	20	40	37.5	36	60	30	20	20.8	52	90	80	100	70.8	68
		50	0	20	12.5	16	50	10	40	25	36	60	30	40	45.8	52	70	80	80	45.8	68
		50	20	20	25	20	70	0	20	29.2	44	70	50	60	62.5	64	80	90	60	75	72
		20	10	20	16.7	4	60	30	40	41.7	60	70	60	60	58.3	48	90	70	60	62.5	72
		30	20	0	16.7	8	20	20	60	37.5	40	60	50	0	33.3	52	90	70	80	75	56
		30	20	0	20.8	24	50	30	40	20.8	32	60	70	60	62.5	56	70	60	60	75	80
		30	20	0	20.8	4	40	30	40	33.3	16	60	70	40	41.7	40	70	70	80	62.5	80
		40	20	0	16.7	16	50	20	0	29.2	44	70	50	60	58.3	56	70	80	40	50	76
		30	0	20	8.3	4	70	30	20	12.5	40	60	70	60	54.2	48	80	60	60	75	80
		40	20	20	12.5	8	20	60	40	29.2	32	50	20	80	54.2	64	60	60	100	75	68
		40	0	20	16.7	20	50	40	20	45.8	40	90	30	40	37.5	56	80	90	80	66.7	76
		30	30	20	8.3	20	50	20	40	54.2	36	50	40	60	37.5	56	90	60	80	66.7	72
		50	20	0	16.7	16	60	20	20	50	32	40	40	40	62.5	60	100	90	100	75	84
		30	30	0	20.8	12	70	20	0	37.5	32	60	40	80	45.8	68	70	70	100	62.5	68
		40	20	20	12.5	12	50	20	40	29.2	20	80	40	40	33.3	60	80	70	80	83.3	80
		30	20	0	16.7	16	50	10	60	37.5	36	80	50	20	45.8	64	100	60	40	75	64
		40	10	20	29.2	24	50	20	20	33.3	40	70	30	60	66.7	52	90	40	80	58.3	64
		40	0	0	12.5	16	60	40	80	25	44	70	60	80	37.5	52	100	50	60	62.5	40
		60	20	20	25	24	60	50	0	29.2	48	60	50	60	62.5	44	90	60	40	75	68
		60	20	0	16.7	16	50	60	20	41.7	36	30	60	20	37.5	56	90	70	80	75	76
		50	20	20	25	16	30	10	20	25	32	60	40	80	70.8	48	100	40	40	62.5	60
		20	10	0	20.8	12	50	30	20	29.2	36	70	70	80	50	52	70	50	80	54.2	76
		20	30	20	20.8	24	60	20	40	33.3	36	60	80	20	50	60	80	90	80	79.2	84
		50	10	20	20.8	16	60	10	60	33.3	28	60	60	0	41.7	44	90	50	40	83.3	84
		20	10	20	16.7	8	40	40	40	29.2	24	80	50	60	50	56	70	70	60	83.3	76
		20	10	0	4.2	16	50	20	20	41.7	32	40	30	60	58.3	52	80	70	40	62.5	64
		60	20	20	16.7	8	30	50	0	50	32	90	70	40	62.5	52	100	70	80	75	64
		30	20	0	12.5	16	80	40	40	16.7	36	70	70	40	50	64	80	60	40	79.2	80
		50	10	0	20.8	20	70	30	0	41.7	40	70	50	80	62.5	64	80	90	80	70.8	68
		40	10	0	12.5	8	60	40	20	45.8	36	80	60	60	66.7	52	40	100	60	54.2	64
		50	10	20	16.7	24	40	30	20	25	24	90	50	40	58.3	40	60	70	60	66.7	60
		30	10	0	25	16	90	30	40	41.7	36	80	50	80	41.7	40	100	50	40	75	68
		50	0	0	8.3	8	50	30	20	37.5	32	40	50	20	66.7	48	80	80	80	79.2	56
		40	50	20	16.7	20	30	10	40	41.7	48	50	70	20	41.7	48	70	70	80	62.5	72
		40	10	20	16.7	12	80	40	60	33.3	32	50	50	40	58.3	56	90	90	80	75	72
		60	20	0	20.8	12	50	40	40	41.7	36	70	60	60	66.7	64	80	70	40	66.7	80
		20	20	0	20.8	20	50	20	0	20.8	28	80	40	80	54.2	52	90	70	80	70.8	76
		30	30	0	29.2	16	60	20	0	16.7	32	60	50	60	50	44	100	80	40	66.7	68
		40	20	0	8.3	12	50	40	0	33.3	32	80	20	20	50	48	100	70	60	66.7	72
		30	10	20	16.7	12	60	20	40	20.8	52	80	30	40	50	56	80	80	60	45.8	64
		20	0	0	20.8	12	60	30	0	50	48	90	30	40	58.3	48	80	60	60	58.3	64
		20	10	20	16.7	12	40	40	0	41.7	36	80	60	40	54.2	32	70	90	80	70.8	60
		40	10	20	29.2	0	60	40	40	33.3	28	60	50	40	75	44	90	80	100	75	64
		30	20	0	33.3	12	40	40	40	25	44	70	40	60	50	48	100	80	60	62.5	56
		30	10	40	16.7	8	60	50	40	33.3	28	60	70	40	41.7	60	80	60	60	66.7	68
		30	0	20	33.3	16	70	30	20	37.5	40	60	50	60	58.3	48	90	70	80	66.7	64
		30	10	0	25	20	30	20	0	37.5	48	70	80	40	50	48	80	90	60	45.8	80
		40	30	0	20.8	16	50	10	60	12.5	36	70	30	60	54.2	60	80	60	40	66.7	60
		30	20	20	20.8	4	80	40	60	29.2	20	50	40	40	50	52	90	90	60	62.5	84
		40	30	0	8.3	40	70	30	40	29.2	32	20	50	60	45.8	48	70	70	60	62.5	68
		40	0	20	16.7	20	80	20	20	37.5	36	50	50	60	58.3	40	80	40	40	83.3	68
		30	0	0	8.3	0	40	0	0	29.2	24	60	40	60	50	48	70	60	60	75	72
		40	20	0	25	28	70	10	20	33.3	32	50	70	80	70.8	32	90	70	60	66.7	72
		40	10	20	12.5	12	40	30	20	45.8	44	80	40	20	50	52	90	70	80	75	60
		30	20	0	12.5	8	50	60	40	33.3	52	40	60	20	62.5	60	80	50	80	70.8	60
		40	30	40	12.5	8	60	30	20	33.3	40	70	50	60	54.2	40	90	80	80	62.5	72
		40	10	0	20.8	16	50	30	40	33.3	24	50	30	40	50	44	90	80	40	70.8	72
		30	20	0	25	16	50	40	0	45.8	28	50	50	60	45.8	64	80	90	40	79.2	52
		30	30	20	25	16	60	50	0	29.2	32	70	70	40	58.3	52	70	70	60	62.5	72
		40	10	0	29.2	4	40	20	0	25	24	50	50	100	58.3	72	80	80	100	62.5	52
		60	10	20	8.3	20	60	0	20	33.3	48	70	50	60	58.3	52	80	60	40	87.5	76
		20	20	20	12.5	8	40	50	40	33.3	40	90	50	40	33.3	64	100	70	100	83.3	72
		30	0	0	16.7	16	30	30	80	58.3	28	70	50	40	70.8	52	90	90	40	70.8	72
		40	0	0	8.3	12	70	50	20	29.2	16	60	40	40	62.5	48	70	80	40	75	68
		30	20	0	16.7	16	70	30	80	29.2	40	50	40	60	54.2	64	80	70	80	75	68
		30	10	20	16.7	20	50	40	40	25	32	50	50	40	33.3	52	60	60	80	87.5	64
		40	0	0	29.2	12	60	40	20	33.3	28	70	70	20	45.8	64	90	60	100	70.8	84
		30	30	0	16.7	0	70	70	0	25	44	80	60	60	58.3	40	70	70	80	62.5	68
		40	10	20	20.8	12	50	30	20	41.7	28	50	80	60	66.7	60	100	20	60	58.3	64
		40	40	0	8.3	16	50	40	80	33.3	52	80	40	80	45.8	48	90	70	100	75	36
		40	50	0	29.2	4	70	40	40	41.7	36	70	80	40	50	44	80	60	60	79.2	72
		20	10	0	16.7	20	50	50	20	29.2	24	80	50	40	41.7	60	60	80	100	66.7	68
		30	20	0	20.8	20	60	60	20	41.7	36	50	60	40	33.3	64	70	70	80	66.7	60
		40	30	0	16.7	20	30	50	60	25	40	80	50	60	37.5	68	80	60	80	66.7	60
		70	20	0	12.5	12	40	20	40	25	36	70	50	40	33.3	44	80	80	40	83.3	68
		30	0	20	12.5	16	60	30	40	29.2	36	70	40	60	66.7	52	80	80	60	83.3	68
		30	10	0	16.7	20	50	20	40	45.8	28	60	40	60	58.3	52	90	70	40	62.5	84
		40	20	0	16.7	12	80	40	40	16.7	40	90	40	80	54.2	60	70	70	100	70.8	80
		30	20	0	29.2	20	60	40	20	50	32	100	30	40	62.5	52	60	60	60	62.5	68
		40	10	0	8.3	16	30	30	40	29.2	36	70	50	40	33.3	56	100	80	80	75	72
		40	10	0	12.5	12	50	40	60	37.5	40	70	50	20	54.2	48	90	70	80	70.8	60
		40	10	20	12.5	12	70	20	20	45.8	36	60	30	20	41.7	44	90	50	100	62.5	76
		40	20	0	8.3	20	40	20	20	45.8	36	90	60	40	58.3	36	90	40	80	58.3	60
		40	20	20	16.7	16	80	10	40	29.2	20	70	30	60	58.3	40	90	60	80	70.8	68
		40	10	0	4.2	16	60	30	20	41.7	32	70	60	20	54.2	60	90	90	60	75	52
		50	30	0	20.8	12	40	40	40	33.3	24	70	50	20	50	56	50	70	60	87.5	64
		30	10	20	8.3	24	50	50	0	20.8	32	60	40	40	62.5	36	80	90	60	83.3	64
		40	10	40	25	28	50	0	20	41.7	20	70	10	60	37.5	56	70	60	80	75	84
		30	10	0	20.8	8	40	50	20	37.5	40	80	50	40	50	64	90	100	80	70.8	72
		30	20	0	16.7	24	50	40	40	29.2	48	60	60	20	50	60	90	70	60	66.7	76
		30	20	0	8.3	28	50	40	20	33.3	36	50	30	40	54.2	60	70	90	80	83.3	80
		20	0	0	25	16	60	20	40	37.5	36	40	20	60	66.7	64	80	70	80	75	68
		20	20	20	8.3	12	40	70	20	29.2	24	50	30	80	54.2	52	80	100	40	83.3	60
		60	20	0	20.8	24	60	90	0	29.2	36	70	80	80	54.2	56	80	70	100	70.8	72
		40	40	0	4.2	24	40	60	60	41.7	36	90	60	40	62.5	64	80	80	60	70.8	64
		40	20	0	20.8	16	70	60	0	37.5	36	50	20	20	50	44	70	60	100	62.5	76
		10	0	40	20.8	16	50	30	40	25	24	60	30	40	45.8	52	80	100	100	79.2	60
		30	20	0	8.3	0	50	10	20	16.7	56	50	40	60	58.3	64	90	70	60	58.3	64
		20	20	0	20.8	12	20	20	20	37.5	28	50	60	60	45.8	40	80	70	80	66.7	64
		40	10	20	41.7	16	50	40	40	41.7	32	80	60	40	54.2	48	60	60	80	70.8	80
		30	20	0	16.7	12	60	20	40	45.8	40	70	100	0	62.5	44	100	70	100	45.8	80
		50	10	0	8.3	8	60	30	20	37.5	24	80	40	40	45.8	40	70	70	40	54.2	48
		50	0	20	12.5	8	50	20	40	50	32	40	40	60	37.5	56	60	30	80	54.2	84
		40	0	20	12.5	8	50	40	60	29.2	28	60	40	60	37.5	56	100	40	100	79.2	60
		40	10	20	16.7	16	70	20	20	50	52	50	70	60	75	56	80	90	60	75	64
		50	0	0	25	16	30	60	40	29.2	24	70	40	60	45.8	44	80	70	60	62.5	68
		50	30	20	20.8	16	50	60	40	33.3	44	70	30	40	54.2	48	80	70	40	75	72
		30	50	0	16.7	12	30	30	0	25	36	50	70	60	54.2	40	80	80	80	87.5	84
		50	10	20	16.7	20	60	10	40	25	44	60	50	80	62.5	36	90	60	80	79.2	68
		40	0	0	8.3	20	50	40	20	45.8	44	70	20	60	37.5	60	100	80	80	45.8	76
		40	30	0	16.7	16	40	30	60	29.2	28	70	60	40	70.8	52	70	80	60	79.2	76
		40	20	0	16.7	16	60	30	0	45.8	40	80	30	40	50	68	70	80	60	70.8	76
		40	10	0	8.3	12	50	50	0	45.8	36	60	50	80	45.8	60	90	70	80	79.2	72
		40	20	20	20.8	16	60	30	20	41.7	28	60	60	80	75	64	80	40	60	58.3	76
		50	20	20	20.8	24	30	30	40	16.7	28	60	30	20	54.2	60	100	60	40	83.3	72
		50	20	0	16.7	8	60	40	0	33.3	40	60	40	80	45.8	40	60	40	60	75	68
		40	10	20	16.7	24	50	50	0	33.3	24	60	50	60	62.5	44	70	60	40	54.2	76
		20	10	0	12.5	12	50	40	20	41.7	20	50	40	20	45.8	44	90	80	80	70.8	72
		40	10	0	8.3	8	40	20	0	20.8	32	60	60	20	45.8	60	80	40	60	54.2	64
		30	0	20	25	16	70	60	20	29.2	36	60	50	60	50	44	70	50	60	66.7	68
		10	10	0	20.8	16	40	40	20	41.7	48	80	50	60	58.3	56	70	90	40	79.2	56
		20	10	0	25	16	60	10	0	37.5	20	70	50	40	45.8	52	100	70	60	66.7	56
		10	10	40	4.2	4	50	10	0	54.2	36	80	50	60	58.3	40	80	60	40	62.5	68
		50	10	20	12.5	16	60	20	20	37.5	44	100	40	40	58.3	60	100	60	60	79.2	56
		30	10	0	16.7	8	50	40	20	33.3	44	80	70	40	45.8	72	100	50	80	70.8	60
		30	30	0	29.2	8	60	10	0	41.7	16	70	70	60	75	52	70	70	60	75	76
		20	10	20	16.7	16	70	20	40	37.5	24	40	50	80	62.5	48	60	40	80	75	64
		40	20	0	20.8	12	20	40	60	25	36	60	50	20	41.7	52	60	50	80	62.5	76
		40	20	0	25	28	30	40	20	41.7	44	90	40	40	41.7	32	80	70	40	75	80
		60	10	0	8.3	16	60	20	20	33.3	32	60	50	60	62.5	48	80	80	40	66.7	64
		50	10	0	12.5	12	50	30	20	29.2	28	100	30	80	50	40	80	60	60	70.8	64
		30	10	20	12.5	8	60	30	0	29.2	32	70	30	80	79.2	60	80	80	40	62.5	72
		50	10	20	16.7	16	50	20	0	25	44	60	60	80	54.2	56	80	70	20	70.8	80
		40	0	0	4.2	16	50	20	0	29.2	28	70	50	60	50	52	80	70	40	75	60
		40	40	20	12.5	8	40	70	0	54.2	40	50	50	20	50	48	90	60	100	62.5	68
		40	10	0	12.5	20	60	40	0	37.5	32	60	60	40	37.5	56	80	80	60	75	84
		20	10	0	4.2	8	50	30	60	33.3	20	50	70	80	41.7	40	100	60	40	62.5	68
		30	10	0	29.2	8	70	30	0	29.2	40	60	40	60	41.7	48	90	40	100	75	68
		40	10	20	20.8	16	50	70	20	25	44	60	40	40	58.3	60	80	90	40	70.8	80
		20	10	40	16.7	20	60	40	20	45.8	40	60	30	80	54.2	20	50	50	100	58.3	84
		30	10	20	16.7	32	60	40	40	29.2	28	70	30	40	62.5	56	80	60	40	66.7	64
		30	10	0	20.8	12	70	50	40	37.5	28	80	80	40	41.7	52	90	40	40	70.8	72
		30	20	0	12.5	8	40	50	0	37.5	16	70	60	60	41.7	32	90	60	40	75	72
		40	10	0	12.5	8	60	20	20	25	24	80	70	20	58.3	60	90	70	80	83.3	84
		30	0	0	25	4	20	50	20	37.5	28	100	50	80	45.8	44	90	80	80	75	56
		60	20	0	25	12	40	30	20	29.2	28	70	60	80	62.5	60	70	90	80	87.5	80
		50	20	0	8.3	12	30	20	40	20.8	44	80	70	40	41.7	44	70	70	80	87.5	76
		50	10	0	8.3	16	30	50	20	45.8	44	50	40	20	58.3	52	70	80	40	70.8	60
		40	10	40	33.3	8	40	20	60	45.8	32	70	50	20	58.3	48	60	60	80	79.2	64
		50	0	0	20.8	8	80	50	20	50	40	70	30	20	62.5	48	90	50	80	75	60
		20	0	60	25	16	60	30	80	16.7	44	70	60	40	33.3	52	90	60	80	75	88
		40	10	0	25	12	50	30	0	29.2	20	70	50	60	50	44	90	70	80	66.7	76
		30	20	0	16.7	20	50	10	0	50	36	70	40	100	37.5	72	80	70	40	62.5	68
		40	30	0	12.5	20	60	40	40	25	32	60	30	80	37.5	44	60	70	40	58.3	60
		20	20	0	12.5	12	30	30	0	41.7	48	60	30	60	62.5	32	90	80	60	79.2	76
		40	10	0	25	8	40	20	20	29.2	24	70	40	20	62.5	52	80	90	100	66.7	84
		40	20	20	16.7	16	40	30	40	25	40	70	20	60	54.2	48	100	60	80	75	60
		30	20	0	16.7	20	40	40	0	33.3	32	70	50	80	58.3	64	100	50	100	75	64
		50	10	20	20.8	4	40	20	20	45.8	52	80	40	60	41.7	36	60	80	40	83.3	56
		50	10	0	8.3	4	30	20	20	25	24	50	20	0	62.5	36	70	60	60	75	88
		40	10	0	20.8	8	50	30	0	37.5	20	40	70	20	41.7	56	70	80	100	79.2	72
		20	20	0	16.7	16	40	50	0	45.8	40	70	60	60	58.3	56	70	60	80	70.8	56
		40	20	0	16.7	20	50	20	40	50	32	100	70	100	50	44	100	40	80	50	60
		40	10	0	16.7	16	40	50	0	41.7	24	70	60	60	33.3	68	70	80	80	83.3	68
		10	10	0	16.7	8	70	30	40	54.2	32	50	50	60	33.3	68	70	80	60	54.2	56
		40	20	0	20.8	16	20	10	20	29.2	24	40	70	40	62.5	48	90	70	100	58.3	68
		30	40	20	12.5	24	70	70	60	33.3	24	70	30	20	62.5	56	90	60	80	58.3	64
		30	10	20	4.2	12	30	0	80	20.8	52	60	60	40	58.3	68	70	70	80	79.2	68
		30	10	0	12.5	16	50	40	40	41.7	48	70	40	20	62.5	48	90	70	80	50	72
		20	20	0	12.5	16	40	40	60	50	44	70	50	40	41.7	68	80	90	20	70.8	72
		50	30	20	12.5	8	40	60	0	70.8	36	80	40	0	58.3	56	80	50	80	75	56
		40	20	20	16.7	4	50	30	20	37.5	24	40	60	60	54.2	48	80	60	60	75	80
		40	20	0	20.8	20	50	40	40	20.8	20	70	40	80	66.7	68	90	40	80	91.7	76
		40	20	20	8.3	16	40	20	40	12.5	32	80	40	20	62.5	52	90	80	80	91.7	64
		50	10	20	12.5	20	60	30	0	29.2	24	70	30	60	37.5	52	90	70	60	75	80
		50	40	0	29.2	8	40	30	20	37.5	32	40	40	60	50	56	90	70	80	75	72
		40	20	0	8.3	0	80	50	20	25	52	50	50	80	41.7	52	100	60	60	66.7	68
		50	20	0	20.8	16	80	50	40	33.3	28	80	30	60	62.5	56	100	60	60	66.7	80
		20	20	20	25	12	40	40	20	33.3	40	50	40	60	54.2	48	80	50	80	66.7	80
		40	10	0	8.3	8	70	30	40	29.2	32	70	50	40	54.2	64	80	70	80	83.3	72
		40	10	20	12.5	16	40	20	20	33.3	36	80	40	40	45.8	56	60	90	80	83.3	60
		50	20	0	20.8	16	70	0	40	25	16	80	60	60	50	60	60	80	60	79.2	76
		30	0	0	29.2	24	40	20	20	54.2	52	70	60	40	66.7	44	80	70	20	66.7	68
		40	10	0	16.7	24	80	20	60	29.2	44	70	60	60	45.8	52	70	60	80	79.2	80
		40	10	40	16.7	16	40	20	60	41.7	36	80	40	40	54.2	36	70	70	80	87.5	64
		60	30	20	8.3	24	50	20	20	33.3	16	70	30	20	50	40	90	70	80	70.8	68
		30	10	0	41.7	8	60	30	20	45.8	48	40	70	80	75	60	70	80	40	75	64
		50	20	0	12.5	8	30	40	40	33.3	32	50	20	60	41.7	44	90	60	60	79.2	72
		30	20	0	29.2	36	70	40	40	25	16	50	30	20	50	56	80	80	80	62.5	92
		20	0	40	20.8	28	40	50	20	29.2	32	60	60	40	41.7	52	100	80	100	70.8	64
		30	10	20	20.8	12	50	10	0	37.5	36	50	70	100	58.3	64	80	90	20	58.3	72
		40	10	0	20.8	8	50	30	0	37.5	36	70	80	60	41.7	52	90	80	80	70.8	84
		40	30	0	4.2	12	70	30	20	37.5	48	60	60	40	45.8	60	70	70	80	66.7	56
		60	30	20	12.5	20	30	50	20	20.8	36	50	70	60	62.5	52	80	70	80	70.8	76
		50	10	0	20.8	8	50	10	60	45.8	44	90	30	40	50	56	70	90	20	75	72
		30	10	0	8.3	12	30	30	20	29.2	24	60	60	40	62.5	64	70	70	60	70.8	64
		20	0	20	16.7	24	40	40	80	25	40	90	50	40	45.8	44	80	50	60	70.8	68
		40	10	20	25	16	70	40	40	29.2	24	60	60	40	45.8	56	80	70	100	66.7	80
		30	30	40	12.5	12	40	30	40	54.2	8	70	60	20	50	68	90	60	100	70.8	84
		20	20	0	0	20	50	20	20	25	44	50	80	40	54.2	52	80	60	80	66.7	80
		20	10	0	16.7	4	60	20	60	37.5	20	60	70	0	45.8	52	80	80	60	70.8	76
		50	0	0	12.5	28	50	30	20	25	44	90	70	100	62.5	68	80	50	40	58.3	76
		40	10	20	20.8	20	60	30	60	20.8	40	60	70	40	45.8	64	80	50	80	54.2	80
		40	10	0	20.8	16	50	50	20	20.8	20	80	40	60	70.8	44	90	70	60	70.8	68
		50	0	0	12.5	8	60	10	40	45.8	40	60	70	60	58.3	52	100	50	80	83.3	68
		50	20	0	4.2	20	40	40	20	41.7	32	80	60	40	62.5	56	80	70	60	58.3	68
		40	10	0	16.7	16	40	20	60	37.5	44	70	60	60	58.3	48	70	50	100	62.5	68
		40	0	20	4.2	8	40	50	20	41.7	28	60	50	80	58.3	52	100	30	60	87.5	64
		30	10	0	12.5	12	60	30	20	29.2	28	80	30	60	58.3	32	90	90	40	79.2	80
		30	10	0	16.7	12	60	30	40	45.8	20	70	50	0	41.7	60	90	70	80	66.7	68
		0	10	0	8.3	12	60	20	20	29.2	28	60	70	20	37.5	48	70	80	60	58.3	76
		30	0	20	12.5	16	80	40	40	37.5	28	60	40	40	58.3	56	70	60	100	62.5	76
		30	20	0	12.5	8	80	50	0	29.2	24	70	30	40	45.8	64	90	70	80	58.3	64
		70	10	0	37.5	24	60	30	40	37.5	24	90	30	60	54.2	76	90	80	40	62.5	64
		70	20	20	8.3	12	30	20	0	29.2	52	70	60	20	66.7	56	70	80	60	87.5	64
		30	0	0	20.8	16	50	30	20	29.2	36	70	50	60	58.3	48	80	60	80	62.5	96
		40	10	20	33.3	16	50	30	20	33.3	28	60	50	40	62.5	56	100	90	100	87.5	56
		40	30	0	16.7	16	40	20	40	50	28	80	50	20	58.3	56	90	70	40	62.5	64
		50	10	0	29.2	8	80	40	20	29.2	36	90	20	20	50	52	70	70	80	70.8	72
		50	30	0	29.2	8	40	30	40	37.5	44	60	60	40	66.7	56	100	70	80	66.7	64
		40	30	20	4.2	16	70	50	20	50	52	80	50	60	50	52	50	70	80	79.2	60
		40	30	0	8.3	12	40	40	0	29.2	24	40	40	80	62.5	52	50	70	100	54.2	72
		40	30	0	12.5	20	50	10	40	25	52	70	40	80	62.5	52	70	50	100	62.5	72
		40	10	0	25	8	60	40	0	29.2	32	50	80	20	70.8	48	80	80	80	58.3	72
		50	20	20	12.5	16	40	20	40	50	28	90	40	40	41.7	44	60	70	60	70.8	68
		40	30	40	16.7	12	60	30	40	37.5	36	70	40	80	37.5	56	80	70	40	58.3	56
		60	10	20	25	28	50	20	20	37.5	44	70	60	40	54.2	80	90	70	60	45.8	76
		50	10	20	20.8	8	50	50	20	50	32	80	40	60	45.8	52	70	80	60	66.7	88
		30	40	20	12.5	20	80	20	40	25	24	70	70	60	54.2	48	80	90	60	58.3	60
		20	0	20	20.8	12	60	40	40	50	24	50	70	60	33.3	52	70	50	100	79.2	72
		30	30	0	16.7	16	40	40	0	37.5	40	90	50	60	66.7	24	90	70	80	45.8	64
		40	0	0	8.3	20	50	20	40	29.2	28	80	50	20	41.7	56	90	70	60	75	60
		40	0	20	25	20	50	40	20	33.3	48	70	50	60	58.3	48	90	70	80	70.8	76
		60	30	0	20.8	16	50	20	40	50	44	90	50	60	37.5	40	70	60	80	66.7	68
		30	40	40	29.2	24	70	40	20	41.7	40	40	30	40	45.8	56	90	20	60	70.8	60
		30	20	20	16.7	12	60	40	40	41.7	28	80	60	40	54.2	48	90	70	80	83.3	80
		40	30	20	8.3	16	50	30	20	58.3	28	80	60	60	54.2	40	50	60	60	66.7	88
		10	10	20	8.3	16	50	30	40	29.2	16	70	40	60	45.8	40	80	60	40	70.8	68
		30	20	0	12.5	4	70	10	40	37.5	36	70	70	40	54.2	44	80	80	80	70.8	88
		50	30	20	12.5	8	70	60	0	45.8	20	60	60	40	50	44	80	50	100	79.2	64
		30	10	0	29.2	24	50	30	60	37.5	36	70	60	20	41.7	40	90	70	60	79.2	56
		40	30	0	25	28	80	10	20	29.2	36	40	40	20	66.7	56	80	70	60	75	72
		30	30	0	16.7	16	60	50	20	33.3	32	70	40	80	54.2	60	70	80	60	66.7	60
		60	10	20	29.2	16	80	20	60	50	20	50	50	100	41.7	72	70	50	60	66.7	64
		60	30	0	8.3	12	60	20	40	37.5	48	70	70	100	58.3	44	90	80	80	75	76
		40	0	0	16.7	12	60	40	40	25	32	60	60	40	58.3	40	90	80	60	58.3	84
		40	10	20	16.7	12	30	20	60	33.3	48	90	30	100	50	56	80	90	80	66.7	56
		20	20	20	29.2	20	50	40	40	16.7	20	70	40	40	29.2	48	90	70	60	70.8	64
		20	20	0	12.5	16	80	20	20	33.3	60	60	40	80	58.3	56	90	60	40	66.7	64
		40	20	0	4.2	4	80	20	40	45.8	36	40	60	0	54.2	56	80	70	100	75	56
		40	40	20	25	16	60	70	20	41.7	32	80	70	80	50	52	90	90	60	79.2	68
		40	20	0	4.2	8	40	40	40	25	24	80	20	20	66.7	68	90	70	40	70.8	68
		50	10	0	20.8	8	60	20	40	29.2	40	50	70	60	75	52	100	60	60	70.8	56
		30	20	40	16.7	16	80	40	20	37.5	32	80	40	60	50	52	70	80	40	87.5	88
		40	0	0	20.8	12	30	30	40	45.8	24	60	20	60	41.7	44	90	80	80	62.5	60
		20	0	20	16.7	12	70	30	0	41.7	20	80	40	40	41.7	56	80	70	20	87.5	40
		30	10	20	20.8	4	70	30	60	33.3	48	70	70	40	58.3	52	80	60	40	83.3	76
		40	10	0	16.7	12	60	20	40	45.8	16	80	40	60	54.2	48	90	80	80	79.2	68
		40	30	40	12.5	20	60	20	20	16.7	44	80	40	20	87.5	48	80	80	80	70.8	56
		60	10	0	16.7	12	50	30	20	25	32	50	60	80	62.5	68	70	70	80	50	68
		30	10	0	12.5	32	40	20	60	33.3	36	50	40	20	41.7	48	80	90	60	70.8	68
		20	0	20	8.3	16	50	20	20	45.8	40	50	40	100	33.3	56	90	60	40	66.7	80
		40	20	0	12.5	4	50	30	20	37.5	36	60	50	60	54.2	36	100	60	60	58.3	76
		50	10	0	12.5	20	60	40	20	33.3	48	60	20	20	54.2	44	70	60	60	66.7	68
		40	0	20	8.3	8	40	50	20	33.3	20	60	60	60	54.2	68	80	80	40	62.5	68
		50	0	0	20.8	0	60	40	40	20.8	28	50	60	20	54.2	52	70	60	80	62.5	84
		30	20	40	12.5	8	70	60	40	33.3	32	70	40	40	54.2	60	80	90	40	70.8	76
		60	20	0	16.7	0	40	20	20	20.8	32	80	40	40	62.5	36	70	90	100	79.2	60
		30	10	0	20.8	16	40	40	40	20.8	32	90	70	20	54.2	44	80	70	80	75	76
		70	20	0	12.5	12	30	30	80	12.5	56	70	50	20	50	56	70	70	100	66.7	88
		30	10	0	8.3	12	60	30	0	50	16	70	30	60	62.5	68	70	50	100	75	80
		40	20	20	20.8	12	50	20	20	41.7	40	80	70	60	58.3	32	80	80	60	66.7	80
		50	10	0	12.5	16	50	50	40	33.3	20	60	30	60	62.5	48	80	90	60	70.8	68
		40	20	20	29.2	8	60	50	20	45.8	32	60	10	80	62.5	44	70	90	80	58.3	72
		40	0	0	12.5	16	60	20	40	37.5	20	50	50	40	66.7	44	60	60	60	70.8	48
		40	20	20	25	28	70	30	40	20.8	36	90	40	60	58.3	40	70	80	80	75	68
		50	0	20	16.7	8	50	30	20	33.3	24	80	70	40	33.3	60	80	50	80	70.8	64
		40	30	0	12.5	24	60	20	0	37.5	20	70	60	80	58.3	72	60	70	100	75	80
		40	0	0	16.7	16	80	50	40	25	40	80	70	40	58.3	68	50	80	60	70.8	72
		50	20	0	8.3	12	40	40	20	37.5	36	80	60	20	50	44	70	60	80	58.3	84
		30	10	0	12.5	16	60	50	40	37.5	40	70	80	40	58.3	44	90	60	100	54.2	72
		40	0	0	12.5	20	60	10	20	54.2	32	70	50	60	41.7	52	80	70	20	70.8	56
		40	0	0	12.5	12	40	30	40	37.5	32	60	40	40	54.2	56	80	90	60	66.7	64
		60	20	0	12.5	16	50	20	20	33.3	32	60	50	80	45.8	48	80	50	60	58.3	72
		30	10	0	16.7	8	70	40	60	50	36	60	80	40	45.8	60	50	90	80	70.8	76
		40	10	20	25	28	50	70	0	45.8	28	80	20	20	45.8	48	70	70	80	58.3	64
		50	0	0	8.3	12	40	30	60	45.8	20	50	30	20	41.7	44	80	60	100	70.8	68
		20	10	0	25	16	60	20	60	20.8	44	70	50	60	62.5	68	90	70	80	58.3	76
		70	20	0	12.5	12	60	30	40	37.5	28	70	40	40	50	56	80	50	40	66.7	72
		0	30	0	8.3	20	60	20	20	45.8	40	80	60	80	54.2	68	90	40	100	79.2	64
		20	20	0	20.8	16	60	20	60	41.7	48	80	40	40	29.2	48	90	70	40	75	64
		30	0	40	20.8	20	50	30	40	37.5	32	80	50	40	50	36	90	60	60	62.5	52
		30	10	0	20.8	12	50	20	40	41.7	48	80	50	20	50	44	80	70	100	79.2	64
		20	10	0	25	20	50	50	20	29.2	28	100	30	60	41.7	48	100	80	60	83.3	76
		40	20	0	16.7	8	80	40	60	45.8	32	80	50	60	45.8	60	80	90	40	79.2	80
		30	10	0	8.3	8	50	30	40	45.8	20	70	60	80	41.7	52	90	80	80	79.2	80
		50	10	0	29.2	20	40	40	0	45.8	36	80	30	60	45.8	48	70	70	60	70.8	72
		40	20	20	16.7	20	50	30	40	41.7	36	70	60	60	50	48	90	60	60	66.7	76
		50	20	20	33.3	20	60	30	20	20.8	32	90	60	40	45.8	52	80	70	60	75	80
		30	10	0	12.5	24	30	10	40	37.5	28	80	60	40	66.7	52	100	80	80	62.5	60
		30	10	0	16.7	24	50	30	40	41.7	20	90	30	80	54.2	56	90	70	40	70.8	76
		30	30	0	20.8	12	60	60	20	37.5	40	80	50	40	75	56	70	90	80	58.3	72
		50	0	0	8.3	24	50	20	20	33.3	32	100	70	60	58.3	56	90	70	40	58.3	64
		40	30	0	12.5	8	50	20	20	33.3	20	80	60	40	75	52	100	80	80	75	64
		30	20	40	16.7	24	60	40	20	33.3	44	50	30	40	50	36	100	50	80	75	64
		50	10	0	16.7	16	50	10	20	33.3	36	50	40	60	50	48	70	70	60	75	60
		30	30	20	25	16	30	30	40	29.2	32	60	50	40	45.8	52	100	70	100	75	48
		50	10	0	25	12	50	50	40	33.3	44	80	70	0	54.2	60	80	70	60	75	80
		50	0	0	25	16	40	20	40	25	40	70	80	40	50	48	90	80	100	45.8	68
		20	10	20	29.2	12	40	40	20	33.3	36	70	70	60	58.3	48	80	70	80	54.2	60
		30	20	0	12.5	20	50	20	0	20.8	24	70	50	40	54.2	60	100	70	60	62.5	76
		30	0	20	25	28	60	10	20	37.5	32	70	40	60	45.8	60	70	70	60	62.5	64
		60	10	20	16.7	4	60	40	20	33.3	32	70	50	20	66.7	52	90	70	40	62.5	76
		40	30	0	12.5	20	70	40	20	50	44	50	60	40	62.5	44	80	70	80	70.8	72
		50	40	20	4.2	20	60	40	0	25	40	80	60	60	62.5	44	80	50	40	79.2	76
		40	10	20	16.7	12	70	10	40	41.7	36	50	60	60	37.5	60	70	60	80	58.3	64
		30	20	0	4.2	12	40	30	40	25	40	80	60	0	70.8	48	90	100	40	83.3	64
		70	20	0	4.2	16	30	60	60	37.5	40	50	60	60	62.5	44	90	50	40	70.8	72
		40	20	0	8.3	12	50	10	40	37.5	20	70	40	40	54.2	68	90	90	60	75	68
		30	10	40	20.8	20	60	60	40	41.7	40	60	40	60	50	44	70	80	60	79.2	88
		40	0	0	16.7	8	40	50	0	37.5	28	70	30	60	54.2	40	80	80	40	75	72
		60	10	0	33.3	12	50	60	0	37.5	32	60	40	60	54.2	44	90	60	80	66.7	48
		40	0	20	25	24	60	20	0	37.5	28	60	70	40	45.8	48	80	40	0	70.8	80
		60	30	0	4.2	8	70	30	20	41.7	40	40	40	40	45.8	68	100	60	40	87.5	72
		50	30	20	25	16	50	30	20	37.5	12	60	60	40	33.3	44	80	70	80	62.5	64
		40	20	0	25	12	60	20	20	25	32	70	70	20	50	60	100	40	80	70.8	72
		50	0	40	12.5	4	50	40	0	41.7	44	80	60	40	41.7	56	70	70	80	66.7	64
		40	10	20	20.8	4	60	10	0	41.7	48	70	50	100	41.7	56	70	70	40	75	76
		30	30	40	16.7	12	60	30	40	16.7	44	80	40	20	41.7	44	80	50	80	62.5	68
		30	0	0	12.5	16	60	50	0	50	28	60	50	60	45.8	36	70	60	80	66.7	64
		60	30	20	12.5	4	40	20	0	45.8	44	80	50	40	50	40	90	70	80	66.7	72
		30	0	0	8.3	20	50	40	20	29.2	40	60	30	80	58.3	56	60	60	80	83.3	56
		50	20	0	12.5	20	20	20	40	54.2	36	70	50	40	41.7	48	100	70	100	79.2	60
		40	20	0	16.7	8	60	50	40	29.2	44	60	50	40	70.8	52	80	70	20	83.3	64
		60	10	0	29.2	16	60	20	20	37.5	28	50	70	20	58.3	40	80	80	80	75	76
		50	30	20	16.7	8	60	10	20	41.7	32	60	40	40	54.2	48	80	60	100	75	56
		60	10	0	16.7	24	40	30	40	33.3	32	60	60	60	45.8	56	90	70	80	54.2	48
		30	10	0	12.5	24	40	70	20	33.3	44	60	40	40	75	36	70	60	60	79.2	60
		30	0	20	16.7	8	40	30	40	33.3	48	60	20	20	66.7	68	70	50	60	54.2	84
		30	20	20	16.7	20	70	60	40	37.5	20	70	70	60	50	48	80	60	60	75	64
		60	0	40	12.5	24	50	20	60	29.2	44	60	50	20	41.7	64	90	40	60	70.8	52
		30	30	0	16.7	16	20	40	40	45.8	20	30	40	60	62.5	60	90	60	100	70.8	56
		20	30	40	16.7	20	60	30	0	33.3	44	40	80	20	50	44	70	70	80	87.5	68
		20	10	0	8.3	16	50	30	20	20.8	40	60	90	40	66.7	44	80	70	80	83.3	76
		60	20	0	20.8	8	70	30	20	33.3	24	80	70	20	50	48	70	80	60	79.2	76
		60	40	0	25	16	60	30	20	41.7	36	60	40	60	41.7	48	50	60	80	79.2	64
		40	0	0	20.8	20	60	40	20	25	44	70	40	20	54.2	60	80	60	80	66.7	72
		40	10	20	12.5	20	40	70	20	41.7	40	80	50	40	54.2	60	70	70	80	75	68
		40	10	20	25	24	70	10	40	37.5	44	70	70	40	20.8	48	90	50	100	75	80
		40	10	20	8.3	20	60	10	40	25	52	90	30	40	70.8	52	80	80	60	66.7	48
		30	0	20	29.2	28	40	40	0	33.3	36	70	30	20	58.3	56	70	80	80	70.8	80
		60	0	0	12.5	16	20	40	60	33.3	32	70	40	40	41.7	68	80	60	40	66.7	72
		40	30	20	4.2	16	40	50	20	29.2	28	90	50	40	37.5	44	100	90	60	75	72
		40	10	0	25	20	50	30	40	33.3	36	80	70	80	54.2	76	50	70	80	83.3	80
		60	10	20	16.7	4	50	30	20	37.5	48	90	60	60	66.7	76	90	90	20	75	68
		60	20	0	8.3	4	80	40	60	33.3	32	100	50	40	41.7	72	90	70	60	70.8	60
		30	10	20	25	12	30	50	20	33.3	32	90	20	60	62.5	44	80	60	60	79.2	76
		40	20	40	16.7	20	50	10	20	33.3	20	70	50	40	33.3	56	90	60	40	66.7	72
		40	30	20	20.8	8	70	40	0	16.7	32	60	30	40	54.2	56	80	80	40	83.3	72
		50	10	0	8.3	4	60	60	60	37.5	20	70	50	20	58.3	56	90	70	80	75	60
		40	20	0	20.8	28	50	40	20	54.2	32	70	50	80	79.2	68	90	60	40	62.5	60
		40	10	20	8.3	24	70	40	40	37.5	44	60	20	40	54.2	48	90	70	40	58.3	76
		40	10	60	16.7	12	50	30	40	37.5	28	70	60	0	54.2	36	70	70	60	58.3	72
		20	20	0	16.7	4	50	30	40	62.5	24	90	40	40	54.2	52	90	60	80	58.3	64
		40	10	0	29.2	12	50	50	60	37.5	32	70	80	60	54.2	56	70	50	80	70.8	60
		30	0	40	16.7	24	60	30	60	29.2	44	30	60	60	62.5	60	100	80	60	75	80
		50	20	20	12.5	8	60	40	20	25	20	60	70	20	41.7	68	90	90	40	79.2	64
		50	60	20	16.7	20	50	50	0	41.7	36	70	60	0	50	40	90	70	80	70.8	80
		20	20	0	16.7	24	60	40	60	41.7	32	80	30	20	58.3	56	60	100	80	70.8	76
		40	20	0	12.5	16	60	50	40	29.2	32	30	60	60	50	32	70	80	60	62.5	60
		40	20	0	8.3	20	70	50	40	29.2	40	80	30	80	58.3	60	100	70	60	58.3	76
		70	20	0	16.7	28	60	20	20	41.7	32	70	30	80	58.3	68	80	60	100	83.3	76
		40	30	0	12.5	8	40	40	80	25	32	60	50	80	50	48	80	70	80	70.8	80
		20	10	0	12.5	8	60	40	20	37.5	52	60	40	40	54.2	32	100	70	60	62.5	76
		30	20	20	4.2	24	30	50	0	45.8	40	80	60	60	33.3	48	50	60	80	75	60
		30	0	0	8.3	20	60	50	40	45.8	40	60	50	60	62.5	36	70	90	60	75	72
		30	0	20	16.7	8	60	20	40	37.5	20	50	80	40	58.3	52	80	70	60	79.2	92
		30	10	0	12.5	12	70	20	20	37.5	16	80	40	60	62.5	60	90	90	80	62.5	60
		40	0	0	16.7	8	10	0	40	45.8	44	50	70	40	50	48	100	60	40	87.5	80
		30	40	0	16.7	8	50	50	0	29.2	40	80	30	80	33.3	56	70	90	100	50	60
		30	10	20	16.7	8	70	30	20	29.2	32	80	50	80	58.3	44	90	60	100	54.2	72
		50	40	0	12.5	4	30	20	20	33.3	36	70	30	80	45.8	36	70	40	80	66.7	52
		30	10	20	16.7	0	40	50	60	37.5	28	80	60	40	45.8	48	90	50	60	66.7	72
		50	20	0	20.8	32	50	40	40	33.3	24	80	80	40	75	60	90	50	40	70.8	56
		30	20	20	25	16	30	30	20	25	44	40	30	40	45.8	44	80	80	80	95.8	68
		40	20	0	16.7	8	50	40	40	37.5	32	70	40	60	62.5	56	80	70	100	70.8	64
		30	20	0	16.7	8	50	50	40	16.7	40	40	40	60	50	40	80	90	100	79.2	72
		40	20	40	20.8	16	60	40	40	29.2	16	60	50	60	62.5	52	100	50	40	79.2	72
		60	10	0	12.5	8	20	20	0	54.2	28	60	60	40	62.5	64	60	80	80	83.3	76
		40	20	0	8.3	8	60	50	40	33.3	24	90	50	60	50	60	90	40	80	62.5	60
		20	30	0	16.7	12	50	50	0	45.8	36	70	60	80	41.7	64	80	60	60	66.7	64
		30	0	0	8.3	8	60	20	20	33.3	40	60	30	40	33.3	36	80	60	60	79.2	68
		40	0	20	20.8	12	40	30	40	41.7	28	70	50	80	62.5	52	70	60	40	75	76
		30	10	20	25	28	60	30	0	29.2	40	80	50	40	37.5	44	100	50	60	58.3	68
		50	10	0	4.2	24	60	30	60	29.2	28	60	60	60	62.5	48	60	60	100	70.8	44
		20	10	20	8.3	12	30	80	20	41.7	16	70	40	80	54.2	56	90	90	80	91.7	80
		40	20	20	12.5	16	60	20	0	37.5	24	50	40	20	41.7	76	80	70	60	75	76
		20	20	0	16.7	12	30	40	0	37.5	60	70	10	60	62.5	56	70	80	60	75	92
		50	40	0	33.3	24	80	10	20	41.7	28	70	40	60	37.5	60	70	40	80	54.2	76
		50	20	0	16.7	4	40	10	20	45.8	28	60	30	40	50	60	80	80	80	70.8	88
		30	30	40	12.5	16	50	40	20	33.3	28	70	40	40	54.2	40	60	50	60	83.3	52
		30	10	20	25	16	70	60	20	41.7	40	80	60	60	66.7	68	90	60	40	75	88
		30	20	0	12.5	20	40	70	20	20.8	40	70	60	20	50	28	90	70	80	66.7	76
		30	0	20	16.7	24	50	10	20	29.2	28	60	80	40	54.2	60	80	70	80	50	76
		40	20	0	12.5	12	70	30	0	29.2	36	80	30	60	50	56	70	80	80	45.8	76
		40	20	0	29.2	12	50	20	20	37.5	36	70	60	20	58.3	48	50	60	60	66.7	72
		40	10	0	12.5	20	20	50	40	45.8	28	70	50	60	50	64	80	70	100	58.3	76
		40	20	20	12.5	28	60	40	20	29.2	36	80	30	80	50	52	100	40	80	62.5	60
		40	10	20	12.5	12	60	30	0	29.2	28	40	40	40	70.8	44	80	80	40	62.5	84
		30	30	20	20.8	24	70	40	0	33.3	24	70	50	40	58.3	52	80	90	60	75	64
		70	10	20	16.7	28	40	40	40	25	32	50	50	100	54.2	36	70	80	40	75	76
		20	30	0	25	16	40	60	20	29.2	36	90	50	40	16.7	48	80	30	100	50	76
		20	30	0	25	12	80	60	0	25	44	60	40	80	54.2	48	80	80	80	70.8	64
		20	0	0	20.8	8	60	50	0	33.3	44	70	40	40	45.8	56	90	70	80	62.5	68
		30	10	0	8.3	12	50	30	60	37.5	48	50	40	80	54.2	52	70	70	80	75	64
		30	20	0	20.8	20	40	20	0	29.2	20	70	40	40	83.3	48	70	70	80	70.8	72
		50	0	0	16.7	24	60	40	20	33.3	48	70	60	40	58.3	64	100	70	60	66.7	72
		30	10	0	20.8	20	70	20	40	37.5	28	80	20	80	45.8	60	70	40	40	66.7	84
		40	20	20	16.7	12	40	30	20	37.5	40	60	30	20	41.7	36	90	60	40	66.7	56
		30	40	20	12.5	8	50	70	40	50	44	90	80	20	50	44	80	60	40	54.2	80
		40	10	20	20.8	16	30	60	60	33.3	32	90	50	20	62.5	32	70	70	60	70.8	68
		50	0	20	8.3	8	40	50	20	25	40	60	70	40	41.7	68	70	100	80	66.7	52
		50	0	0	12.5	12	80	40	40	37.5	40	90	30	40	66.7	64	80	80	60	83.3	64
		50	10	0	25	32	30	30	20	45.8	28	60	60	60	33.3	64	70	80	60	79.2	52
		30	0	20	25	12	30	30	60	50	16	60	50	20	58.3	44	80	80	100	79.2	64
		40	10	20	25	20	50	40	40	41.7	52	50	50	20	50	48	80	70	40	66.7	68
		60	10	20	25	16	60	40	0	29.2	52	50	80	20	45.8	52	90	60	60	75	68
		20	10	0	16.7	20	50	30	0	33.3	28	50	70	80	54.2	68	70	80	60	66.7	84
		30	40	0	8.3	4	50	60	20	25	32	60	80	0	62.5	52	70	80	80	79.2	76
		60	20	0	20.8	32	60	40	40	33.3	32	60	70	40	50	60	90	70	40	79.2	88
		30	20	0	25	8	60	30	0	37.5	44	70	60	80	58.3	60	80	90	40	66.7	48
		40	20	0	25	16	60	50	20	33.3	32	80	70	0	54.2	40	80	80	60	75	68
		40	20	0	12.5	12	60	30	40	37.5	20	60	50	60	62.5	56	90	50	80	75	88
		30	0	0	25	20	40	30	0	33.3	36	90	30	0	58.3	64	80	70	60	58.3	64
		50	20	0	20.8	4	40	50	0	41.7	24	50	50	40	62.5	60	70	60	60	66.7	60
		50	0	20	12.5	16	70	10	40	33.3	28	60	60	40	54.2	56	80	70	80	75	80
		40	30	20	20.8	12	40	30	20	37.5	28	70	70	80	54.2	64	80	60	20	66.7	72
		20	30	0	4.2	16	30	40	80	37.5	40	60	30	60	54.2	40	70	60	60	79.2	72
		20	0	0	29.2	20	60	20	0	45.8	48	80	50	40	45.8	56	60	50	60	79.2	60
		20	20	0	12.5	20	50	20	20	25	28	80	40	40	58.3	52	90	50	60	79.2	56
		50	20	0	8.3	20	20	0	20	20.8	40	50	30	60	58.3	48	70	40	80	83.3	60
		30	30	0	20.8	8	60	20	20	25	36	80	40	60	37.5	48	80	50	60	83.3	68
		50	0	0	20.8	16	80	30	0	20.8	32	70	70	60	54.2	64	80	50	80	62.5	76
		30	10	0	20.8	20	50	50	40	54.2	28	60	50	60	58.3	56	50	70	60	70.8	72
		40	10	20	20.8	16	30	40	20	37.5	32	80	30	40	45.8	44	80	80	80	70.8	76
		30	10	0	12.5	16	50	50	40	20.8	44	60	30	20	58.3	60	100	60	80	83.3	72
		40	30	0	20.8	20	60	20	20	41.7	32	30	60	60	45.8	60	90	80	80	66.7	76
		30	20	0	29.2	12	50	30	0	29.2	28	60	30	20	33.3	40	100	60	80	75	68
		30	10	20	25	24	60	30	40	62.5	24	60	50	20	58.3	48	100	70	60	66.7	76
		30	20	0	16.7	12	40	60	40	29.2	36	90	60	20	50	68	90	60	60	70.8	52
		40	10	0	12.5	16	50	30	40	29.2	24	80	50	60	62.5	44	90	50	60	62.5	76
		30	0	0	20.8	8	70	40	20	33.3	32	50	90	60	50	52	70	80	80	70.8	76
		30	20	0	20.8	20	70	50	40	29.2	36	70	60	60	75	36	80	80	80	75	72
		30	20	0	8.3	16	70	60	40	41.7	40	60	50	80	54.2	52	90	70	80	79.2	68
		20	10	20	12.5	20	50	40	20	29.2	48	60	10	40	45.8	56	80	90	20	58.3	84
		50	20	0	8.3	28	60	10	0	20.8	32	50	50	80	50	60	80	80	80	62.5	64
		50	20	0	12.5	12	40	40	40	37.5	36	70	50	60	45.8	52	90	70	80	70.8	60
		50	10	0	4.2	28	80	20	20	29.2	24	60	50	60	41.7	52	90	80	80	83.3	60
		40	10	0	25	20	30	20	20	37.5	40	60	60	60	66.7	80	90	60	20	62.5	84
		10	20	0	12.5	12	40	50	20	12.5	16	80	60	20	45.8	36	90	60	100	70.8	56
		30	20	20	8.3	16	80	50	80	41.7	44	50	50	40	41.7	48	80	80	80	70.8	64
		50	0	0	20.8	12	40	10	40	41.7	40	60	40	20	37.5	56	100	90	80	62.5	80
		40	20	0	20.8	12	40	30	20	37.5	36	80	40	40	58.3	52	90	60	80	70.8	56
		50	40	0	25	4	70	20	20	45.8	32	70	30	40	75	64	90	70	80	62.5	80
		40	10	0	12.5	24	80	20	20	29.2	24	70	50	60	45.8	48	80	70	60	58.3	68
		20	30	20	16.7	8	40	50	0	45.8	16	60	50	60	58.3	52	90	70	80	70.8	72
		50	20	20	8.3	16	60	20	60	41.7	36	60	70	60	50	56	80	70	40	70.8	76
		20	0	40	29.2	16	60	10	20	37.5	16	60	40	60	45.8	36	100	50	20	66.7	72
		30	10	0	12.5	20	40	30	60	37.5	20	60	30	60	62.5	56	80	60	60	83.3	72
		40	30	0	16.7	16	50	30	40	25	12	70	70	40	58.3	52	80	90	60	66.7	76
		50	10	20	12.5	12	30	10	40	37.5	48	80	60	40	41.7	52	100	80	60	79.2	72
		50	40	0	20.8	28	50	30	20	41.7	60	100	50	20	66.7	56	90	90	40	66.7	72
		50	20	40	20.8	4	70	40	0	37.5	20	50	60	40	66.7	56	80	80	100	75	76
		40	20	20	12.5	16	50	10	20	25	36	80	40	40	45.8	48	80	80	80	66.7	64
		40	30	0	33.3	12	50	20	40	45.8	28	70	50	20	83.3	52	90	80	80	70.8	68
		20	50	0	16.7	8	70	20	60	50	28	50	60	40	33.3	56	80	80	80	87.5	76
		30	30	20	8.3	4	20	20	80	29.2	28	60	80	40	58.3	56	80	70	80	62.5	76
		30	10	20	20.8	4	60	30	40	41.7	20	60	80	100	50	56	80	90	40	75	76
		30	20	0	16.7	24	40	0	20	45.8	20	70	40	20	45.8	36	70	70	100	70.8	60
		40	20	0	20.8	20	80	20	0	29.2	36	90	40	40	41.7	60	80	80	100	62.5	68
		30	20	20	16.7	8	50	30	0	25	40	70	30	40	45.8	68	100	60	60	83.3	72
		30	30	0	25	16	70	30	20	45.8	36	80	20	80	50	60	90	80	60	83.3	72
		40	20	40	16.7	20	70	30	40	37.5	32	60	60	20	50	56	100	80	100	66.7	80
		40	10	20	20.8	16	70	20	20	37.5	40	70	50	60	58.3	56	90	50	80	58.3	68
		40	20	0	16.7	16	40	30	40	33.3	28	50	40	60	58.3	48	90	60	60	83.3	76
		40	30	0	20.8	0	50	30	20	25	36	70	50	60	41.7	36	100	60	60	70.8	68
		20	20	0	12.5	12	30	20	0	29.2	32	70	40	80	66.7	40	90	60	60	54.2	52
		50	10	0	0	16	60	20	0	37.5	20	50	50	100	58.3	24	70	80	100	79.2	72
		50	40	20	12.5	20	50	30	20	25	28	80	40	60	54.2	64	80	60	60	58.3	64
		30	10	20	8.3	16	40	30	60	33.3	40	60	50	20	37.5	52	80	90	80	58.3	68
		30	0	20	25	20	60	40	40	41.7	40	80	50	60	62.5	60	90	70	80	58.3	84
		30	20	0	20.8	16	60	10	60	25	48	80	50	0	70.8	56	40	60	60	62.5	76
		30	20	20	16.7	24	40	40	20	41.7	28	50	60	80	45.8	44	90	50	60	66.7	56
		30	10	0	20.8	12	40	10	60	50	28	80	60	60	37.5	48	70	50	100	79.2	68
		40	10	20	16.7	16	40	30	40	41.7	40	60	50	20	62.5	64	70	70	40	70.8	48
		60	40	0	20.8	20	40	20	40	20.8	20	40	20	40	37.5	52	40	70	60	70.8	56
		40	10	20	20.8	8	80	50	40	33.3	40	30	60	40	50	44	80	60	80	91.7	68
		40	10	0	4.2	12	50	50	0	29.2	8	80	40	60	41.7	40	100	40	80	75	76
		40	20	40	4.2	16	40	40	20	33.3	32	80	50	80	54.2	40	90	50	40	66.7	60
		30	30	0	12.5	16	20	70	20	37.5	28	50	40	80	54.2	60	90	70	100	70.8	88
		30	0	0	12.5	12	50	40	20	37.5	24	70	40	60	41.7	60	70	60	40	66.7	64
		30	20	0	16.7	4	60	30	40	16.7	32	70	30	40	58.3	48	100	60	80	66.7	68
		30	20	0	29.2	20	60	20	0	25	20	70	70	40	62.5	56	50	60	60	58.3	80
		30	20	20	16.7	8	60	50	60	41.7	36	60	60	80	45.8	36	90	70	80	54.2	84
		40	20	0	29.2	12	60	40	0	50	36	40	40	40	41.7	52	70	50	60	83.3	76
		30	0	0	20.8	32	50	10	40	33.3	20	50	50	20	37.5	40	90	80	60	79.2	72
		30	10	0	16.7	20	30	20	60	37.5	24	30	30	60	58.3	44	80	80	40	62.5	64
		30	0	0	25	16	70	20	20	29.2	48	70	60	20	50	60	80	70	80	83.3	80
		40	10	0	25	16	50	30	20	33.3	44	90	30	60	58.3	60	100	70	80	70.8	64
		50	10	20	29.2	20	30	10	0	20.8	28	100	30	60	45.8	44	80	90	80	75	56
		30	0	20	20.8	12	40	30	60	41.7	52	70	60	40	41.7	40	90	50	80	58.3	76
		40	10	0	16.7	16	60	60	40	25	28	70	40	60	50	64	60	80	60	79.2	84
		40	10	20	8.3	4	40	30	60	37.5	28	70	70	80	70.8	52	100	40	100	62.5	68
		40	0	20	16.7	8	40	40	0	25	8	80	50	60	37.5	64	90	80	80	62.5	80
		30	20	0	16.7	20	80	60	20	20.8	36	90	40	40	62.5	52	90	80	60	62.5	80
		40	0	0	20.8	16	40	40	20	41.7	44	60	60	40	62.5	48	80	70	40	79.2	68
		30	20	0	16.7	12	60	30	20	37.5	24	70	70	20	66.7	64	70	40	80	91.7	64
		60	30	0	16.7	12	50	50	60	41.7	32	60	50	60	58.3	56	100	70	80	58.3	80
		60	20	0	12.5	12	50	30	60	37.5	40	80	40	40	50	52	60	60	60	70.8	72
		20	0	40	20.8	20	50	40	0	33.3	48	60	40	80	62.5	72	90	80	60	62.5	80
		50	30	20	4.2	8	60	30	60	29.2	28	80	60	60	70.8	44	90	100	40	62.5	60
		40	10	0	20.8	20	60	40	40	29.2	40	70	50	20	66.7	36	70	70	80	75	64
		40	20	0	12.5	20	30	30	60	16.7	48	70	30	20	62.5	40	70	40	40	66.7	84
		30	0	20	25	4	30	20	40	33.3	36	70	70	60	45.8	48	90	50	80	75	80
		60	30	20	16.7	0	30	30	20	20.8	24	80	50	60	37.5	56	80	70	40	75	72
		50	10	20	12.5	16	60	30	0	41.7	40	70	30	20	41.7	40	100	70	80	70.8	64
		40	30	20	16.7	12	60	30	40	50	36	80	60	20	45.8	52	70	60	40	70.8	76
		40	0	0	8.3	20	40	40	0	41.7	28	40	80	20	62.5	44	90	60	80	58.3	60
		30	0	20	20.8	20	80	40	0	41.7	44	50	40	40	62.5	76	90	70	80	62.5	60
		40	10	0	25	8	50	40	20	29.2	44	60	60	40	50	52	80	50	60	66.7	76
		40	0	0	0	16	60	40	20	25	32	70	50	60	45.8	56	80	70	80	75	68
		60	20	40	20.8	8	40	20	40	33.3	36	80	50	80	58.3	56	60	60	100	75	84
		50	20	0	29.2	20	70	20	40	50	32	70	20	20	50	64	80	50	100	75	64
		30	10	0	20.8	0	70	40	20	25	24	40	70	40	62.5	44	90	40	60	87.5	52
		10	20	0	4.2	20	60	10	80	20.8	36	60	40	40	50	52	90	80	80	70.8	80
		30	0	40	33.3	12	60	10	60	45.8	48	80	50	60	45.8	44	90	50	60	87.5	68
		20	30	0	16.7	16	40	50	0	25	28	70	60	0	58.3	68	90	90	60	54.2	64
		50	10	40	16.7	28	70	20	0	29.2	44	50	50	80	41.7	40	90	30	40	70.8	76
		40	20	40	12.5	8	70	10	20	20.8	36	40	40	80	62.5	52	90	70	60	62.5	72
		50	30	40	20.8	12	70	50	40	41.7	32	70	40	40	41.7	60	70	70	60	70.8	84
		30	20	0	16.7	12	70	20	40	33.3	16	50	70	60	45.8	64	70	40	40	70.8	68
		30	20	20	29.2	8	50	30	40	54.2	36	50	60	60	54.2	64	100	70	40	66.7	84
		50	20	0	25	28	50	10	0	33.3	24	50	70	60	62.5	52	90	100	60	66.7	76
		40	20	0	8.3	32	60	30	20	41.7	40	70	40	20	75	56	90	90	60	75	60
		30	10	0	20.8	24	40	50	20	20.8	20	30	40	40	50	52	90	60	60	70.8	68
		20	20	0	25	20	40	40	0	29.2	32	60	40	40	33.3	64	70	50	100	62.5	72
		30	20	0	33.3	20	50	10	60	50	28	90	50	20	54.2	44	50	50	60	75	68
		20	30	0	12.5	12	60	10	20	37.5	32	80	50	20	41.7	60	100	70	80	75	68
		20	30	0	8.3	24	50	30	20	29.2	36	90	30	80	54.2	36	90	80	60	83.3	80
		50	0	0	16.7	12	50	40	40	41.7	28	90	50	20	66.7	48	90	90	60	58.3	64
		40	20	0	16.7	4	60	30	0	20.8	24	60	60	20	45.8	64	90	50	80	79.2	44
		30	30	20	12.5	12	50	20	20	33.3	32	60	70	40	41.7	56	90	60	60	66.7	60
		30	30	0	20.8	16	40	50	40	25	28	60	40	40	54.2	56	80	40	100	83.3	48
		30	10	0	12.5	12	60	40	0	33.3	36	60	60	100	29.2	52	80	70	80	79.2	64
		40	10	20	8.3	24	50	40	0	45.8	36	60	10	60	50	48	80	80	60	87.5	68
		40	10	20	8.3	16	30	30	20	37.5	48	90	80	60	37.5	52	80	60	80	75	80
		30	20	20	16.7	16	80	50	40	37.5	32	80	30	80	45.8	48	80	60	60	66.7	72
		50	10	20	12.5	16	70	30	20	33.3	48	70	40	40	41.7	56	90	60	100	79.2	80
		60	0	0	16.7	20	60	10	60	41.7	28	70	60	20	45.8	68	100	40	40	70.8	56
		50	10	20	16.7	16	60	40	20	41.7	24	80	60	60	54.2	68	80	50	100	54.2	84
		30	20	0	20.8	24	50	50	40	29.2	28	70	40	60	37.5	52	100	60	60	83.3	64
		40	10	0	12.5	24	40	30	20	29.2	36	50	70	60	33.3	56	80	90	80	62.5	72
		30	10	20	16.7	12	70	30	0	20.8	32	70	60	40	58.3	36	60	50	60	70.8	68
		40	10	0	16.7	16	40	20	40	20.8	32	70	50	60	62.5	60	80	60	60	70.8	80
		50	20	0	12.5	24	70	60	40	25	32	90	50	60	62.5	60	80	60	60	58.3	80
		40	30	20	16.7	16	40	50	60	29.2	40	90	60	40	66.7	48	90	50	80	54.2	76
		40	20	40	20.8	12	40	30	0	29.2	32	50	50	40	62.5	56	70	70	60	79.2	84
		40	20	20	20.8	16	60	20	40	25	48	100	40	60	54.2	32	100	70	80	75	52
		30	10	0	25	20	50	20	40	54.2	16	40	60	40	45.8	52	60	80	80	58.3	64
		20	10	0	12.5	24	40	70	20	29.2	40	80	60	60	66.7	48	80	100	80	50	56
		40	10	0	12.5	24	50	50	0	33.3	40	30	60	60	45.8	28	80	40	80	70.8	68
		50	30	20	20.8	24	60	50	0	41.7	24	60	50	40	41.7	52	90	70	60	79.2	84
		60	0	0	20.8	8	70	20	40	33.3	16	70	40	40	58.3	40	70	70	40	62.5	72
		40	10	40	8.3	20	40	40	20	37.5	32	80	50	80	54.2	32	80	80	40	75	68
		40	20	20	16.7	12	60	30	60	33.3	32	80	60	60	70.8	48	90	70	80	66.7	68
		50	30	20	20.8	20	60	40	20	29.2	28	70	40	60	58.3	40	90	80	100	79.2	72
		40	20	20	12.5	28	60	20	20	45.8	28	50	50	20	33.3	48	90	90	60	70.8	64
		40	0	0	12.5	0	60	30	60	45.8	44	100	50	40	58.3	56	70	60	100	66.7	60
		10	60	0	20.8	20	40	30	60	29.2	36	70	40	0	50	56	70	70	80	79.2	56
		20	0	0	12.5	24	50	40	20	29.2	40	80	40	20	45.8	56	90	70	60	66.7	76
		20	30	0	0	4	50	40	20	16.7	28	70	60	40	70.8	60	70	70	40	70.8	68
		40	20	20	12.5	12	40	50	40	41.7	28	60	60	40	50	56	100	70	80	83.3	60
		30	30	20	16.7	8	70	40	40	33.3	12	50	30	20	70.8	44	70	50	80	66.7	80
		50	10	20	12.5	8	40	40	0	16.7	44	70	30	60	58.3	36	80	50	80	62.5	52
		50	10	20	8.3	0	60	50	40	41.7	40	80	40	100	50	52	90	70	80	62.5	68
		50	0	0	8.3	16	60	20	60	20.8	20	60	70	40	50	56	70	50	80	75	68
		40	10	0	25	8	60	60	0	33.3	32	40	60	40	37.5	64	90	70	20	66.7	84
		60	10	0	12.5	20	70	20	20	41.7	48	90	20	40	58.3	36	70	90	80	79.2	64
		30	20	0	25	16	70	30	20	29.2	48	50	50	60	58.3	68	80	50	40	75	56
		40	30	0	25	20	20	30	20	25	28	60	40	40	50	52	100	50	40	66.7	68
		20	10	20	12.5	16	10	60	40	33.3	24	90	50	60	50	56	80	50	100	75	56
		30	10	20	12.5	24	60	30	0	20.8	32	70	40	60	62.5	36	80	60	60	66.7	68
		30	20	0	16.7	24	50	40	20	25	28	80	30	40	54.2	44	80	60	80	75	68
		30	0	20	12.5	12	60	10	40	50	20	70	30	40	50	48	90	60	60	70.8	64
		30	10	0	0	16	50	30	40	41.7	28	70	40	60	66.7	44	90	60	100	66.7	68
		30	20	0	25	20	70	20	20	41.7	32	60	30	40	45.8	56	90	80	80	66.7	64
		50	30	0	16.7	16	40	30	40	41.7	44	60	70	60	50	44	90	90	80	58.3	76
		30	20	20	12.5	8	70	30	40	41.7	40	50	40	60	41.7	56	80	50	20	75	76
		20	10	20	16.7	12	50	30	20	29.2	32	80	80	60	41.7	52	70	50	60	66.7	76
		30	10	0	25	16	60	10	60	29.2	36	70	70	80	54.2	60	60	100	100	58.3	68
		30	10	0	33.3	24	40	50	20	12.5	28	90	60	40	62.5	56	90	90	80	79.2	72
		50	10	20	4.2	28	60	40	20	29.2	40	90	30	80	62.5	44	80	80	60	75	64
		60	20	20	29.2	16	60	60	40	29.2	36	70	30	20	41.7	56	80	80	80	87.5	60
		60	10	0	16.7	20	70	50	20	25	36	70	60	40	54.2	32	90	80	100	62.5	84
		60	20	0	20.8	16	50	30	20	41.7	32	80	40	40	58.3	40	90	60	80	91.7	76
		60	10	20	0	32	80	50	20	33.3	24	90	40	40	58.3	68	90	70	80	66.7	80
		20	10	0	12.5	20	60	20	0	25	36	90	50	20	54.2	44	50	50	80	50	64
		20	10	0	20.8	4	40	30	0	29.2	40	50	50	40	41.7	48	90	60	60	87.5	84
		30	10	20	16.7	8	50	10	60	41.7	28	40	50	40	58.3	48	80	50	60	66.7	64
		50	30	0	20.8	20	50	40	20	33.3	32	70	60	80	66.7	44	60	70	80	87.5	72
		40	20	40	20.8	24	50	40	20	37.5	32	70	50	40	54.2	56	70	40	60	58.3	52
		40	30	0	12.5	20	40	40	40	33.3	28	80	50	20	50	48	80	50	60	79.2	60
		30	20	0	25	20	80	50	20	41.7	32	80	20	40	58.3	40	90	40	100	70.8	76
		80	10	20	20.8	20	50	10	40	41.7	16	70	70	60	62.5	56	100	80	60	83.3	88
		20	0	0	8.3	12	60	50	20	25	40	80	70	80	45.8	44	80	80	60	70.8	72
		40	30	0	8.3	0	50	40	20	25	36	50	50	60	50	44	70	90	100	75	56
		40	20	20	16.7	16	40	30	20	33.3	24	80	20	60	45.8	48	60	80	80	83.3	76
		30	10	0	16.7	20	60	20	20	41.7	56	80	50	40	50	48	90	70	60	83.3	72
		40	30	0	20.8	16	40	30	40	41.7	28	60	40	60	29.2	60	90	70	60	54.2	72
		20	20	0	0	16	50	60	20	50	40	70	50	60	58.3	40	70	70	60	83.3	64
		50	20	0	20.8	12	50	0	20	29.2	28	80	50	20	25	48	90	80	60	70.8	76
		40	10	0	25	12	20	30	60	54.2	52	90	40	60	58.3	52	100	70	40	75	68
		50	20	0	16.7	28	60	30	60	37.5	36	60	50	40	37.5	52	90	50	80	66.7	80
		50	10	0	20.8	16	60	20	20	41.7	40	70	60	60	45.8	68	80	60	60	66.7	72
		40	10	40	16.7	24	70	50	0	29.2	28	60	70	100	58.3	40	70	80	100	58.3	68
		50	0	20	16.7	28	60	30	40	20.8	48	80	60	60	37.5	40	90	80	60	66.7	84
		30	10	20	16.7	8	60	20	60	33.3	28	80	60	40	66.7	44	70	50	100	87.5	60
		30	10	0	12.5	12	60	30	0	45.8	32	30	40	60	50	52	90	50	20	83.3	76
		40	10	0	8.3	12	50	40	40	37.5	32	70	50	40	37.5	60	90	40	80	75	60
		50	60	0	4.2	8	50	40	40	33.3	28	60	60	40	66.7	44	90	90	60	75	64
		40	0	0	16.7	16	50	20	20	29.2	40	80	60	60	50	56	80	70	60	75	80
		30	30	0	4.2	24	50	10	20	33.3	20	80	70	20	70.8	48	90	70	60	75	80
		40	10	0	16.7	28	50	40	60	45.8	24	80	30	40	50	36	80	80	60	70.8	68
		30	30	0	12.5	20	40	50	40	20.8	36	80	50	40	50	56	70	60	100	75	80
		30	10	20	12.5	20	40	50	20	50	36	80	60	60	37.5	44	70	70	40	62.5	68
		40	30	0	16.7	12	70	50	60	41.7	48	80	50	60	58.3	56	60	50	60	70.8	76
		40	0	0	12.5	4	40	30	0	41.7	40	80	50	60	50	56	80	70	80	62.5	68
		20	10	0	20.8	20	40	40	40	25	28	60	40	40	41.7	52	60	80	80	66.7	80
		40	10	20	12.5	20	60	30	40	45.8	24	50	50	60	58.3	60	90	70	40	75	76
		40	10	20	16.7	24	50	50	60	20.8	32	80	50	40	50	40	90	60	80	62.5	56
		40	20	0	16.7	16	40	40	0	33.3	36	80	40	20	50	72	90	60	80	62.5	76
		30	20	0	16.7	20	50	10	20	41.7	32	60	20	60	62.5	52	80	70	60	75	64
		30	20	0	4.2	12	40	30	60	45.8	64	70	40	40	37.5	48	60	60	100	50	68
		40	10	0	25	0	60	40	0	45.8	28	80	40	40	37.5	72	80	80	80	75	76
		50	20	20	12.5	0	40	50	0	29.2	20	60	60	0	45.8	56	80	60	40	70.8	76
		30	0	0	25	12	40	20	0	20.8	16	80	50	40	33.3	64	80	80	60	75	56
		30	20	80	12.5	16	50	30	20	50	24	80	30	60	54.2	32	70	60	40	45.8	68
		40	10	20	25	20	50	40	40	33.3	32	50	50	40	66.7	60	70	60	60	79.2	56
		30	10	0	4.2	8	50	20	20	25	60	60	70	40	62.5	76	70	60	80	75	72
		30	20	0	25	12	40	20	20	25	12	80	30	20	50	60	90	90	100	75	48
		30	40	0	20.8	8	40	40	40	33.3	44	70	70	80	54.2	60	80	60	60	70.8	76
		30	40	40	8.3	20	50	50	60	33.3	32	90	20	100	66.7	40	70	80	80	58.3	68
		50	0	20	33.3	20	50	30	20	29.2	28	70	60	60	45.8	56	90	80	80	83.3	72
		50	10	20	8.3	16	50	40	0	25	16	60	50	100	50	44	100	80	80	70.8	84
		40	0	0	12.5	16	50	20	40	29.2	36	50	40	60	45.8	48	100	70	80	70.8	64
		20	20	0	20.8	20	80	40	80	45.8	12	70	30	60	58.3	68	70	60	60	83.3	72
		40	10	0	16.7	24	70	30	20	41.7	40	70	40	60	41.7	56	80	80	60	83.3	68
		40	20	0	16.7	4	50	30	80	41.7	28	60	60	60	50	64	70	70	80	79.2	64
		50	10	0	16.7	8	30	40	40	29.2	20	40	50	60	54.2	36	80	60	40	75	68
		40	20	0	8.3	8	50	30	20	29.2	32	60	40	40	33.3	60	90	60	40	87.5	72
		40	0	0	20.8	28	60	20	20	29.2	32	60	60	40	29.2	40	70	70	60	79.2	80
		30	10	0	20.8	12	60	20	20	37.5	16	70	60	40	54.2	56	70	70	100	83.3	72
		50	20	0	16.7	12	30	50	40	50	24	70	50	60	50	52	60	80	40	58.3	60
		30	0	20	12.5	20	30	50	20	66.7	48	50	30	0	50	44	60	90	40	66.7	68
		30	20	0	20.8	24	40	30	20	33.3	28	60	10	40	62.5	72	80	60	80	66.7	72
		40	30	0	8.3	16	50	20	20	58.3	32	70	20	40	58.3	52	70	80	80	75	72
		40	10	0	16.7	20	40	20	0	16.7	24	70	70	20	37.5	56	70	60	60	62.5	76
		40	10	20	16.7	20	60	40	0	37.5	32	90	60	40	62.5	36	80	70	80	83.3	68
		40	10	40	20.8	12	80	20	20	41.7	32	70	70	40	50	60	80	50	100	70.8	72
		40	0	0	20.8	12	70	30	20	37.5	36	50	70	40	45.8	52	80	60	80	70.8	60
		50	40	0	16.7	8	40	20	0	45.8	32	80	90	60	50	68	80	80	80	58.3	56
		30	10	20	4.2	20	70	50	20	33.3	32	80	60	40	66.7	40	90	50	40	75	68
		30	30	0	12.5	12	60	40	0	29.2	16	70	50	80	70.8	60	60	60	80	79.2	64
		30	0	0	25	12	30	30	20	29.2	16	70	20	40	58.3	48	70	80	60	87.5	72
		40	20	0	29.2	16	40	40	20	33.3	28	50	30	40	50	40	70	60	60	66.7	72
		30	20	0	8.3	16	50	30	20	41.7	40	60	50	60	54.2	52	90	50	80	79.2	68
		40	0	0	20.8	20	50	40	40	37.5	24	70	50	20	29.2	52	80	60	80	66.7	68
		40	20	0	12.5	16	50	40	0	37.5	32	50	60	40	33.3	68	90	70	100	75	68
		30	10	20	16.7	16	50	40	0	33.3	40	60	50	60	54.2	56	90	30	60	66.7	52
		30	20	40	12.5	28	40	20	20	25	28	80	20	20	62.5	44	60	80	80	58.3	56
		40	30	0	12.5	24	60	40	20	41.7	36	30	30	60	62.5	48	70	30	80	66.7	60
		50	20	20	20.8	16	60	30	0	25	28	60	60	60	45.8	52	90	70	80	62.5	72
		40	10	0	33.3	20	40	40	0	25	40	70	60	20	62.5	48	50	70	60	75	72
		40	0	20	12.5	20	50	20	20	45.8	16	70	60	80	41.7	60	60	60	40	75	68
		40	10	0	12.5	16	60	70	20	33.3	36	60	70	80	45.8	52	100	60	60	66.7	68
		70	20	0	12.5	32	50	30	40	25	36	60	60	40	58.3	56	100	80	60	75	68
		30	20	0	16.7	32	50	20	40	37.5	36	70	60	40	66.7	48	90	60	60	70.8	80
		30	40	20	4.2	4	50	30	20	33.3	28	60	50	40	50	60	90	70	60	70.8	84
		40	0	20	20.8	20	20	10	40	25	40	50	60	20	37.5	52	80	60	80	91.7	72
		50	20	20	8.3	4	40	50	40	45.8	32	90	60	60	41.7	52	90	90	80	58.3	68
		30	10	40	8.3	16	70	40	40	33.3	44	50	50	40	62.5	40	90	70	60	66.7	64
		50	0	20	4.2	20	50	40	20	37.5	28	50	40	60	58.3	36	80	50	100	62.5	76
		30	20	0	29.2	16	50	30	40	25	36	90	60	40	41.7	52	80	50	60	70.8	80
		40	10	40	12.5	12	40	20	20	25	32	60	30	80	66.7	52	70	50	60	54.2	68
		20	10	0	25	28	50	40	40	33.3	36	50	30	40	66.7	52	70	60	80	83.3	80
		30	20	0	8.3	16	40	60	20	25	28	40	50	20	41.7	52	90	100	80	66.7	52
		20	10	0	8.3	8	50	20	60	66.7	32	90	70	100	45.8	64	80	70	60	70.8	68
		40	20	0	20.8	28	50	50	40	37.5	32	80	40	60	70.8	48	60	20	60	66.7	84
		30	40	20	20.8	8	40	60	40	41.7	32	40	50	0	58.3	60	70	50	80	50	72
		30	20	0	12.5	16	60	10	40	33.3	20	70	50	80	37.5	52	80	90	80	58.3	64
		40	20	0	12.5	16	60	40	40	54.2	32	60	70	40	58.3	44	70	60	60	75	84
		30	20	0	16.7	12	50	40	40	41.7	28	90	50	60	66.7	60	80	70	80	66.7	68
		40	10	0	20.8	16	70	30	20	29.2	56	60	30	100	54.2	48	80	80	100	66.7	60
		50	10	0	25	24	60	20	40	29.2	32	70	60	40	45.8	44	90	60	60	66.7	64
		40	20	40	33.3	8	40	50	20	33.3	32	70	40	40	37.5	48	70	70	60	70.8	60
		40	20	0	29.2	12	60	10	20	41.7	36	80	50	60	66.7	68	80	70	80	79.2	76
		50	20	0	12.5	16	80	40	40	29.2	44	60	40	60	45.8	48	80	60	40	75	68
		40	20	0	8.3	16	70	30	60	45.8	44	60	40	0	41.7	48	90	80	40	79.2	76
		50	30	20	20.8	16	40	50	40	41.7	36	90	30	80	70.8	56	90	60	60	79.2	56
		40	20	0	16.7	12	40	40	40	45.8	32	70	50	60	50	48	70	80	80	75	76
		50	0	0	20.8	20	80	40	20	33.3	44	80	20	60	58.3	68	80	60	60	83.3	60
		50	10	0	8.3	20	40	30	60	29.2	44	100	60	20	54.2	60	70	70	80	70.8	68
		40	0	40	12.5	8	60	20	0	29.2	32	80	50	0	58.3	72	100	80	80	79.2	76
		30	20	20	20.8	12	70	20	20	45.8	36	70	40	100	41.7	52	90	70	60	66.7	64
		40	0	20	20.8	4	50	40	60	45.8	36	70	70	60	62.5	36	80	60	80	70.8	56
		50	20	20	4.2	12	50	20	40	41.7	24	60	30	40	58.3	44	80	70	20	66.7	64
		50	30	40	12.5	12	40	20	0	41.7	48	90	70	40	58.3	44	80	50	80	75	52
		20	20	0	16.7	24	50	60	20	20.8	32	70	60	60	45.8	68	70	80	60	75	76
		60	40	20	25	12	60	30	40	25	24	60	50	60	50	48	70	70	40	70.8	52
		40	30	20	12.5	20	40	50	20	37.5	32	80	40	20	45.8	28	70	70	80	79.2	72
		60	0	0	12.5	24	50	40	40	33.3	48	60	40	60	50	56	80	70	40	54.2	72
		40	20	20	12.5	20	50	0	20	29.2	48	70	70	60	54.2	60	80	70	60	66.7	64
		40	10	0	12.5	8	50	50	20	25	24	70	40	60	54.2	44	100	90	80	79.2	56
		20	20	0	16.7	12	60	70	20	45.8	24	50	60	100	66.7	36	90	70	60	62.5	80
		20	20	0	20.8	16	40	40	20	25	36	60	70	40	58.3	60	90	50	80	75	68
		60	10	20	4.2	16	70	40	40	33.3	48	90	60	60	70.8	44	90	100	80	58.3	80
		50	20	0	20.8	8	50	40	20	41.7	28	70	80	60	50	60	80	60	40	75	64
		40	40	0	16.7	12	60	30	40	25	36	70	40	80	54.2	68	80	60	60	66.7	72
		40	10	0	16.7	28	40	10	20	41.7	20	90	50	60	66.7	44	70	70	20	50	72
		30	20	0	12.5	12	60	20	80	54.2	16	70	60	80	37.5	60	100	50	60	70.8	72
		30	10	0	16.7	8	50	50	60	41.7	32	50	50	40	54.2	48	90	100	40	66.7	88
		20	0	0	16.7	20	30	20	0	29.2	28	80	40	60	50	76	70	70	60	70.8	76
		20	20	20	25	20	50	40	40	33.3	32	90	40	40	41.7	56	80	80	60	70.8	84
		30	10	20	41.7	8	20	30	60	41.7	32	60	50	60	54.2	36	90	60	80	79.2	68
		40	0	0	12.5	28	50	40	20	37.5	44	60	60	40	70.8	56	70	40	60	50	56
		40	10	0	12.5	0	70	60	40	25	32	80	60	60	41.7	40	100	60	80	83.3	68
		30	0	0	29.2	8	30	20	40	37.5	48	50	60	20	58.3	64	70	70	60	70.8	40
		10	10	40	12.5	24	70	30	20	50	32	60	90	40	41.7	60	100	40	60	62.5	60
		20	0	0	25	20	40	10	0	25	36	70	60	40	50	32	80	60	60	37.5	88
		40	20	20	25	28	30	0	40	33.3	40	50	80	20	70.8	64	80	100	40	70.8	80
		40	30	0	8.3	12	40	30	0	16.7	28	60	60	80	33.3	68	80	50	60	58.3	72
		30	20	20	16.7	28	50	60	0	62.5	24	90	40	40	62.5	60	100	80	40	62.5	68
		50	10	0	12.5	12	50	60	20	29.2	28	100	20	20	45.8	48	90	80	60	58.3	68
		40	10	0	16.7	16	60	60	0	33.3	36	60	70	40	54.2	40	70	60	100	62.5	68
		30	10	0	25	24	40	40	40	25	24	60	50	60	54.2	60	80	80	60	62.5	60
		10	10	20	25	16	40	40	20	29.2	28	80	70	80	45.8	44	90	70	80	70.8	60
		50	0	0	12.5	8	60	40	60	41.7	48	60	50	80	70.8	44	100	60	100	79.2	84
		50	0	20	25	16	70	30	40	54.2	24	60	60	40	45.8	52	70	90	80	79.2	72
		40	20	20	4.2	8	60	40	20	25	28	80	20	20	62.5	60	90	70	20	62.5	60
		50	10	20	16.7	16	60	30	40	25	24	40	70	80	41.7	52	90	60	80	75	72
		40	20	0	20.8	8	70	30	40	37.5	16	60	40	60	45.8	36	80	60	80	62.5	92
		40	20	0	20.8	12	60	30	40	37.5	16	60	20	80	79.2	52	80	80	60	79.2	72
		30	20	0	20.8	12	80	40	20	25	44	50	30	60	62.5	48	90	100	80	70.8	72
		50	10	0	16.7	16	70	30	40	50	44	90	50	40	54.2	60	80	60	80	79.2	72
		40	0	40	20.8	12	60	30	20	33.3	20	50	60	20	45.8	68	80	60	100	75	64
		30	30	20	20.8	24	50	0	0	45.8	32	90	40	60	70.8	72	90	60	80	54.2	64
		50	40	0	16.7	20	50	40	40	37.5	36	80	60	60	50	48	90	60	80	75	64
		40	20	40	16.7	4	30	30	0	41.7	36	90	70	60	58.3	56	100	60	60	66.7	64
		40	20	60	29.2	8	50	40	40	41.7	32	80	40	40	58.3	80	80	90	80	58.3	64
		40	30	0	4.2	20	60	20	20	29.2	20	90	60	40	66.7	56	90	50	80	83.3	72
		50	20	0	20.8	16	50	40	0	50	24	80	70	40	62.5	44	70	80	40	83.3	64
		40	10	40	16.7	12	60	20	40	33.3	32	50	30	20	41.7	56	100	70	80	79.2	72
		30	30	20	20.8	12	40	20	20	33.3	32	60	50	80	45.8	56	50	70	20	79.2	72
		40	10	0	16.7	8	80	60	20	25	24	40	40	80	50	44	100	80	80	79.2	76
		20	40	20	20.8	16	50	60	20	29.2	48	60	30	80	54.2	52	70	70	40	62.5	64
		40	20	40	12.5	0	30	20	80	37.5	28	40	60	40	66.7	44	80	50	80	66.7	60
		30	30	0	20.8	24	50	50	20	50	20	80	50	20	62.5	40	90	100	40	70.8	68
		40	10	0	12.5	20	80	40	60	37.5	40	80	40	80	50	52	90	90	80	70.8	72
		30	10	0	8.3	12	40	30	40	33.3	40	60	30	80	54.2	56	90	40	100	58.3	80
		30	10	20	16.7	8	30	40	20	41.7	32	60	40	20	62.5	72	80	80	80	66.7	52
		40	20	0	20.8	8	50	40	0	37.5	36	80	40	60	62.5	64	70	60	40	79.2	68
		40	10	0	8.3	12	50	30	40	50	28	80	40	60	54.2	52	80	70	40	62.5	72
		50	30	20	12.5	12	50	30	0	50	32	80	40	40	50	44	80	80	60	45.8	76
		40	0	0	12.5	20	40	20	20	37.5	48	50	60	20	37.5	52	100	50	60	75	80
		40	30	20	16.7	8	50	20	40	45.8	36	80	50	20	41.7	60	80	80	40	58.3	76
		50	10	20	12.5	12	40	50	40	25	56	70	50	40	41.7	52	90	40	60	70.8	72
		20	20	0	8.3	16	60	40	0	37.5	32	70	30	60	45.8	56	60	50	80	70.8	84
		40	20	0	16.7	32	40	50	20	45.8	32	50	40	80	50	52	80	60	60	75	60
		40	40	0	16.7	8	50	40	20	37.5	32	60	80	40	58.3	60	100	50	60	75	64
		30	20	40	8.3	12	40	50	0	45.8	40	50	60	60	70.8	40	80	60	100	45.8	68
		10	0	20	25	4	60	40	20	25	48	40	60	60	66.7	44	100	70	80	75	64
		40	0	0	12.5	20	50	50	40	45.8	24	50	60	60	54.2	64	90	70	40	70.8	64
		50	20	0	29.2	16	40	30	20	37.5	28	80	50	20	37.5	76	80	40	80	70.8	64
		40	10	0	29.2	8	70	40	0	37.5	32	60	30	0	54.2	60	90	70	80	62.5	80
		40	20	20	16.7	8	60	60	20	45.8	28	70	60	60	50	52	80	50	80	70.8	76
		30	10	20	20.8	20	30	40	20	25	32	50	70	40	54.2	52	100	80	40	83.3	52
		10	0	20	16.7	8	70	20	20	29.2	20	60	40	80	58.3	48	80	80	80	70.8	64
		20	20	0	20.8	20	50	30	80	37.5	16	70	40	0	62.5	52	90	70	60	58.3	68
		30	30	20	16.7	16	50	40	100	41.7	40	50	70	60	54.2	64	80	90	60	58.3	56
		30	0	0	8.3	20	60	20	0	41.7	44	90	40	80	54.2	56	80	50	40	75	48
		40	10	0	8.3	24	40	20	20	37.5	40	60	50	40	50	36	40	100	60	75	72
		30	10	0	16.7	28	50	40	40	50	36	30	30	40	45.8	60	80	40	60	70.8	60
		30	0	20	8.3	12	70	20	20	20.8	36	70	100	80	62.5	64	70	90	80	62.5	64
		30	20	0	25	24	50	60	20	41.7	44	90	40	40	54.2	48	70	80	40	83.3	76
		30	0	0	16.7	28	30	20	60	33.3	28	60	60	40	58.3	52	80	50	80	83.3	56
		10	10	20	16.7	8	50	20	20	37.5	36	70	40	40	41.7	36	90	80	80	75	64
		50	30	0	16.7	16	40	60	60	33.3	36	90	40	40	54.2	40	90	60	60	79.2	76
		30	10	40	16.7	4	40	10	60	33.3	32	60	50	60	50	52	70	80	80	87.5	56
		40	30	0	16.7	12	50	60	40	29.2	44	80	40	40	41.7	64	70	60	20	70.8	84
		30	10	20	25	24	40	50	20	33.3	28	60	70	20	41.7	44	80	70	100	58.3	92
		40	10	0	12.5	12	50	30	0	29.2	36	70	40	40	58.3	56	80	80	60	83.3	84
		30	20	20	16.7	24	40	50	60	41.7	28	50	30	20	37.5	48	80	70	40	75	64
		20	0	0	12.5	4	40	30	60	25	52	30	40	20	50	56	100	60	80	83.3	80
		30	10	0	20.8	8	60	30	20	33.3	28	80	80	60	50	64	70	70	80	75	68
		50	20	0	20.8	12	40	20	0	45.8	20	80	50	80	45.8	56	70	50	100	70.8	44
		30	20	40	20.8	8	50	10	20	41.7	36	50	70	60	62.5	52	90	80	100	66.7	76
		50	10	0	16.7	8	40	30	40	33.3	20	50	30	40	62.5	44	80	70	60	70.8	80
		40	20	20	20.8	4	40	40	60	20.8	32	70	50	60	66.7	40	90	80	80	79.2	76
		40	20	20	12.5	20	70	20	40	54.2	32	50	40	20	33.3	44	80	80	40	75	52
		30	10	20	16.7	16	60	30	0	29.2	32	60	60	20	41.7	52	60	80	100	79.2	72
		30	10	20	12.5	16	40	20	60	41.7	40	60	50	80	54.2	52	90	50	60	66.7	68
		30	50	20	12.5	24	50	40	40	16.7	36	40	60	40	45.8	44	60	80	80	66.7	64
		40	20	0	16.7	12	50	30	20	37.5	28	40	90	0	50	64	70	70	80	70.8	80
		50	0	0	8.3	20	70	30	0	25	24	80	40	60	54.2	64	80	70	60	75	56
		50	20	20	20.8	8	30	20	40	54.2	44	60	20	40	50	56	100	40	60	79.2	68
		50	20	0	12.5	20	60	60	20	41.7	36	80	30	80	54.2	48	80	70	40	79.2	72
		50	10	0	12.5	8	40	40	20	50	24	50	50	40	54.2	36	70	50	60	70.8	68
		40	30	0	8.3	16	50	20	40	29.2	20	50	50	80	66.7	60	100	50	20	70.8	80
		30	10	0	16.7	8	80	30	40	58.3	36	70	70	60	62.5	52	80	70	60	79.2	64
		50	40	20	25	4	60	50	20	37.5	24	70	70	80	33.3	48	80	60	40	75	48
		30	20	0	20.8	8	40	30	0	45.8	52	80	50	20	45.8	32	80	60	20	62.5	60
		30	20	0	20.8	16	50	50	40	41.7	32	70	50	40	50	56	80	60	100	62.5	60
		30	20	20	12.5	24	50	60	60	25	28	80	30	60	62.5	64	100	50	80	66.7	64
		50	10	0	8.3	8	60	70	20	20.8	40	80	50	40	45.8	40	80	80	80	79.2	80
		40	30	20	8.3	28	50	30	40	37.5	40	70	60	80	50	36	70	70	60	66.7	84
		40	40	0	25	24	70	50	20	33.3	28	40	30	20	54.2	52	70	60	80	62.5	84
		40	20	0	16.7	16	20	20	40	45.8	28	80	60	40	54.2	48	70	70	100	75	60
		30	20	0	16.7	8	50	50	20	41.7	28	90	30	40	62.5	44	100	50	80	79.2	60
		10	10	20	20.8	24	60	40	0	20.8	40	70	80	40	62.5	60	80	80	80	75	60
		40	20	0	12.5	4	40	60	40	58.3	32	90	50	40	45.8	48	80	80	60	66.7	72
		30	20	40	25	28	60	40	40	50	44	70	60	40	41.7	60	70	70	60	75	76
		50	20	0	16.7	8	60	50	20	25	28	60	60	40	50	60	80	60	60	62.5	64
		30	20	0	25	12	40	50	60	33.3	48	70	60	40	33.3	56	90	60	20	45.8	72
		40	0	0	20.8	20	50	20	40	54.2	48	80	60	80	62.5	44	80	40	80	75	60
		30	40	40	25	12	50	20	20	45.8	36	80	40	60	58.3	52	80	90	40	62.5	52
		50	10	0	8.3	8	80	30	20	29.2	8	70	70	60	45.8	40	80	70	40	75	72
		40	10	0	25	12	50	40	0	41.7	28	60	50	60	58.3	56	60	80	40	58.3	68
		30	10	40	16.7	12	60	50	20	41.7	40	70	30	40	45.8	64	80	60	60	83.3	72
		40	10	20	16.7	16	60	20	0	50	48	50	40	80	45.8	44	80	40	60	66.7	72
		30	0	0	12.5	8	50	60	40	29.2	36	60	70	40	41.7	32	50	50	100	79.2	80
		30	20	0	16.7	4	40	20	40	29.2	20	80	30	60	66.7	68	70	80	60	62.5	76
		20	0	0	12.5	24	50	30	20	25	44	70	40	80	58.3	60	70	90	80	70.8	72
		20	20	40	16.7	16	60	40	20	50	36	80	30	80	54.2	48	60	60	80	79.2	64
		50	0	0	29.2	20	50	40	40	33.3	20	60	50	20	54.2	40	80	70	60	75	72
		20	20	40	12.5	12	70	30	40	29.2	44	90	60	40	66.7	44	80	70	80	62.5	68
		40	10	20	20.8	20	50	50	80	29.2	44	80	60	40	54.2	52	50	60	100	50	84
		30	0	0	8.3	40	60	40	0	58.3	36	60	50	80	45.8	40	80	70	80	66.7	52
		60	20	20	33.3	4	40	10	20	25	28	80	60	80	50	32	80	70	80	58.3	60
		50	20	0	25	20	40	40	0	33.3	36	90	50	60	50	48	60	80	40	83.3	76
		30	20	20	20.8	12	60	30	0	20.8	36	50	20	40	70.8	60	70	70	100	58.3	80
		30	20	0	20.8	36	50	20	40	45.8	48	80	20	80	41.7	56	50	60	60	75	72
		40	10	20	16.7	24	40	60	40	25	32	90	60	40	54.2	36	90	60	80	79.2	68
		40	30	20	16.7	12	40	30	60	37.5	20	60	50	40	45.8	52	80	60	80	62.5	60
		30	20	0	8.3	20	60	20	40	41.7	24	60	80	80	41.7	44	60	60	80	79.2	80
		30	0	20	25	24	30	30	20	29.2	32	60	70	100	62.5	44	80	90	60	62.5	76
		30	20	0	16.7	12	40	40	20	20.8	40	50	50	40	37.5	56	90	90	40	66.7	76
		20	0	20	29.2	4	50	40	20	41.7	20	50	40	40	54.2	56	100	70	100	75	60
		40	30	20	12.5	8	50	20	40	37.5	32	60	40	40	54.2	52	80	70	80	70.8	64
		30	10	0	20.8	12	70	40	40	45.8	36	70	30	60	33.3	40	70	30	80	54.2	76
		30	20	0	29.2	24	30	40	40	33.3	52	80	60	40	37.5	40	70	70	100	87.5	68
		40	30	20	4.2	20	60	30	20	33.3	28	70	50	40	54.2	56	80	70	40	79.2	56
		40	0	20	12.5	16	60	30	40	33.3	32	60	60	60	50	56	70	70	60	66.7	76
		50	0	0	25	12	60	40	40	37.5	32	80	60	60	45.8	64	90	50	80	70.8	80
		30	0	0	16.7	8	40	60	40	20.8	36	50	30	60	62.5	44	80	50	100	83.3	88
		20	40	0	12.5	20	70	70	20	33.3	32	50	50	0	41.7	44	70	90	60	62.5	60
		40	30	0	16.7	8	60	40	40	45.8	28	90	60	40	50	68	80	40	60	79.2	64
		40	0	0	8.3	8	40	20	20	33.3	32	60	50	40	41.7	60	70	70	80	70.8	72
		30	10	0	20.8	8	30	30	40	29.2	20	30	70	20	62.5	60	80	70	40	54.2	60
		40	0	0	29.2	24	60	50	40	29.2	28	90	40	40	50	48	70	60	80	83.3	84
		20	30	40	16.7	4	30	20	20	45.8	52	50	40	40	54.2	60	100	70	60	58.3	68
		30	10	20	33.3	12	60	10	80	37.5	40	50	50	40	58.3	68	70	80	80	75	64
		40	10	0	8.3	16	70	50	20	29.2	36	70	40	60	62.5	56	100	70	60	79.2	80
		30	20	20	25	8	40	30	0	37.5	36	50	50	40	37.5	60	80	70	40	79.2	72
		50	40	20	12.5	4	80	40	20	37.5	40	60	70	80	41.7	52	90	70	40	62.5	72
		40	10	0	25	20	30	40	40	41.7	16	60	60	20	79.2	40	80	80	60	70.8	64
		50	0	20	25	16	50	50	60	45.8	28	60	60	40	58.3	68	90	60	80	58.3	72
		30	30	40	12.5	12	40	40	40	37.5	28	80	40	80	33.3	48	60	70	80	83.3	64
		20	10	40	12.5	16	40	30	60	37.5	32	50	70	20	50	40	90	70	100	83.3	68
		10	0	0	8.3	12	70	50	20	33.3	36	60	60	20	50	40	50	80	80	75	80
		30	20	0	16.7	16	60	40	40	37.5	48	40	20	80	33.3	52	80	60	60	75	76
		20	10	20	16.7	16	60	10	40	33.3	40	70	30	40	41.7	40	80	70	100	83.3	64
		30	40	0	12.5	20	50	30	0	25	36	60	40	60	58.3	56	80	80	60	62.5	68
		50	10	0	16.7	12	60	30	20	12.5	60	40	70	60	62.5	44	80	60	100	62.5	72
		40	10	20	29.2	8	40	30	20	33.3	32	60	60	20	62.5	28	40	90	100	75	56
		40	10	0	16.7	24	30	40	60	20.8	48	60	20	40	54.2	80	70	70	80	66.7	64
		50	40	0	4.2	8	60	20	60	33.3	32	80	40	0	79.2	36	80	60	60	58.3	72
		30	0	0	12.5	4	60	40	20	33.3	24	50	20	20	54.2	52	90	80	80	75	52
		20	20	0	8.3	16	40	40	40	33.3	52	50	50	40	54.2	56	80	70	60	83.3	68
		30	30	20	16.7	12	70	40	40	50	28	80	50	40	66.7	56	100	90	40	75	76
		50	10	20	20.8	20	70	10	0	29.2	36	90	60	80	58.3	36	100	60	60	70.8	60
		20	20	0	20.8	20	50	40	40	37.5	32	70	60	40	70.8	60	70	80	100	75	68
		50	30	0	25	24	50	20	60	29.2	24	70	70	60	50	32	90	50	80	66.7	56
		30	10	0	25	12	60	50	20	33.3	40	70	60	40	58.3	48	80	60	100	91.7	72
		40	0	0	12.5	16	80	40	20	20.8	40	60	60	20	50	36	90	90	60	66.7	80
		40	10	0	16.7	20	40	0	60	29.2	16	80	40	80	50	48	70	70	40	79.2	64
		40	20	20	8.3	16	50	30	0	29.2	28	30	50	40	75	56	80	60	60	83.3	76
		40	30	20	12.5	8	60	30	20	37.5	32	50	70	40	54.2	56	100	70	80	75	56
		30	20	20	16.7	16	50	40	60	58.3	32	70	50	40	50	48	70	50	100	58.3	80
		40	20	0	8.3	16	20	20	0	41.7	40	60	50	60	58.3	48	90	70	60	75	80
		40	10	0	25	20	70	20	20	29.2	20	50	40	40	54.2	44	100	90	60	54.2	76
		30	0	20	12.5	12	30	30	80	25	44	60	40	60	58.3	52	70	80	100	66.7	76
		20	20	0	4.2	8	50	30	20	37.5	28	70	60	60	54.2	64	90	60	60	79.2	76
		40	20	20	29.2	8	40	20	40	29.2	44	50	20	60	50	52	80	60	60	83.3	64
		50	20	0	20.8	8	60	20	20	37.5	44	50	50	60	45.8	40	90	60	80	70.8	72
		70	20	0	8.3	24	40	30	20	29.2	40	70	70	60	54.2	68	70	60	100	75	72
		0	0	20	16.7	20	40	80	40	37.5	32	50	50	80	41.7	36	70	60	60	75	72
		60	40	20	8.3	24	70	40	40	20.8	28	60	70	80	70.8	36	70	70	80	70.8	72
		20	20	20	16.7	8	50	30	0	16.7	28	60	30	20	58.3	64	80	50	80	75	68
		50	20	0	20.8	20	60	10	40	45.8	36	80	50	20	58.3	64	80	70	60	79.2	76
		40	20	0	16.7	28	60	50	20	33.3	36	80	70	80	62.5	40	90	50	60	62.5	56
		40	10	0	25	12	30	60	40	37.5	36	70	30	40	58.3	64	70	80	100	66.7	68
		50	0	0	8.3	4	50	10	40	25	24	50	60	80	45.8	56	60	70	60	50	64
		30	10	40	25	16	50	40	60	37.5	40	90	50	100	62.5	72	80	20	60	83.3	84
		40	10	0	8.3	16	60	50	0	33.3	24	40	50	80	50	56	80	60	60	70.8	88
		60	0	0	16.7	8	60	40	20	25	40	60	50	100	50	60	80	60	100	83.3	64
		50	0	40	25	24	40	30	60	37.5	44	60	20	0	45.8	56	80	90	100	87.5	52
		30	10	20	8.3	16	30	40	60	41.7	40	90	30	40	41.7	52	80	80	60	75	80
		30	10	0	20.8	12	50	30	20	20.8	44	90	80	60	58.3	56	100	70	60	79.2	72
		30	10	60	16.7	20	40	50	40	29.2	36	50	50	80	41.7	40	60	80	60	70.8	84
		50	0	20	4.2	12	70	10	60	45.8	28	80	70	60	45.8	48	90	80	60	66.7	84
		30	30	0	12.5	20	50	30	20	33.3	36	40	50	40	58.3	52	100	60	60	70.8	72
		60	20	0	4.2	16	40	10	80	41.7	48	70	50	0	37.5	72	70	50	80	87.5	64
		20	20	0	16.7	16	60	10	60	50	40	90	40	80	50	52	70	60	60	87.5	64
		70	0	20	12.5	20	80	50	20	25	36	90	70	40	41.7	36	90	60	80	83.3	64
		20	10	0	25	28	70	40	40	41.7	36	90	50	20	45.8	60	70	60	60	66.7	76
		40	20	20	12.5	20	50	50	60	33.3	36	60	40	60	66.7	44	80	70	60	50	72
		40	30	20	25	4	50	20	20	29.2	40	80	40	60	50	48	100	90	80	75	60
		30	10	20	16.7	8	70	30	20	54.2	36	50	50	60	58.3	56	60	70	100	70.8	80
		30	10	0	8.3	0	80	40	0	33.3	28	70	60	40	62.5	48	70	70	60	75	68
		20	0	0	8.3	20	50	30	20	33.3	32	70	40	40	54.2	44	60	50	80	75	72
		30	20	20	12.5	12	40	30	20	29.2	28	60	60	60	58.3	60	90	80	80	58.3	80
		30	40	0	12.5	4	70	20	20	37.5	36	60	50	40	41.7	60	80	60	80	87.5	60
		30	20	20	20.8	24	40	40	40	33.3	24	50	30	40	50	72	80	80	60	79.2	60
		30	0	20	16.7	16	40	20	40	41.7	32	50	60	60	45.8	44	80	50	40	75	64
		30	30	20	12.5	20	60	30	40	37.5	36	60	30	40	54.2	40	80	80	80	70.8	60
		60	20	20	12.5	24	70	30	40	25	44	80	30	60	58.3	72	70	80	60	83.3	56
		50	20	0	37.5	20	50	20	40	41.7	32	60	60	80	50	44	80	80	80	70.8	80
		50	10	20	25	16	60	40	20	41.7	36	70	50	60	50	56	90	30	60	75	88
		30	0	20	12.5	16	60	30	20	29.2	20	60	50	60	58.3	56	80	80	100	70.8	56
		30	30	0	12.5	16	40	30	40	29.2	24	80	40	60	58.3	64	90	70	80	79.2	60
		50	10	0	12.5	16	40	20	40	45.8	52	60	70	60	54.2	44	70	70	40	75	80
		30	0	0	12.5	16	60	60	20	37.5	28	80	60	60	33.3	64	80	40	80	79.2	76
		40	20	20	20.8	20	70	40	20	41.7	16	60	40	60	41.7	68	70	60	60	58.3	76
		40	10	0	16.7	20	30	30	40	41.7	20	60	50	20	37.5	60	80	70	40	79.2	56
		50	0	20	12.5	8	30	50	0	41.7	44	50	60	40	62.5	48	80	80	60	79.2	76
		30	10	0	16.7	16	40	30	20	45.8	28	60	50	80	54.2	44	70	90	60	75	72
		40	0	20	12.5	20	70	40	0	37.5	40	80	40	20	62.5	48	80	60	100	75	84
		20	10	20	12.5	8	40	40	20	29.2	40	60	40	20	54.2	60	60	60	80	58.3	64
		20	10	0	12.5	16	70	40	40	41.7	28	70	50	40	58.3	48	60	70	80	79.2	56
		30	0	20	12.5	16	50	50	20	29.2	24	80	30	20	58.3	52	80	50	60	54.2	64
		30	10	0	20.8	12	50	20	0	37.5	24	90	30	60	54.2	48	80	60	40	79.2	68
		40	30	40	12.5	4	60	50	100	20.8	24	40	30	60	45.8	40	90	60	60	75	72
		50	10	0	12.5	16	70	40	20	41.7	32	70	40	60	66.7	56	80	70	40	75	80
		50	40	0	20.8	16	40	20	20	50	28	60	40	20	62.5	36	100	60	100	87.5	84
		30	10	40	8.3	36	60	30	60	41.7	40	30	70	40	54.2	48	90	70	60	79.2	80
		50	10	0	16.7	20	40	60	20	41.7	28	70	50	20	54.2	52	60	60	80	66.7	60
		30	30	0	20.8	12	80	20	40	29.2	32	60	40	100	50	48	90	80	40	66.7	52
		40	10	0	29.2	28	50	30	20	29.2	36	80	50	40	62.5	56	90	70	80	83.3	72
		20	20	20	12.5	16	30	20	20	16.7	36	70	60	20	50	52	60	70	60	70.8	64
		50	0	0	12.5	0	50	60	60	33.3	40	50	50	40	50	48	100	60	100	75	56
		10	30	0	16.7	16	40	30	20	58.3	44	50	50	60	37.5	44	100	80	40	70.8	76
		40	20	20	12.5	24	60	50	20	29.2	40	50	60	20	54.2	68	70	80	100	83.3	76
		50	20	20	16.7	12	60	80	40	50	40	80	50	100	37.5	48	90	60	40	83.3	72
		60	40	0	25	0	70	10	40	45.8	52	80	50	60	50	60	80	100	60	66.7	80
		40	30	0	8.3	16	50	30	40	50	44	70	40	20	41.7	40	50	70	60	87.5	52
		10	30	0	8.3	20	60	50	20	29.2	44	70	80	40	41.7	56	80	80	60	70.8	56
		50	0	0	12.5	20	30	20	0	41.7	36	40	60	40	58.3	48	80	60	80	66.7	72
		40	20	0	16.7	20	70	50	20	25	44	30	40	40	50	68	80	70	100	75	88
		20	30	0	8.3	16	60	30	20	41.7	20	80	50	40	66.7	72	80	70	80	79.2	84
		60	10	0	12.5	20	60	40	20	29.2	44	80	50	20	37.5	40	100	70	80	62.5	64
		40	10	0	12.5	12	50	30	40	41.7	32	70	70	60	50	64	70	60	80	66.7	68
		50	20	0	8.3	16	50	20	0	37.5	24	60	50	80	66.7	48	90	70	80	54.2	72
		30	10	20	16.7	20	60	30	60	50	32	80	60	80	54.2	44	50	70	20	79.2	64
		20	10	0	33.3	12	50	40	0	25	24	40	60	40	62.5	48	90	80	40	58.3	68
		40	10	0	20.8	16	60	20	20	50	40	60	50	20	58.3	44	80	80	60	70.8	56
		20	10	20	12.5	16	40	20	60	29.2	36	40	50	60	62.5	44	80	70	80	70.8	60
		40	30	20	12.5	20	40	50	0	58.3	44	60	30	60	50	48	60	40	60	58.3	76
		50	10	20	16.7	16	40	30	40	37.5	32	80	50	40	54.2	56	80	90	60	70.8	80
		20	30	20	20.8	12	50	30	20	58.3	44	60	50	60	50	52	100	60	100	62.5	72
		30	10	20	12.5	20	50	60	20	29.2	40	60	40	60	33.3	56	90	70	100	54.2	80
		60	10	60	29.2	20	40	20	0	45.8	32	70	80	60	45.8	64	70	80	40	75	76
		40	10	20	8.3	12	70	30	20	33.3	20	70	50	80	58.3	32	90	60	40	62.5	76
		40	20	20	20.8	16	50	20	20	33.3	44	70	50	20	70.8	64	80	50	100	75	80
		20	30	0	16.7	4	60	40	0	58.3	44	90	60	40	50	44	40	50	100	70.8	80
		40	0	20	16.7	12	50	50	20	37.5	28	80	40	80	41.7	52	90	80	80	66.7	84
		30	30	0	29.2	20	50	30	40	41.7	44	70	60	60	54.2	44	70	50	100	66.7	72
		30	10	40	4.2	0	60	40	40	58.3	32	70	50	80	41.7	40	50	80	0	79.2	76
		40	30	0	12.5	20	60	40	20	45.8	28	90	50	60	50	72	90	50	80	58.3	76
		40	20	0	16.7	24	50	20	40	25	16	80	0	40	54.2	68	80	50	80	70.8	68
		40	30	0	20.8	8	60	40	60	33.3	28	80	50	20	50	36	80	60	60	75	60
		40	30	0	12.5	16	50	20	0	45.8	28	90	30	100	58.3	44	80	50	80	75	64
		30	10	0	16.7	24	50	30	80	37.5	32	90	70	40	66.7	52	70	80	60	66.7	68
		30	10	0	20.8	20	40	20	0	50	36	70	70	40	62.5	44	90	50	80	62.5	60
		30	20	20	16.7	20	40	30	40	41.7	32	70	60	80	54.2	40	80	70	60	62.5	84
		40	20	0	25	16	20	40	20	25	32	60	40	80	54.2	60	70	80	60	75	80
		30	10	0	16.7	20	40	30	40	41.7	32	80	40	40	37.5	64	90	80	80	58.3	72
		50	20	0	20.8	24	20	30	0	37.5	16	80	30	60	54.2	64	70	40	40	58.3	68
		50	20	0	29.2	16	50	10	40	33.3	44	90	60	40	41.7	76	70	80	60	41.7	76
		30	0	0	16.7	4	50	30	20	41.7	24	70	30	40	50	68	90	80	40	62.5	64
		20	0	40	20.8	16	60	50	40	33.3	32	60	70	40	50	52	100	80	60	83.3	76
		30	20	0	12.5	12	50	30	20	45.8	20	50	10	40	41.7	52	70	80	100	66.7	68
		40	20	20	4.2	16	70	40	20	29.2	32	60	70	80	62.5	40	80	70	60	70.8	64
		30	30	20	25	16	80	20	40	37.5	44	60	80	40	70.8	60	90	70	60	62.5	80
		50	20	0	8.3	16	60	50	60	25	32	60	70	20	70.8	48	90	80	60	75	80
		30	30	0	12.5	12	30	40	0	41.7	20	70	80	40	58.3	60	80	80	40	66.7	76
		20	10	0	12.5	4	40	20	60	41.7	40	70	50	80	54.2	56	70	70	80	62.5	60
		50	20	0	29.2	16	30	40	40	41.7	28	90	70	40	70.8	56	60	40	60	75	76
		40	30	0	20.8	12	60	20	20	33.3	44	70	30	40	58.3	56	90	60	20	83.3	52
		40	10	0	8.3	28	60	10	40	25	32	80	50	60	41.7	52	80	70	80	70.8	80
		30	0	0	29.2	16	40	60	80	33.3	44	80	50	40	54.2	48	90	70	100	66.7	64
		30	10	20	29.2	24	80	50	0	41.7	32	70	60	80	50	64	80	80	80	79.2	56
		40	10	0	25	12	50	10	40	33.3	52	70	60	40	50	28	90	80	40	87.5	76
		40	20	0	12.5	16	50	30	40	37.5	48	70	30	80	45.8	44	80	70	80	75	64
		30	20	0	12.5	20	40	70	40	54.2	36	60	60	40	58.3	44	60	70	60	62.5	64
		50	0	40	25	12	70	30	40	33.3	32	60	60	40	45.8	60	90	90	40	79.2	56
		60	20	0	25	24	40	40	40	41.7	40	70	60	40	62.5	64	90	90	60	58.3	76
		70	10	40	16.7	24	60	30	40	37.5	24	70	60	60	50	44	40	80	100	79.2	40
		50	0	0	4.2	20	40	20	20	33.3	20	70	60	40	37.5	60	100	80	20	66.7	68
		60	0	0	20.8	20	50	0	20	33.3	36	50	60	40	33.3	52	90	80	40	87.5	68
		50	40	0	16.7	16	60	50	60	33.3	24	70	80	60	58.3	56	90	60	60	66.7	68
		30	10	0	25	16	40	30	40	41.7	32	40	50	60	50	52	80	90	80	75	56
		40	20	20	12.5	20	40	0	0	20.8	48	50	40	20	58.3	36	80	70	100	62.5	68
		40	0	20	20.8	8	50	50	20	29.2	12	60	70	60	62.5	48	70	40	80	75	64
		50	0	0	12.5	16	60	40	20	54.2	32	90	50	60	54.2	44	80	60	100	83.3	60
		40	0	0	8.3	20	70	40	40	41.7	44	80	50	40	58.3	44	70	60	60	70.8	72
		60	10	20	16.7	16	40	20	60	29.2	36	60	70	60	41.7	40	90	60	40	54.2	76
		40	10	0	16.7	16	40	40	60	29.2	56	80	40	40	54.2	44	80	40	60	75	60
		30	20	20	8.3	20	40	40	20	33.3	32	80	60	60	50	56	90	40	100	62.5	80
		60	10	0	12.5	16	30	40	20	29.2	36	40	60	40	50	60	100	80	80	75	60
		30	20	0	12.5	28	40	60	40	20.8	44	60	20	40	58.3	56	80	70	60	54.2	76
		30	20	20	29.2	8	20	50	40	41.7	24	80	60	40	66.7	52	70	90	40	70.8	60
		50	0	0	12.5	8	60	20	0	25	24	50	60	60	58.3	60	90	60	40	58.3	68
		30	20	0	20.8	24	60	20	40	33.3	40	90	40	60	58.3	56	90	60	60	66.7	76
		40	10	60	8.3	12	60	40	20	20.8	24	90	40	20	25	48	90	80	80	66.7	52
		40	10	20	29.2	20	30	20	20	29.2	28	50	50	40	45.8	48	100	60	80	75	76
		50	20	20	25	24	50	10	20	41.7	40	60	60	20	62.5	32	70	60	80	75	68
		50	10	0	25	12	60	20	20	37.5	24	60	40	80	54.2	52	90	70	40	79.2	56
		30	20	0	12.5	8	40	30	40	20.8	16	70	60	20	45.8	44	70	80	80	66.7	76
		50	20	20	8.3	16	60	40	40	37.5	52	70	80	80	58.3	44	80	60	80	45.8	76
		20	30	0	16.7	16	70	40	40	37.5	24	80	20	60	50	52	70	70	40	79.2	76
		40	10	20	12.5	20	50	40	40	41.7	40	60	50	20	54.2	48	90	60	80	62.5	60
		40	20	0	25	8	40	20	40	41.7	48	40	40	60	54.2	40	90	90	80	66.7	84
		40	10	0	20.8	12	40	40	20	29.2	48	50	30	40	58.3	60	90	60	60	75	68
		30	0	20	16.7	20	50	20	40	25	24	70	50	40	62.5	56	70	60	80	58.3	76
		40	30	20	25	20	70	50	60	37.5	28	80	60	40	37.5	48	80	80	80	75	76
		40	30	20	16.7	12	30	50	20	20.8	32	40	40	60	45.8	36	70	50	40	75	76
		20	10	0	12.5	12	50	20	40	33.3	28	60	40	60	37.5	40	80	80	80	70.8	72
		30	10	0	8.3	16	70	40	20	25	16	80	40	60	62.5	52	80	50	60	75	68
		40	30	20	16.7	24	50	20	20	20.8	44	60	40	40	50	52	80	80	100	75	80
		50	20	0	20.8	8	50	40	40	29.2	56	60	50	80	54.2	68	100	70	80	70.8	68
		30	40	20	29.2	16	60	10	40	16.7	28	40	60	80	58.3	48	80	60	40	75	68
		30	10	0	29.2	4	50	20	40	25	16	60	40	40	58.3	44	90	80	40	79.2	60
		50	20	0	16.7	20	50	20	60	33.3	20	60	40	40	62.5	52	80	70	60	70.8	68
		50	10	0	20.8	20	80	30	20	45.8	24	70	30	80	41.7	56	90	60	80	70.8	68
		40	10	0	29.2	24	50	20	60	33.3	24	80	40	40	54.2	48	80	70	80	87.5	76
		40	20	0	16.7	24	30	30	40	45.8	36	60	30	60	29.2	56	80	70	80	79.2	80
		20	10	0	12.5	4	60	50	20	41.7	60	70	40	20	50	40	90	70	60	66.7	60
		40	10	20	12.5	24	60	30	60	41.7	52	80	50	60	62.5	48	90	50	80	62.5	64
		30	40	0	16.7	16	50	40	20	54.2	36	70	40	40	58.3	52	80	70	100	62.5	60
		30	20	20	12.5	12	80	40	20	37.5	12	70	30	40	41.7	64	70	50	40	79.2	72
		50	30	0	25	12	40	20	0	41.7	16	90	50	20	54.2	56	80	70	60	83.3	68
		20	30	0	8.3	20	30	30	20	45.8	28	70	40	60	45.8	36	70	60	60	66.7	72
		60	0	20	12.5	16	20	40	40	25	40	80	40	60	37.5	68	80	80	20	70.8	76
		30	20	0	8.3	4	80	20	0	37.5	28	60	60	60	58.3	64	100	50	80	75	76
		40	10	0	8.3	20	60	40	60	54.2	48	90	40	40	66.7	40	80	70	40	58.3	68
		20	40	0	25	12	70	50	40	41.7	44	50	90	60	66.7	52	100	50	60	75	44
		40	0	20	12.5	12	60	30	20	33.3	36	50	40	40	70.8	48	90	60	40	54.2	72
		30	20	0	12.5	24	30	30	40	29.2	36	60	70	80	70.8	52	100	70	60	70.8	64
		20	10	0	29.2	20	60	20	0	37.5	48	40	50	60	50	68	80	70	20	66.7	80
		50	0	0	20.8	16	60	30	40	33.3	32	80	20	100	62.5	52	90	40	60	75	76
		30	20	20	25	16	40	60	20	25	36	40	50	20	58.3	52	90	80	40	75	60
		40	30	0	16.7	16	70	20	0	33.3	32	80	70	80	70.8	48	90	50	80	66.7	44
		50	30	0	16.7	12	50	10	40	37.5	48	70	50	60	54.2	60	80	60	40	66.7	56
		30	10	0	20.8	32	60	40	40	33.3	32	80	40	40	45.8	44	90	80	100	79.2	76
		50	20	0	20.8	16	0	30	60	29.2	48	80	60	60	62.5	40	80	60	40	66.7	76
		40	20	0	16.7	24	30	20	40	50	24	60	70	60	70.8	44	100	100	80	54.2	64
		30	20	0	16.7	16	30	40	40	41.7	40	30	50	80	33.3	44	70	80	80	79.2	68
		40	20	0	16.7	20	60	50	20	20.8	48	80	40	40	41.7	52	60	90	40	50	64
		30	20	20	29.2	24	60	20	40	54.2	32	70	50	20	41.7	48	70	50	80	70.8	64
		30	20	20	25	28	50	30	60	29.2	32	60	40	40	50	44	90	80	60	58.3	60
		50	10	0	33.3	20	60	70	60	33.3	36	70	40	40	54.2	48	80	60	80	58.3	68
		30	10	0	25	16	40	50	60	41.7	24	60	20	80	58.3	68	80	70	60	50	80
		50	20	0	29.2	12	40	30	40	37.5	32	80	60	60	70.8	40	90	60	80	70.8	60
		40	0	0	4.2	16	40	30	20	33.3	40	80	70	40	33.3	52	60	50	40	75	76
		40	20	40	12.5	8	20	50	20	29.2	60	80	50	60	50	52	90	70	60	75	64
		40	20	0	12.5	12	50	30	0	41.7	36	40	50	40	70.8	48	80	60	100	62.5	76
		20	30	0	20.8	12	70	10	20	29.2	24	70	80	80	45.8	68	90	70	60	83.3	72
		40	20	20	25	16	40	60	20	25	12	80	40	20	54.2	60	90	90	80	66.7	88
		30	10	0	25	16	40	10	40	54.2	28	70	30	60	50	64	80	60	80	70.8	60
		40	10	20	16.7	20	40	30	20	45.8	24	50	50	20	45.8	60	90	70	60	83.3	64
		40	0	20	25	20	50	40	20	37.5	24	70	40	80	66.7	56	80	30	80	58.3	84
		70	0	0	16.7	16	80	10	20	33.3	28	80	50	40	58.3	44	80	50	100	79.2	80
		40	30	20	20.8	20	10	60	0	45.8	32	70	40	40	58.3	52	70	70	80	62.5	80
		30	20	0	29.2	20	40	40	40	33.3	28	50	50	40	66.7	36	90	60	100	79.2	64
		40	30	0	12.5	16	30	20	20	29.2	16	70	60	40	41.7	48	80	60	80	75	76
		20	20	20	16.7	24	70	20	0	25	44	60	40	20	37.5	44	100	60	60	79.2	72
		30	10	0	16.7	12	60	40	20	50	28	60	60	40	50	44	90	70	80	66.7	72
		50	30	20	12.5	16	40	30	20	45.8	36	50	60	40	62.5	64	80	70	60	83.3	76
		30	40	0	20.8	12	60	10	0	20.8	32	60	60	60	58.3	44	50	50	100	62.5	84
		30	30	60	12.5	28	50	10	20	41.7	44	70	30	60	58.3	40	80	60	40	58.3	72
		20	20	40	16.7	16	30	20	20	58.3	40	80	60	60	45.8	44	60	20	40	79.2	72
		40	30	0	20.8	16	60	30	40	29.2	36	60	30	60	41.7	56	80	50	80	50	56
		40	40	0	16.7	32	40	60	40	20.8	36	50	80	100	66.7	40	80	60	100	83.3	68
		30	40	20	16.7	20	40	30	40	41.7	20	70	50	60	41.7	52	90	50	100	66.7	56
		20	20	20	20.8	16	50	30	0	20.8	28	40	40	0	58.3	60	90	90	80	66.7	80
		60	30	0	8.3	12	50	20	20	41.7	28	70	70	60	37.5	44	60	80	80	75	56
		10	20	0	20.8	8	50	10	40	29.2	32	40	70	60	41.7	44	90	70	100	58.3	68
		20	10	20	20.8	8	50	20	40	25	48	70	40	100	50	52	70	80	60	66.7	76
		40	10	20	45.8	8	50	40	20	29.2	20	70	60	40	66.7	56	90	70	60	66.7	60
		70	30	20	16.7	12	70	20	80	29.2	16	70	40	40	37.5	56	80	70	100	62.5	80
		20	20	0	20.8	24	60	20	20	45.8	28	70	80	40	58.3	64	70	70	60	87.5	56
		40	10	20	8.3	24	50	20	60	45.8	28	60	70	0	58.3	72	90	80	80	79.2	84
		60	40	40	16.7	4	40	10	80	45.8	52	60	60	40	58.3	52	80	80	60	66.7	72
		30	20	0	8.3	24	30	20	40	45.8	36	50	30	60	50	48	70	70	80	79.2	76
		40	30	40	12.5	16	70	30	0	29.2	20	80	60	20	58.3	52	70	100	60	79.2	72
		40	10	0	25	8	50	30	60	29.2	36	60	60	20	45.8	56	70	60	40	66.7	68
		40	20	0	16.7	16	70	40	60	25	44	70	40	100	41.7	52	90	50	80	66.7	76
		30	20	0	20.8	12	50	50	20	25	24	80	40	80	54.2	56	60	60	40	75	68
		40	10	40	8.3	12	30	30	20	45.8	44	70	60	20	33.3	52	100	90	80	75	84
		40	10	0	25	36	80	20	0	33.3	24	60	30	60	37.5	76	90	70	60	62.5	68
		30	20	20	12.5	12	50	20	0	45.8	24	50	50	40	54.2	56	90	90	20	79.2	64
		70	20	20	12.5	12	40	30	20	37.5	40	80	40	60	50	76	80	40	60	75	72
		40	20	0	12.5	28	60	30	20	58.3	28	60	50	40	58.3	56	100	60	20	75	76
		40	20	0	25	20	60	40	20	29.2	20	70	50	20	50	52	60	70	60	79.2	72
		30	0	20	4.2	16	60	40	40	37.5	36	80	30	40	50	68	70	40	80	58.3	80
		40	20	0	25	8	40	20	60	41.7	28	80	50	20	45.8	48	90	60	60	70.8	64
		50	10	0	16.7	8	60	40	40	29.2	40	100	60	60	50	52	80	100	80	75	80
		30	30	0	12.5	12	60	30	20	29.2	20	60	60	40	66.7	48	90	90	40	70.8	76
		40	20	20	4.2	12	60	50	20	37.5	48	90	70	20	79.2	44	50	90	60	70.8	48
		40	20	0	25	24	50	80	60	29.2	40	60	50	40	45.8	48	80	70	40	79.2	72
		30	10	20	4.2	12	40	50	60	41.7	44	70	50	20	45.8	40	70	60	80	70.8	72
		50	10	0	20.8	12	60	40	20	29.2	40	70	50	20	79.2	52	90	70	60	66.7	56
		20	20	0	20.8	8	50	20	60	37.5	28	60	60	40	62.5	64	80	70	40	83.3	72
		40	0	0	25	12	60	30	20	20.8	40	60	30	60	58.3	64	80	70	40	87.5	52
		40	20	20	20.8	36	40	30	20	37.5	40	70	60	60	62.5	68	90	60	40	75	68
		40	40	0	16.7	24	50	40	60	33.3	32	50	50	40	54.2	64	80	70	80	75	56
		10	0	0	20.8	28	60	20	40	20.8	36	70	50	80	66.7	48	100	30	60	79.2	56
		30	10	20	20.8	20	40	50	20	16.7	32	70	70	60	58.3	56	90	60	60	79.2	72
		50	40	20	16.7	12	40	30	20	45.8	52	50	60	20	54.2	68	60	40	80	79.2	64
		30	20	0	20.8	16	30	40	40	25	20	70	50	60	45.8	36	50	50	80	70.8	68
		30	10	20	29.2	12	70	50	20	29.2	52	60	70	80	54.2	52	80	70	80	79.2	64
		60	20	20	12.5	12	70	10	20	33.3	24	70	30	60	75	48	80	60	100	70.8	72
		50	0	20	16.7	20	60	50	20	37.5	52	60	40	80	66.7	48	80	60	60	79.2	52
		40	10	0	16.7	4	40	50	20	45.8	28	70	40	40	58.3	32	90	60	60	66.7	44
		20	20	0	20.8	32	30	0	80	16.7	36	50	60	60	37.5	48	80	60	80	79.2	72
		50	10	40	20.8	16	40	30	40	20.8	36	80	60	80	66.7	44	90	40	60	75	64
		40	30	0	12.5	12	80	20	60	33.3	24	50	40	20	75	52	100	60	60	75	68
		40	10	0	12.5	12	60	10	60	37.5	24	40	20	20	45.8	52	90	70	80	62.5	76
		60	20	20	20.8	16	60	10	0	29.2	40	50	50	40	54.2	64	80	80	100	70.8	60
		40	10	0	20.8	28	70	20	40	58.3	44	60	40	20	50	52	90	80	80	75	76
		40	20	0	12.5	12	30	40	0	37.5	36	50	40	40	50	44	100	70	40	79.2	72
		30	20	0	16.7	16	70	20	20	33.3	32	60	70	40	58.3	40	90	80	100	79.2	72
		40	10	20	8.3	12	50	50	20	29.2	20	70	30	40	50	44	90	60	40	75	60
		30	20	20	16.7	24	30	40	60	16.7	28	80	50	80	58.3	60	90	80	80	62.5	76
		30	20	0	8.3	16	30	10	20	33.3	36	70	40	40	33.3	60	90	80	80	75	68
		30	10	60	33.3	16	20	20	20	45.8	32	80	30	40	50	56	70	80	60	79.2	56
		40	30	20	12.5	20	40	30	40	29.2	32	60	40	40	45.8	52	80	80	40	70.8	64
		40	20	0	12.5	20	40	30	40	37.5	36	80	60	20	50	44	90	80	60	62.5	72
		50	10	0	16.7	20	50	70	40	45.8	32	50	40	60	50	44	60	60	80	66.7	76
		50	10	0	16.7	20	50	20	0	33.3	40	70	40	40	62.5	40	90	60	40	70.8	72
		60	10	0	8.3	16	40	50	80	33.3	24	50	40	40	37.5	36	80	60	80	62.5	52
		20	0	0	4.2	20	60	20	0	41.7	20	100	60	40	33.3	44	80	80	40	75	80
		30	10	20	4.2	16	30	10	60	37.5	40	50	40	40	70.8	64	70	50	20	62.5	80
		30	20	0	29.2	12	40	30	20	45.8	20	60	80	80	33.3	64	70	90	100	70.8	72
		30	20	0	25	16	70	30	40	25	36	50	60	20	45.8	60	80	70	60	70.8	76
		40	0	20	12.5	24	50	30	20	29.2	28	40	30	80	50	48	80	80	80	75	72
		60	0	40	12.5	12	60	20	40	20.8	52	70	30	40	58.3	48	80	60	100	79.2	60
		40	30	0	29.2	16	50	20	40	41.7	40	50	80	80	45.8	32	80	60	80	75	64
		50	20	20	29.2	16	50	40	60	41.7	28	70	70	20	45.8	60	70	70	80	83.3	72
		40	20	0	16.7	16	50	10	20	41.7	28	80	50	60	58.3	40	60	30	80	58.3	80
		40	30	0	8.3	20	40	40	0	45.8	20	60	40	20	75	52	70	70	40	79.2	56
		50	20	0	16.7	20	30	40	60	37.5	28	60	60	80	45.8	40	70	40	60	66.7	64
		60	10	0	8.3	12	60	30	80	37.5	36	50	60	60	45.8	52	90	70	80	62.5	84
		30	10	0	12.5	24	40	40	60	33.3	40	60	60	40	54.2	56	70	90	60	66.7	80
		20	0	20	12.5	20	60	40	40	20.8	32	60	30	60	50	40	60	60	80	66.7	80
		40	10	0	8.3	12	80	50	40	45.8	36	80	50	100	66.7	52	80	60	60	75	68
		30	10	0	4.2	32	40	40	60	41.7	40	60	60	60	54.2	52	70	60	60	62.5	72
		40	0	20	12.5	12	70	60	20	33.3	20	90	50	40	45.8	60	70	50	80	70.8	64
		40	10	20	16.7	20	50	0	40	29.2	28	60	70	60	50	48	90	80	60	70.8	64
		30	30	0	20.8	0	60	30	60	29.2	36	80	60	80	58.3	48	90	50	100	75	60
		50	10	0	25	16	30	30	20	33.3	20	50	30	80	54.2	56	90	70	80	79.2	76
		30	20	20	16.7	24	50	40	20	29.2	36	70	50	20	45.8	48	90	70	40	79.2	80
		70	30	20	12.5	16	40	30	0	25	28	50	70	40	54.2	52	70	60	60	66.7	72
		40	20	0	20.8	16	60	30	20	25	52	60	50	60	33.3	48	80	60	40	70.8	72
		40	20	0	20.8	24	50	40	20	37.5	28	60	50	60	41.7	64	80	80	80	75	84
		30	20	0	25	12	50	20	40	29.2	32	90	50	60	75	68	70	90	80	66.7	60
		60	10	20	16.7	4	70	50	0	37.5	60	60	40	0	58.3	48	70	70	60	79.2	72
		50	10	20	20.8	16	30	10	40	33.3	36	80	40	40	58.3	56	100	60	40	62.5	72
		50	30	20	16.7	16	60	10	80	20.8	36	80	60	80	58.3	48	80	80	60	58.3	84
		40	20	20	16.7	16	50	40	40	37.5	36	70	30	60	62.5	56	90	50	80	75	64
		40	20	20	25	8	60	20	0	37.5	40	50	60	40	66.7	44	100	50	80	70.8	76
		50	20	40	20.8	8	60	20	20	33.3	24	50	60	40	29.2	52	80	80	40	83.3	60
		40	10	0	12.5	16	40	20	20	41.7	40	50	30	40	54.2	48	80	60	60	66.7	72
		50	20	0	12.5	28	50	30	0	29.2	64	50	40	80	45.8	56	90	70	40	66.7	68
		30	30	0	16.7	12	70	40	40	41.7	36	50	50	40	45.8	72	50	80	40	62.5	56
		60	10	0	4.2	20	50	30	0	41.7	40	80	50	0	41.7	52	80	90	60	83.3	56
		50	10	0	12.5	24	50	40	0	20.8	20	40	30	100	58.3	48	90	70	100	70.8	72
		40	0	0	8.3	8	60	60	0	33.3	60	80	50	20	50	56	80	50	60	95.8	64
		30	20	0	29.2	16	60	60	40	37.5	32	60	50	20	50	48	90	60	40	70.8	80
		60	20	0	16.7	16	60	30	40	33.3	44	50	70	60	33.3	56	40	60	20	79.2	76
		40	20	20	12.5	16	40	50	0	33.3	32	60	40	40	50	52	90	70	80	75	76
		60	0	20	12.5	16	30	30	20	33.3	32	60	60	40	66.7	48	50	90	100	66.7	60
		30	30	0	45.8	16	70	30	20	29.2	36	80	60	100	50	52	90	30	40	70.8	68
		20	30	0	20.8	16	50	30	0	33.3	48	50	50	40	54.2	56	70	60	60	79.2	60
		30	0	20	20.8	16	60	30	20	37.5	32	90	50	60	45.8	44	90	70	80	87.5	52
		30	10	20	4.2	20	50	20	20	25	32	80	40	20	37.5	48	90	70	80	70.8	60
		50	10	0	8.3	12	50	10	40	45.8	36	40	60	40	58.3	48	60	70	100	87.5	68
		20	10	0	16.7	12	40	40	60	37.5	28	70	40	20	45.8	64	70	60	60	70.8	76
		30	10	0	8.3	16	50	40	40	16.7	32	80	70	80	54.2	52	90	80	60	66.7	68
		20	30	0	29.2	20	50	20	20	41.7	48	50	30	40	45.8	52	90	50	60	66.7	72
		40	10	20	12.5	12	60	10	0	41.7	36	70	30	60	45.8	52	90	50	40	87.5	76
		30	0	20	16.7	12	50	60	40	37.5	48	60	60	60	54.2	56	100	60	60	75	68
		20	10	40	16.7	16	50	10	20	29.2	36	50	60	60	58.3	36	90	50	100	70.8	64
		40	30	0	16.7	16	40	20	20	25	36	70	70	60	75	56	80	80	80	62.5	72
		40	30	0	20.8	16	30	40	40	37.5	44	70	50	0	58.3	68	60	70	40	66.7	80
		40	0	0	29.2	32	80	0	40	41.7	24	70	60	40	54.2	56	70	70	60	70.8	72
		40	20	0	20.8	16	50	20	20	25	36	70	50	100	50	52	80	60	80	54.2	56
		50	10	0	8.3	16	40	40	40	41.7	44	90	10	0	58.3	60	80	90	80	79.2	68
		20	10	0	25	24	60	40	0	50	44	70	70	20	50	64	100	70	20	58.3	72
		30	0	20	20.8	4	60	30	60	20.8	20	80	50	60	66.7	40	80	50	80	58.3	68
		40	0	20	25	20	60	40	20	37.5	24	50	30	60	54.2	60	90	40	100	66.7	64
[truncated: 8,008 more rows]

## Sheet: Figure 3abc
Figure 3a	meta_column	resp_presence	resp_absence
	53_rectal_35763_4#21_2020-04-07	resp	gut
	5_nasal_35750_1#60_2020-04-18	resp	gut
	79_nasal_35763_2#74_2020-04-07	resp	gut
	17_nasal_35750_1#14_2020-04-14	resp	gut
	58_nasal_35750_1#2_2020-04-14	resp	gut
	28_rectal_35763_4#20_2020-04-07	resp	gut
	63_rectal_35763_4#13_2020-04-07	resp	gut
	110_rectal_35763_4#5_2020-04-07	resp	gut
	75_rectal_35763_4#7_2020-04-09	gut	resp
	19_rectal_35763_4#68_2020-04-11	gut	resp
	49_respiratory_35764_2#55_2020-05-05	resp	gut
	58_rectal_35763_4#24_2020-04-07	resp	gut
	19_rectal_35748_1#93_2020-04-28	resp	gut
	20_nasal_35763_3#30_2020-04-09	resp	gut
	20_rectal_35748_1#5_2020-04-21	gut	resp
	104_rectal_35763_4#53_2020-04-07	resp	gut
	85_respiratory_35764_1#68_2020-04-19	resp	gut
	15_respiratory_35748_3#18_2020-04-07	resp	gut
	126_nasal_35763_3#88_2020-04-14	resp	gut
	16_respiratory_35764_1#26_2020-04-07	resp	gut
	10_nasal_35750_3#49_2020-05-05	resp	gut
	51_rectal_35750_4#81_2020-04-21	resp	gut
	85_rectal_35658_1#37_2020-04-07	gut	resp
	62_nasal_35712_4#55_2020-04-28	resp	gut
	95_respiratory_35748_3#31_2020-04-06	resp	gut
	102_respiratory_35764_4#40_2020-04-15	resp	gut
	94_rectal_35763_4#41_2020-04-07	resp	gut
	138_nasal_35763_3#79_2020-04-14	resp	gut
	107_respiratory_35764_1#60_2020-04-15	resp	gut
	73_respiratory_35748_4#4_2020-04-26	resp	gut
	195_rectal_35748_2#14_2020-05-02	gut	resp
	60_rectal_35763_4#11_2020-04-07	gut	resp
	11_rectal_35750_4#88_2020-04-21	gut	resp
	6_rectal_35748_1#20_2020-04-23	gut	resp
	12_rectal_35750_4#7_2020-04-14	gut	resp
	116_rectal_35750_4#38_2020-04-16	gut	resp
	127_rectal_35748_1#56_2020-04-28	gut	resp
	75_rectal_35763_4#7_2020-04-09	gut	resp
	34_rectal_35763_4#18_2020-04-07	gut	resp
	79_rectal_35763_4#28_2020-04-07	gut	resp
	3_rectal_35763_4#15_2020-04-08	gut	resp
Figure 3b		Respiratory clade	Rectal clade	Total
	Translocator	11	0	11
	Non-translocator	8	5	13
	Total	19	5	24
Figure 3c	Index	name	sample	patient	sample_type	date	622175 | PA0566	1844998 | pscP	2873606 | PA2542	471466 | mexR	1951794 | parR	4166665 | nalC	5365529 | pmrB	3253933 | PA2899	5153228 | mexD	5365166 | pmrB	sample_type_colour
	20_rectal_35748_2#5_2020-04-30	20_rectal_35748_2#5_2020-04-30	35748_2#5	20	rectal	2020-04-30	0.272727	0.25641	0.322034	0.0229885	0	0.628571	0	0.197674	0.296296	0.3125	#BCE6A0
	20_rectal_35750_4#14_2020-04-14	20_rectal_35750_4#14_2020-04-14	35750_4#14	20	rectal	2020-04-14	0.607143	0.602941	0.581818	0	0	0.285714	0	0.0357143	0	0	#BCE6A0
	20_rectal_35750_4#40_2020-04-16	20_rectal_35750_4#40_2020-04-16	35750_4#40	20	rectal	2020-04-16	0.518072	0.431373	0.417722	0.0933333	0	0.444444	0	0	0	0.025	#BCE6A0
	20_nasal_35712_3#24_2020-04-14	20_nasal_35712_3#24_2020-04-14	35712_3#24	20	nasal	2020-04-14	0	0	0	0.757576	0	0	0	0	0	0.632911	#FDBF6C
	20_nasal_35712_3#58_2020-04-16	20_nasal_35712_3#58_2020-04-16	35712_3#58	20	nasal	2020-04-16	0	0	0	0.830769	0	0	0.153846	0	0	0.194444	#FDBF6C
	20_nasal_35712_4#14_2020-04-23	20_nasal_35712_4#14_2020-04-23	35712_4#14	20	nasal	2020-04-23	0	0	0	0.896552	0	0	0	0	0	0	#FDBF6C
	20_nasal_35712_4#96_2020-05-05	20_nasal_35712_4#96_2020-05-05	35712_4#96	20	nasal	2020-05-05	0	0	0	0.837838	0	0	0	0	0	0	#FDBF6C
	20_rectal_35748_1#51_2020-04-28	20_rectal_35748_1#51_2020-04-28	35748_1#51	20	rectal	2020-04-28	0	0	0	0	0	0.925926	0	0.0277778	0	0	#BCE6A0
	20_respiratory_35748_4#2_2020-04-23	20_respiratory_35748_4#2_2020-04-23	35748_4#2	20	respiratory	2020-04-23	0.0103093	0	0	1	0.337079	0	0	0.0266667	0	0.263736	#5E4EA2
	20_nasal_35750_1#22_2020-04-14	20_nasal_35750_1#22_2020-04-14	35750_1#22	20	nasal	2020-04-14	0	0	0	0.465909	0	0.0243902	0	0	0	0	#FDBF6C
	20_nasal_35750_1#53_2020-04-16	20_nasal_35750_1#53_2020-04-16	35750_1#53	20	nasal	2020-04-16	0	0	0	0.31	0	0.06	0	0	0	0	#FDBF6C
	20_nasal_35750_2#10_2020-04-21	20_nasal_35750_2#10_2020-04-21	35750_2#10	20	nasal	2020-04-21	0	0	0	0.425	0.0194175	0	0	0	0	0	#FDBF6C
	20_nasal_35750_2#25_2020-04-23	20_nasal_35750_2#25_2020-04-23	35750_2#25	20	nasal	2020-04-23	0	0	0	0.988095	0	0	0	0	0	0.0125	#FDBF6C
	20_nasal_35750_2#92_2020-04-28	20_nasal_35750_2#92_2020-04-28	35750_2#92	20	nasal	2020-04-28	0.0151515	0	0	1	0	0	0	0	0	0	#FDBF6C
	20_nasal_35750_3#20_2020-04-30	20_nasal_35750_3#20_2020-04-30	35750_3#20	20	nasal	2020-04-30	0	0	0	1	0	0	0	0	0	0	#FDBF6C
	20_nasal_35750_3#56_2020-05-05	20_nasal_35750_3#56_2020-05-05	35750_3#56	20	nasal	2020-05-05	0.0126582	0	0	0.297297	0	0	0	0	0.0113636	0	#FDBF6C
	20_nasal_35763_3#30_2020-04-09	20_nasal_35763_3#30_2020-04-09	35763_3#30	20	nasal	2020-04-09	0	0	0	0.690722	0	0	0	0	0	0	#FDBF6C
	20_respiratory_35764_1#5_2020-04-15	20_respiratory_35764_1#5_2020-04-15	35764_1#5	20	respiratory	2020-04-15	0	0	0	0	0	0	0.983871	0	0	0	#5E4EA2
	20_respiratory_35764_2#12_2020-04-23	20_respiratory_35764_2#12_2020-04-23	35764_2#12	20	respiratory	2020-04-23	0	0	0	1	0.30137	0	0	0	0	0.238806	#5E4EA2
	20_respiratory_35764_3#79_2020-04-23	20_respiratory_35764_3#79_2020-04-23	35764_3#79	20	respiratory	2020-04-23	0	0	0	1	0.976744	0.0192308	0	0	0	0.0606061	#5E4EA2
	20_respiratory_35764_4#64_2020-04-23	20_respiratory_35764_4#64_2020-04-23	35764_4#64	20	respiratory	2020-04-23	0	0	0	0.981308	0.443396	0	0	0	0	0.153846	#5E4EA2
	20_rectal_35173_1#47_2020-04-21	20_rectal_35173_1#47_2020-04-21	35173_1#47	20	rectal	2020-04-21	1	1	1	0	0	0	0	1	0.132353	0.154639	#BCE6A0
	20_rectal_35173_1#76_2020-04-23	20_rectal_35173_1#76_2020-04-23	35173_1#76	20	rectal	2020-04-23	1	1	1	0	0	0	0	1	1	1	#BCE6A0
	20_rectal_35658_3#12_2020-04-28	20_rectal_35658_3#12_2020-04-28	35658_3#12	20	rectal	2020-04-28	1	1	1	0	0	0	0	1	1	1	#BCE6A0
	20_rectal_35658_3#78_2020-04-30	20_rectal_35658_3#78_2020-04-30	35658_3#78	20	rectal	2020-04-30	1	1	1	0	0	0	0	1	1	1	#BCE6A0
	20_rectal_35748_1#26_2020-04-23	20_rectal_35748_1#26_2020-04-23	35748_1#26	20	rectal	2020-04-23	0.960784	0.988889	1	0.0142857	0	0	0	0.106667	0.0263158	0.0131579	#BCE6A0
	20_rectal_35748_2#67_2020-05-07	20_rectal_35748_2#67_2020-05-07	35748_2#67	20	rectal	2020-05-07	1	1	1	0	0	0	0	0.0113636	0.0222222	0.0547945	#BCE6A0
	20_rectal_35801_1#59_2020-05-07	20_rectal_35801_1#59_2020-05-07	35801_1#59	20	rectal	2020-05-07	1	1	1	0	0.0416667	0	0	1	1	1	#BCE6A0
	20_rectal_35748_1#5_2020-04-21	20_rectal_35748_1#5_2020-04-21	35748_1#5	20	rectal	2020-04-21	0.729412	0.754098	0.791209	0.0277778	0	0.180556	0	0	0	0	#BCE6A0

## Sheet: Figure 4a
Figure 4a	POS	gene	locus_tag	patient_clone	effect
	4593478	ampR	LEOBFFEF_04241	107_Pseudomonas_aeruginosa_PAO1	non-syn
	5428374	nfxB	PGAFIIAH_04973	110_Pseudomonas_aeruginosa_UCBPP-PA14	missense
	5428523	nfxB	PGAFIIAH_04973	110_Pseudomonas_aeruginosa_UCBPP-PA14	non-syn
	3655582	OJDINKJF_03377	OJDINKJF_03377	20_Pseudomonas_aeruginosa_39016	non-syn
	5679673	mexD	OJDINKJF_05258	20_Pseudomonas_aeruginosa_39016	non-syn
	5682569	nfxB	OJDINKJF_05260	20_Pseudomonas_aeruginosa_39016	missense
	5887437	pmrB	OJDINKJF_05448	20_Pseudomonas_aeruginosa_39016	non-syn
	3274704	LEOBFFEF_03023	LEOBFFEF_03023	3_Pseudomonas_aeruginosa_PAO1	non-syn
	2941652	cyaB	KEHIEFGM_02745	60_Pseudomonas_aeruginosa_2192	missense
	811366	phzC1_1	PGAFIIAH_00768	63_Pseudomonas_aeruginosa_UCBPP-PA14	non-syn
	5228565	ampD	PGAFIIAH_04782	63_Pseudomonas_aeruginosa_UCBPP-PA14	non-syn
	5289122	PGAFIIAH_04841	PGAFIIAH_04841	99_Pseudomonas_aeruginosa_UCBPP-PA14	non-syn
	6170317	PGAFIIAH_05643	PGAFIIAH_05643	99_Pseudomonas_aeruginosa_UCBPP-PA14	non-syn
	5230394	murI	PA4662	105_Pseudomonas_aeruginosa_PAO1_v2	non-syn
	5717284	PA5078	PA5078	105_Pseudomonas_aeruginosa_PAO1_v2	non-syn
	1187439	NNIDDOJM_01097	NNIDDOJM_01097	49_Pseudomonas_aeruginosa_0C2E	non-syn
	5900165	pmrB	NNIDDOJM_05600	49_Pseudomonas_aeruginosa_0C2E	non-syn
	5900318	pmrB	NNIDDOJM_05600	19_Pseudomonas_aeruginosa_0C2E	non-syn
	888626	gyrB	KKMFPENE_00811	16_Pseudomonas_aeruginosa_2C22_clade	non-syn
	2519241	KKMFPENE_02291	KKMFPENE_02291	16_Pseudomonas_aeruginosa_2C22_clade	non-syn
	6221638	mexT	KKMFPENE_05762	16_Pseudomonas_aeruginosa_2C22_clade	non-syn
	1806833	KKMFPENE_01672	KKMFPENE_01672	104_Pseudomonas_aeruginosa_2C22_clade	non-syn
	1833928	KKMFPENE_01694	KKMFPENE_01694	104_Pseudomonas_aeruginosa_2C22_clade	non-syn
	3551447	KKMFPENE_03216	KKMFPENE_03216	104_Pseudomonas_aeruginosa_2C22_clade	non-syn
	3731572	KKMFPENE_03385	KKMFPENE_03385	104_Pseudomonas_aeruginosa_2C22_clade	non-syn
	5765409	mexR	KKMFPENE_05343	104_Pseudomonas_aeruginosa_2C22_clade	non-syn
	841315	amiA	KKMFPENE_00768	20_Pseudomonas_aeruginosa_2C22_cladeA	non-syn
	366290	nalC	KKMFPENE_00337	20_Pseudomonas_aeruginosa_2C22_cladeB	non-syn
	2424118	pmrB	KKMFPENE_02201	20_Pseudomonas_aeruginosa_2C22_cladeB	non-syn
	5404580	parR	KKMFPENE_05002	20_Pseudomonas_aeruginosa_2C22_cladeB	non-syn
	5765505	mexR	KKMFPENE_05343	20_Pseudomonas_aeruginosa_2C22_cladeB	non-syn

## Sheet: Supplementary Figure 1
patient	sample	source	date	growth_plate	HOSPITAL_WARD	date_column	earliest_date	latest_date	positive/negative
64	35748_4#52	respiratory	2020-05-07	COS	Cardiology_Inpatients	2020-05-07	2020-05-07	2020-05-07	0
64	35764_2#70	respiratory	2020-05-07	PVX	Cardiology_Inpatients	2020-05-07	2020-05-07	2020-05-07	1
145	35750_1#25	nasal	2020-04-15	PVX	General_Surgery_2_Inpatients_C	2020-04-15	2020-04-15	2020-05-05	0
145	35658_2#38	rectal	2020-04-15	CNA	General_Surgery_2_Inpatients_C	2020-04-15	2020-04-15	2020-05-05	0
145	35750_4#17	rectal	2020-04-15	MCK	General_Surgery_2_Inpatients_C	2020-04-15	2020-04-15	2020-05-05	0
145	35658_3#27	rectal	2020-04-29	CNA	General_Surgery_2_Inpatients_C	2020-04-29	2020-04-15	2020-05-05	0
145	35748_1#61	rectal	2020-04-29	MCK	General_Surgery_2_Inpatients_C	2020-04-29	2020-04-15	2020-05-05	0
145	35658_3#35	rectal	2020-05-05	CNA	General_Surgery_2_Inpatients_C	2020-05-05	2020-04-15	2020-05-05	0
145	35748_1#68	rectal	2020-05-05	MCK	General_Surgery_2_Inpatients_C	2020-05-05	2020-04-15	2020-05-05	1
5	35712_3#65	nasal	2020-04-18	CNA	Hematology_Inpatients	2020-04-18	2020-04-18	2020-05-05	0
5	35750_1#60	nasal	2020-04-18	PVX	Hematology_Inpatients	2020-04-18	2020-04-18	2020-05-05	1
5	35658_2#78	rectal	2020-04-18	CNA	Hematology_Inpatients	2020-04-18	2020-04-18	2020-05-05	0
5	35658_4#33	rectal	2020-04-18	CAN	Hematology_Inpatients	2020-04-18	2020-04-18	2020-05-05	0
5	35750_4#50	rectal	2020-04-18	MCK	Hematology_Inpatients	2020-04-18	2020-04-18	2020-05-05	0
120	35658_1#77	rectal	2020-04-11	CNA	Hematology_Inpatients	2020-04-11	2020-04-11	2020-04-11	1
120	35763_4#69	rectal	2020-04-11	MCK	Hematology_Inpatients	2020-04-11	2020-04-11	2020-04-11	0
120	35763_2#82	nasal	2020-04-11	CNA	Hematology_Inpatients	2020-04-11	2020-04-11	2020-04-11	0
120	35763_3#69	nasal	2020-04-11	PVX	Hematology_Inpatients	2020-04-11	2020-04-11	2020-04-11	0
250	35658_3#91	rectal	2020-05-02	CNA	Infectious_Diseases_Inpatients	2020-05-02	2020-05-02	2020-05-02	0
250	35748_2#17	rectal	2020-05-02	MCK	Infectious_Diseases_Inpatients	2020-05-02	2020-05-02	2020-05-02	1
252	35801_1#2	rectal	2020-05-02	CNA	Infectious_Diseases_Inpatients	2020-05-02	2020-05-02	2020-05-02	0
252	35748_2#21	rectal	2020-05-02	MCK	Infectious_Diseases_Inpatients	2020-05-02	2020-05-02	2020-05-02	1
271	35801_1#41	rectal	2020-05-05	CNA	Infectious_Diseases_Inpatients	2020-05-05	2020-05-05	2020-05-05	0
271	35748_2#55	rectal	2020-05-05	MCK	Infectious_Diseases_Inpatients	2020-05-05	2020-05-05	2020-05-05	1
235	35658_3#60	rectal	2020-04-28	CNA	Infectious_Diseases_Inpatients_Third_floor	2020-04-28	2020-04-28	2020-04-28	0
235	35748_1#89	rectal	2020-04-28	MCK	Infectious_Diseases_Inpatients_Third_floor	2020-04-28	2020-04-28	2020-04-28	1
1	35658_2#89	rectal	2020-04-21	CNA	Intensive_Care_Unit_c/o_Infectious_Diseases	2020-04-21	2020-04-07	2020-04-23	0
1	35750_4#57	rectal	2020-04-21	MCK	Intensive_Care_Unit_c/o_Infectious_Diseases	2020-04-21	2020-04-07	2020-04-23	0
1	35345_2#13	nasal	2020-04-21	CAN	Intensive_Care_Unit_c/o_Infectious_Diseases	2020-04-21	2020-04-07	2020-04-23	0
1	35750_1#64	nasal	2020-04-21	PVX	Intensive_Care_Unit_c/o_Infectious_Diseases	2020-04-21	2020-04-07	2020-04-23	0
1	35712_4#12	nasal	2020-04-23	CNA	Intensive_Care_Unit_c/o_Infectious_Diseases	2020-04-23	2020-04-07	2020-04-23	0
1	35750_2#23	nasal	2020-04-23	PVX	Intensive_Care_Unit_c/o_Infectious_Diseases	2020-04-23	2020-04-07	2020-04-23	0
1	35173_1#70	rectal	2020-04-23	CNA	Intensive_Care_Unit_c/o_Infectious_Diseases	2020-04-23	2020-04-07	2020-04-23	0
1	35748_1#21	rectal	2020-04-23	MCK	Intensive_Care_Unit_c/o_Infectious_Diseases	2020-04-23	2020-04-07	2020-04-23	1
1	35748_4#3	respiratory	2020-04-23	COS	Intensive_Care_Unit_c/o_Infectious_Diseases	2020-04-23	2020-04-07	2020-04-23	0
1	35764_2#13	respiratory	2020-04-23	PVX	Intensive_Care_Unit_c/o_Infectious_Diseases	2020-04-23	2020-04-07	2020-04-23	0
1	35764_3#80	respiratory	2020-04-23	CAN	Intensive_Care_Unit_c/o_Infectious_Diseases	2020-04-23	2020-04-07	2020-04-23	0
1	35764_4#65	respiratory	2020-04-23	MCK	Intensive_Care_Unit_c/o_Infectious_Diseases	2020-04-23	2020-04-07	2020-04-23	0
6	35750_2#30	nasal	2020-04-23	PVX	Intensive_Care_Unit_c/o_Infectious_Diseases	2020-04-23	2020-04-23	2020-05-08	0
6	35173_1#69	rectal	2020-04-23	CNA	Intensive_Care_Unit_c/o_Infectious_Diseases	2020-04-23	2020-04-23	2020-05-08	0
6	35712_1#1	rectal	2020-04-23	CAN	Intensive_Care_Unit_c/o_Infectious_Diseases	2020-04-23	2020-04-23	2020-05-08	0
6	35748_1#20	rectal	2020-04-23	MCK	Intensive_Care_Unit_c/o_Infectious_Diseases	2020-04-23	2020-04-23	2020-05-08	1
6	35764_2#26	respiratory	2020-04-27	PVX	Intensive_Care_Unit_c/o_Infectious_Diseases	2020-04-27	2020-04-23	2020-05-08	0
6	35764_3#88	respiratory	2020-04-27	CAN	Intensive_Care_Unit_c/o_Infectious_Diseases	2020-04-27	2020-04-23	2020-05-08	0
6	35764_4#68	respiratory	2020-04-27	MCK	Intensive_Care_Unit_c/o_Infectious_Diseases	2020-04-27	2020-04-23	2020-05-08	0
6	35658_3#4	rectal	2020-04-28	CNA	Intensive_Care_Unit_c/o_Infectious_Diseases	2020-04-28	2020-04-23	2020-05-08	0
6	35748_1#45	rectal	2020-04-28	MCK	Intensive_Care_Unit_c/o_Infectious_Diseases	2020-04-28	2020-04-23	2020-05-08	1
6	35750_2#80	nasal	2020-04-28	PVX	Intensive_Care_Unit_c/o_Infectious_Diseases	2020-04-28	2020-04-23	2020-05-08	0
6	35658_3#73	rectal	2020-04-30	CNA	Intensive_Care_Unit_c/o_Infectious_Diseases	2020-04-30	2020-04-23	2020-05-08	0
6	35748_2#2	rectal	2020-04-30	MCK	Intensive_Care_Unit_c/o_Infectious_Diseases	2020-04-30	2020-04-23	2020-05-08	1
6	35712_2#2	nasal	2020-04-30	CAN	Intensive_Care_Unit_c/o_Infectious_Diseases	2020-04-30	2020-04-23	2020-05-08	0
6	35712_4#74	nasal	2020-04-30	CNA	Intensive_Care_Unit_c/o_Infectious_Diseases	2020-04-30	2020-04-23	2020-05-08	0
6	35750_3#8	nasal	2020-04-30	PVX	Intensive_Care_Unit_c/o_Infectious_Diseases	2020-04-30	2020-04-23	2020-05-08	0
6	35712_2#32	nasal	2020-05-05	CAN	Intensive_Care_Unit_c/o_Infectious_Diseases	2020-05-05	2020-04-23	2020-05-08	0
6	35750_3#46	nasal	2020-05-05	PVX	Intensive_Care_Unit_c/o_Infectious_Diseases	2020-05-05	2020-04-23	2020-05-08	0
6	35801_1#30	rectal	2020-05-05	CNA	Intensive_Care_Unit_c/o_Infectious_Diseases	2020-05-05	2020-04-23	2020-05-08	1
6	35748_2#44	rectal	2020-05-05	MCK	Intensive_Care_Unit_c/o_Infectious_Diseases	2020-05-05	2020-04-23	2020-05-08	1
6	35712_2#67	rectal	2020-05-07	CAN	Intensive_Care_Unit_c/o_Infectious_Diseases	2020-05-07	2020-04-23	2020-05-08	0
6	35801_1#55	rectal	2020-05-07	CNA	Intensive_Care_Unit_c/o_Infectious_Diseases	2020-05-07	2020-04-23	2020-05-08	1
6	35748_2#65	rectal	2020-05-07	MCK	Intensive_Care_Unit_c/o_Infectious_Diseases	2020-05-07	2020-04-23	2020-05-08	1
17	35658_1#53	rectal	2020-04-09	CNA	Intensive_Care_Unit_c/o_Infectious_Diseases	2020-04-09	2020-04-09	2020-05-05	0
17	35345_1#42	rectal	2020-04-09	CAN	Intensive_Care_Unit_c/o_Infectious_Diseases	2020-04-09	2020-04-09	2020-05-05	0
17	35763_3#14	nasal	2020-04-09	PVX	Intensive_Care_Unit_c/o_Infectious_Diseases	2020-04-09	2020-04-09	2020-05-05	0
17	35886_1#10	nasal	2020-04-09	CAN	Intensive_Care_Unit_c/o_Infectious_Diseases	2020-04-09	2020-04-09	2020-05-05	0
17	35712_3#17	nasal	2020-04-14	CNA	Intensive_Care_Unit_c/o_Infectious_Diseases	2020-04-14	2020-04-09	2020-05-05	0
17	35750_1#14	nasal	2020-04-14	PVX	Intensive_Care_Unit_c/o_Infectious_Diseases	2020-04-14	2020-04-09	2020-05-05	1
17	35886_1#81	nasal	2020-04-14	CAN	Intensive_Care_Unit_c/o_Infectious_Diseases	2020-04-14	2020-04-09	2020-05-05	0
17	35658_2#26	rectal	2020-04-14	CNA	Intensive_Care_Unit_c/o_Infectious_Diseases	2020-04-14	2020-04-09	2020-05-05	0
17	35345_1#93	rectal	2020-04-14	CAN	Intensive_Care_Unit_c/o_Infectious_Diseases	2020-04-14	2020-04-09	2020-05-05	0
17	35658_2#68	rectal	2020-04-16	CNA	Intensive_Care_Unit_c/o_Infectious_Diseases	2020-04-16	2020-04-09	2020-05-05	0
17	35658_4#28	rectal	2020-04-16	CAN	Intensive_Care_Unit_c/o_Infectious_Diseases	2020-04-16	2020-04-09	2020-05-05	0
17	35750_4#42	rectal	2020-04-16	MCK	Intensive_Care_Unit_c/o_Infectious_Diseases	2020-04-16	2020-04-09	2020-05-05	1
17	35345_2#5	nasal	2020-04-16	CAN	Intensive_Care_Unit_c/o_Infectious_Diseases	2020-04-16	2020-04-09	2020-05-05	0
17	35712_3#51	nasal	2020-04-16	CNA	Intensive_Care_Unit_c/o_Infectious_Diseases	2020-04-16	2020-04-09	2020-05-05	1
17	35750_1#46	nasal	2020-04-16	PVX	Intensive_Care_Unit_c/o_Infectious_Diseases	2020-04-16	2020-04-09	2020-05-05	1
17	35712_2#87	respiratory	2020-04-17	MSA	Intensive_Care_Unit_c/o_Infectious_Diseases	2020-04-17	2020-04-09	2020-05-05	0
17	35748_3#56	respiratory	2020-04-17	COS	Intensive_Care_Unit_c/o_Infectious_Diseases	2020-04-17	2020-04-09	2020-05-05	1
17	35764_1#57	respiratory	2020-04-17	PVX	Intensive_Care_Unit_c/o_Infectious_Diseases	2020-04-17	2020-04-09	2020-05-05	1
17	35764_3#45	respiratory	2020-04-17	CAN	Intensive_Care_Unit_c/o_Infectious_Diseases	2020-04-17	2020-04-09	2020-05-05	0
17	35173_1#35	rectal	2020-04-21	CNA	Intensive_Care_Unit_c/o_Infectious_Diseases	2020-04-21	2020-04-09	2020-05-05	1
17	35658_4#75	rectal	2020-04-21	CAN	Intensive_Care_Unit_c/o_Infectious_Diseases	2020-04-21	2020-04-09	2020-05-05	0
17	35750_4#91	rectal	2020-04-21	MCK	Intensive_Care_Unit_c/o_Infectious_Diseases	2020-04-21	2020-04-09	2020-05-05	1
17	35345_2#35	nasal	2020-04-21	CAN	Intensive_Care_Unit_c/o_Infectious_Diseases	2020-04-21	2020-04-09	2020-05-05	0
17	35712_3#90	nasal	2020-04-21	CNA	Intensive_Care_Unit_c/o_Infectious_Diseases	2020-04-21	2020-04-09	2020-05-05	0
17	35750_2#2	nasal	2020-04-21	PVX	Intensive_Care_Unit_c/o_Infectious_Diseases	2020-04-21	2020-04-09	2020-05-05	0
17	35345_2#52	nasal	2020-04-23	CAN	Intensive_Care_Unit_c/o_Infectious_Diseases	2020-04-23	2020-04-09	2020-05-05	0
17	35750_2#26	nasal	2020-04-23	PVX	Intensive_Care_Unit_c/o_Infectious_Diseases	2020-04-23	2020-04-09	2020-05-05	0
17	35173_1#73	rectal	2020-04-23	CNA	Intensive_Care_Unit_c/o_Infectious_Diseases	2020-04-23	2020-04-09	2020-05-05	0
17	35748_1#23	rectal	2020-04-23	MCK	Intensive_Care_Unit_c/o_Infectious_Diseases	2020-04-23	2020-04-09	2020-05-05	1
17	35748_3#91	respiratory	2020-04-23	COS	Intensive_Care_Unit_c/o_Infectious_Diseases	2020-04-23	2020-04-09	2020-05-05	0
17	35764_2#5	respiratory	2020-04-23	PVX	Intensive_Care_Unit_c/o_Infectious_Diseases	2020-04-23	2020-04-09	2020-05-05	0
17	35764_3#73	respiratory	2020-04-23	CAN	Intensive_Care_Unit_c/o_Infectious_Diseases	2020-04-23	2020-04-09	2020-05-05	0
17	35764_4#57	respiratory	2020-04-23	MCK	Intensive_Care_Unit_c/o_Infectious_Diseases	2020-04-23	2020-04-09	2020-05-05	0
17	35658_3#8	rectal	2020-04-28	CNA	Intensive_Care_Unit_c/o_Infectious_Diseases	2020-04-28	2020-04-09	2020-05-05	0
17	35712_1#23	rectal	2020-04-28	CAN	Intensive_Care_Unit_c/o_Infectious_Diseases	2020-04-28	2020-04-09	2020-05-05	0
17	35748_1#48	rectal	2020-04-28	MCK	Intensive_Care_Unit_c/o_Infectious_Diseases	2020-04-28	2020-04-09	2020-05-05	1
17	35345_2#87	nasal	2020-04-28	CAN	Intensive_Care_Unit_c/o_Infectious_Diseases	2020-04-28	2020-04-09	2020-05-05	0
17	35712_4#59	nasal	2020-04-28	CNA	Intensive_Care_Unit_c/o_Infectious_Diseases	2020-04-28	2020-04-09	2020-05-05	0
17	35750_2#85	nasal	2020-04-28	PVX	Intensive_Care_Unit_c/o_Infectious_Diseases	2020-04-28	2020-04-09	2020-05-05	0
17	35658_3#75	rectal	2020-04-30	CNA	Intensive_Care_Unit_c/o_Infectious_Diseases	2020-04-30	2020-04-09	2020-05-05	0
17	35712_1#66	rectal	2020-04-30	CAN	Intensive_Care_Unit_c/o_Infectious_Diseases	2020-04-30	2020-04-09	2020-05-05	0
17	35712_2#4	nasal	2020-04-30	CAN	Intensive_Care_Unit_c/o_Infectious_Diseases	2020-04-30	2020-04-09	2020-05-05	0
17	35750_3#18	nasal	2020-04-30	PVX	Intensive_Care_Unit_c/o_Infectious_Diseases	2020-04-30	2020-04-09	2020-05-05	0
17	35712_2#41	nasal	2020-05-05	CAN	Intensive_Care_Unit_c/o_Infectious_Diseases	2020-05-05	2020-04-09	2020-05-05	0
17	35750_3#54	nasal	2020-05-05	PVX	Intensive_Care_Unit_c/o_Infectious_Diseases	2020-05-05	2020-04-09	2020-05-05	1
17	35712_2#54	rectal	2020-05-05	CAN	Intensive_Care_Unit_c/o_Infectious_Diseases	2020-05-05	2020-04-09	2020-05-05	0
17	35801_1#36	rectal	2020-05-05	CNA	Intensive_Care_Unit_c/o_Infectious_Diseases	2020-05-05	2020-04-09	2020-05-05	0
19	35658_1#57	rectal	2020-04-09	CNA	Intensive_Care_Unit_c/o_Infectious_Diseases	2020-04-09	2020-04-09	2020-05-05	0
19	35345_1#46	rectal	2020-04-09	CAN	Intensive_Care_Unit_c/o_Infectious_Diseases	2020-04-09	2020-04-09	2020-05-05	0
20	35345_1#49	rectal	2020-04-09	CAN	Intensive_Care_Unit_c/o_Infectious_Diseases	2020-04-09	2020-04-09	2020-05-07	0
20	35763_3#30	nasal	2020-04-09	PVX	Intensive_Care_Unit_c/o_Infectious_Diseases	2020-04-09	2020-04-09	2020-05-07	1
20	35886_1#25	nasal	2020-04-09	CAN	Intensive_Care_Unit_c/o_Infectious_Diseases	2020-04-09	2020-04-09	2020-05-07	0
20	35712_3#24	nasal	2020-04-14	CNA	Intensive_Care_Unit_c/o_Infectious_Diseases	2020-04-14	2020-04-09	2020-05-07	1
20	35750_1#22	nasal	2020-04-14	PVX	Intensive_Care_Unit_c/o_Infectious_Diseases	2020-04-14	2020-04-09	2020-05-07	1
20	35886_1#87	nasal	2020-04-14	CAN	Intensive_Care_Unit_c/o_Infectious_Diseases	2020-04-14	2020-04-09	2020-05-07	0
20	35658_2#34	rectal	2020-04-14	CNA	Intensive_Care_Unit_c/o_Infectious_Diseases	2020-04-14	2020-04-09	2020-05-07	0
20	35658_4#4	rectal	2020-04-14	CAN	Intensive_Care_Unit_c/o_Infectious_Diseases	2020-04-14	2020-04-09	2020-05-07	0
20	35750_4#14	rectal	2020-04-14	MCK	Intensive_Care_Unit_c/o_Infectious_Diseases	2020-04-14	2020-04-09	2020-05-07	1
20	35712_2#73	respiratory	2020-04-15	MSA	Intensive_Care_Unit_c/o_Infectious_Diseases	2020-04-15	2020-04-09	2020-05-07	0
20	35748_3#6	respiratory	2020-04-15	COS	Intensive_Care_Unit_c/o_Infectious_Diseases	2020-04-15	2020-04-09	2020-05-07	0
20	35764_1#5	respiratory	2020-04-15	PVX	Intensive_Care_Unit_c/o_Infectious_Diseases	2020-04-15	2020-04-09	2020-05-07	1
20	35764_3#7	respiratory	2020-04-15	CAN	Intensive_Care_Unit_c/o_Infectious_Diseases	2020-04-15	2020-04-09	2020-05-07	0
20	35658_2#63	rectal	2020-04-16	CNA	Intensive_Care_Unit_c/o_Infectious_Diseases	2020-04-16	2020-04-09	2020-05-07	0
20	35658_4#23	rectal	2020-04-16	CAN	Intensive_Care_Unit_c/o_Infectious_Diseases	2020-04-16	2020-04-09	2020-05-07	0
20	35750_4#40	rectal	2020-04-16	MCK	Intensive_Care_Unit_c/o_Infectious_Diseases	2020-04-16	2020-04-09	2020-05-07	1
20	35345_2#10	nasal	2020-04-16	CAN	Intensive_Care_Unit_c/o_Infectious_Diseases	2020-04-16	2020-04-09	2020-05-07	0
20	35712_3#58	nasal	2020-04-16	CNA	Intensive_Care_Unit_c/o_Infectious_Diseases	2020-04-16	2020-04-09	2020-05-07	1
20	35750_1#53	nasal	2020-04-16	PVX	Intensive_Care_Unit_c/o_Infectious_Diseases	2020-04-16	2020-04-09	2020-05-07	1
20	35173_1#47	rectal	2020-04-21	CNA	Intensive_Care_Unit_c/o_Infectious_Diseases	2020-04-21	2020-04-09	2020-05-07	1
20	35658_4#84	rectal	2020-04-21	CAN	Intensive_Care_Unit_c/o_Infectious_Diseases	2020-04-21	2020-04-09	2020-05-07	0
20	35748_1#5	rectal	2020-04-21	MCK	Intensive_Care_Unit_c/o_Infectious_Diseases	2020-04-21	2020-04-09	2020-05-07	1
20	35345_2#43	nasal	2020-04-21	CAN	Intensive_Care_Unit_c/o_Infectious_Diseases	2020-04-21	2020-04-09	2020-05-07	0
20	35712_3#96	nasal	2020-04-21	CNA	Intensive_Care_Unit_c/o_Infectious_Diseases	2020-04-21	2020-04-09	2020-05-07	0
20	35750_2#10	nasal	2020-04-21	PVX	Intensive_Care_Unit_c/o_Infectious_Diseases	2020-04-21	2020-04-09	2020-05-07	1
20	35345_2#51	nasal	2020-04-23	CAN	Intensive_Care_Unit_c/o_Infectious_Diseases	2020-04-23	2020-04-09	2020-05-07	0
20	35712_4#14	nasal	2020-04-23	CNA	Intensive_Care_Unit_c/o_Infectious_Diseases	2020-04-23	2020-04-09	2020-05-07	1
20	35750_2#25	nasal	2020-04-23	PVX	Intensive_Care_Unit_c/o_Infectious_Diseases	2020-04-23	2020-04-09	2020-05-07	1
20	35173_1#76	rectal	2020-04-23	CNA	Intensive_Care_Unit_c/o_Infectious_Diseases	2020-04-23	2020-04-09	2020-05-07	1
20	35712_1#5	rectal	2020-04-23	CAN	Intensive_Care_Unit_c/o_Infectious_Diseases	2020-04-23	2020-04-09	2020-05-07	0
20	35748_1#26	rectal	2020-04-23	MCK	Intensive_Care_Unit_c/o_Infectious_Diseases	2020-04-23	2020-04-09	2020-05-07	1
20	35712_2#96	respiratory	2020-04-23	MSA	Intensive_Care_Unit_c/o_Infectious_Diseases	2020-04-23	2020-04-09	2020-05-07	0
20	35748_4#2	respiratory	2020-04-23	COS	Intensive_Care_Unit_c/o_Infectious_Diseases	2020-04-23	2020-04-09	2020-05-07	1
20	35764_2#12	respiratory	2020-04-23	PVX	Intensive_Care_Unit_c/o_Infectious_Diseases	2020-04-23	2020-04-09	2020-05-07	1
20	35764_3#79	respiratory	2020-04-23	CAN	Intensive_Care_Unit_c/o_Infectious_Diseases	2020-04-23	2020-04-09	2020-05-07	1
20	35764_4#64	respiratory	2020-04-23	MCK	Intensive_Care_Unit_c/o_Infectious_Diseases	2020-04-23	2020-04-09	2020-05-07	1
20	35658_3#12	rectal	2020-04-28	CNA	Intensive_Care_Unit_c/o_Infectious_Diseases	2020-04-28	2020-04-09	2020-05-07	1
20	35712_1#28	rectal	2020-04-28	CAN	Intensive_Care_Unit_c/o_Infectious_Diseases	2020-04-28	2020-04-09	2020-05-07	0
20	35748_1#51	rectal	2020-04-28	MCK	Intensive_Care_Unit_c/o_Infectious_Diseases	2020-04-28	2020-04-09	2020-05-07	1
20	35345_2#94	nasal	2020-04-28	CAN	Intensive_Care_Unit_c/o_Infectious_Diseases	2020-04-28	2020-04-09	2020-05-07	0
20	35712_4#66	nasal	2020-04-28	CNA	Intensive_Care_Unit_c/o_Infectious_Diseases	2020-04-28	2020-04-09	2020-05-07	0
20	35750_2#92	nasal	2020-04-28	PVX	Intensive_Care_Unit_c/o_Infectious_Diseases	2020-04-28	2020-04-09	2020-05-07	1
20	35658_3#78	rectal	2020-04-30	CNA	Intensive_Care_Unit_c/o_Infectious_Diseases	2020-04-30	2020-04-09	2020-05-07	1
20	35712_1#68	rectal	2020-04-30	CAN	Intensive_Care_Unit_c/o_Infectious_Diseases	2020-04-30	2020-04-09	2020-05-07	0
20	35748_2#5	rectal	2020-04-30	MCK	Intensive_Care_Unit_c/o_Infectious_Diseases	2020-04-30	2020-04-09	2020-05-07	1
20	35712_2#6	nasal	2020-04-30	CAN	Intensive_Care_Unit_c/o_Infectious_Diseases	2020-04-30	2020-04-09	2020-05-07	0
20	35750_3#20	nasal	2020-04-30	PVX	Intensive_Care_Unit_c/o_Infectious_Diseases	2020-04-30	2020-04-09	2020-05-07	1
20	35712_2#44	nasal	2020-05-05	CAN	Intensive_Care_Unit_c/o_Infectious_Diseases	2020-05-05	2020-04-09	2020-05-07	0
20	35712_4#96	nasal	2020-05-05	CNA	Intensive_Care_Unit_c/o_Infectious_Diseases	2020-05-05	2020-04-09	2020-05-07	1
20	35750_3#56	nasal	2020-05-05	PVX	Intensive_Care_Unit_c/o_Infectious_Diseases	2020-05-05	2020-04-09	2020-05-07	1
20	35712_2#59	rectal	2020-05-05	CAN	Intensive_Care_Unit_c/o_Infectious_Diseases	2020-05-05	2020-04-09	2020-05-07	0
20	35801_1#43	rectal	2020-05-05	CNA	Intensive_Care_Unit_c/o_Infectious_Diseases	2020-05-05	2020-04-09	2020-05-07	0
20	35748_2#56	rectal	2020-05-05	MCK	Intensive_Care_Unit_c/o_Infectious_Diseases	2020-05-05	2020-04-09	2020-05-07	0
20	35712_2#69	rectal	2020-05-07	CAN	Intensive_Care_Unit_c/o_Infectious_Diseases	2020-05-07	2020-04-09	2020-05-07	0
20	35801_1#59	rectal	2020-05-07	CNA	Intensive_Care_Unit_c/o_Infectious_Diseases	2020-05-07	2020-04-09	2020-05-07	1
20	35748_2#67	rectal	2020-05-07	MCK	Intensive_Care_Unit_c/o_Infectious_Diseases	2020-05-07	2020-04-09	2020-05-07	1
20	35764_2#75	respiratory	2020-05-07	PVX	Intensive_Care_Unit_c/o_Infectious_Diseases	2020-05-07	2020-04-09	2020-05-07	0
33	35658_3#3	rectal	2020-04-28	CNA	Intensive_Care_Unit_c/o_Infectious_Diseases	2020-04-28	2020-04-28	2020-05-07	0
33	35658_3#72	rectal	2020-04-30	CNA	Intensive_Care_Unit_c/o_Infectious_Diseases	2020-04-30	2020-04-28	2020-05-07	0
33	35750_3#17	nasal	2020-04-30	PVX	Intensive_Care_Unit_c/o_Infectious_Diseases	2020-04-30	2020-04-28	2020-05-07	0
33	35748_4#76	respiratory	2020-05-01	CAN	Intensive_Care_Unit_c/o_Infectious_Diseases	2020-05-01	2020-04-28	2020-05-07	0
33	35712_2#47	rectal	2020-05-05	CAN	Intensive_Care_Unit_c/o_Infectious_Diseases	2020-05-05	2020-04-28	2020-05-07	0
33	35748_2#42	rectal	2020-05-05	MCK	Intensive_Care_Unit_c/o_Infectious_Diseases	2020-05-05	2020-04-28	2020-05-07	0
33	35712_2#29	nasal	2020-05-05	CAN	Intensive_Care_Unit_c/o_Infectious_Diseases	2020-05-05	2020-04-28	2020-05-07	0
33	35750_3#41	nasal	2020-05-05	PVX	Intensive_Care_Unit_c/o_Infectious_Diseases	2020-05-05	2020-04-28	2020-05-07	0
33	35712_2#66	rectal	2020-05-07	CAN	Intensive_Care_Unit_c/o_Infectious_Diseases	2020-05-07	2020-04-28	2020-05-07	0
33	35801_1#54	rectal	2020-05-07	CNA	Intensive_Care_Unit_c/o_Infectious_Diseases	2020-05-07	2020-04-28	2020-05-07	0
33	35748_2#64	rectal	2020-05-07	MCK	Intensive_Care_Unit_c/o_Infectious_Diseases	2020-05-07	2020-04-28	2020-05-07	1
34	35712_2#13	nasal	2020-05-05	CAN	Intensive_Care_Unit_c/o_Infectious_Diseases	2020-05-05	2020-04-07	2020-05-05	0
44	35658_1#23	rectal	2020-04-09	CNA	Intensive_Care_Unit_c/o_Infectious_Diseases	2020-04-09	2020-04-09	2020-04-09	0
44	35763_4#19	rectal	2020-04-09	MCK	Intensive_Care_Unit_c/o_Infectious_Diseases	2020-04-09	2020-04-09	2020-04-09	1
52	35763_3#73	nasal	2020-04-12	PVX	Intensive_Care_Unit_c/o_Infectious_Diseases	2020-04-12	2020-04-12	2020-05-05	0
52	35658_1#79	rectal	2020-04-12	CNA	Intensive_Care_Unit_c/o_Infectious_Diseases	2020-04-12	2020-04-12	2020-05-05	0
52	35712_3#14	nasal	2020-04-14	CNA	Intensive_Care_Unit_c/o_Infectious_Diseases	2020-04-14	2020-04-12	2020-05-05	0
52	35750_1#9	nasal	2020-04-14	PVX	Intensive_Care_Unit_c/o_Infectious_Diseases	2020-04-14	2020-04-12	2020-05-05	1
52	35658_2#21	rectal	2020-04-14	CNA	Intensive_Care_Unit_c/o_Infectious_Diseases	2020-04-14	2020-04-12	2020-05-05	0
52	35712_3#55	nasal	2020-04-16	CNA	Intensive_Care_Unit_c/o_Infectious_Diseases	2020-04-16	2020-04-12	2020-05-05	0
52	35750_1#50	nasal	2020-04-16	PVX	Intensive_Care_Unit_c/o_Infectious_Diseases	2020-04-16	2020-04-12	2020-05-05	0
52	35748_3#55	respiratory	2020-04-17	COS	Intensive_Care_Unit_c/o_Infectious_Diseases	2020-04-17	2020-04-12	2020-05-05	0
52	35764_1#56	respiratory	2020-04-17	PVX	Intensive_Care_Unit_c/o_Infectious_Diseases	2020-04-17	2020-04-12	2020-05-05	0
52	35764_1#72	respiratory	2020-04-17	PVX	Intensive_Care_Unit_c/o_Infectious_Diseases	2020-04-17	2020-04-12	2020-05-05	0
75	35764_1#14	respiratory	2020-04-08	PVX	Intensive_Care_Unit_c/o_Infectious_Diseases	2020-04-08	2020-04-08	2020-05-08	1
75	35764_3#14	respiratory	2020-04-08	CAN	Intensive_Care_Unit_c/o_Infectious_Diseases	2020-04-08	2020-04-08	2020-05-08	0
75	35764_4#8	respiratory	2020-04-08	MCK	Intensive_Care_Unit_c/o_Infectious_Diseases	2020-04-08	2020-04-08	2020-05-08	1
75	35748_3#14	respiratory	2020-04-09	COS	Intensive_Care_Unit_c/o_Infectious_Diseases	2020-04-09	2020-04-08	2020-05-08	1
75	35764_1#15	respiratory	2020-04-09	PVX	Intensive_Care_Unit_c/o_Infectious_Diseases	2020-04-09	2020-04-08	2020-05-08	1
75	35764_3#15	respiratory	2020-04-09	CAN	Intensive_Care_Unit_c/o_Infectious_Diseases	2020-04-09	2020-04-08	2020-05-08	0
75	35764_4#9	respiratory	2020-04-09	MCK	Intensive_Care_Unit_c/o_Infectious_Diseases	2020-04-09	2020-04-08	2020-05-08	1
75	35886_1#39	nasal	2020-04-09	CAN	Intensive_Care_Unit_c/o_Infectious_Diseases	2020-04-09	2020-04-08	2020-05-08	0
75	35658_1#8	rectal	2020-04-09	CNA	Intensive_Care_Unit_c/o_Infectious_Diseases	2020-04-09	2020-04-08	2020-05-08	0
75	35345_1#3	rectal	2020-04-09	CAN	Intensive_Care_Unit_c/o_Infectious_Diseases	2020-04-09	2020-04-08	2020-05-08	0
75	35763_4#7	rectal	2020-04-09	MCK	Intensive_Care_Unit_c/o_Infectious_Diseases	2020-04-09	2020-04-08	2020-05-08	1
88	35658_1#40	rectal	2020-04-09	CNA	Intensive_Care_Unit_c/o_Infectious_Diseases	2020-04-09	2020-04-09	2020-04-09	0
88	35345_1#32	rectal	2020-04-09	CAN	Intensive_Care_Unit_c/o_Infectious_Diseases	2020-04-09	2020-04-09	2020-04-09	0
88	35763_4#36	rectal	2020-04-09	MCK	Intensive_Care_Unit_c/o_Infectious_Diseases	2020-04-09	2020-04-09	2020-04-09	1
88	35763_3#8	nasal	2020-04-09	PVX	Intensive_Care_Unit_c/o_Infectious_Diseases	2020-04-09	2020-04-09	2020-04-09	0
88	35886_1#7	nasal	2020-04-09	CAN	Intensive_Care_Unit_c/o_Infectious_Diseases	2020-04-09	2020-04-09	2020-04-09	0
94	35173_1#30	rectal	2020-04-21	CNA	Intensive_Care_Unit_c/o_Infectious_Diseases	2020-04-21	2020-04-07	2020-04-23	0
94	35750_4#86	rectal	2020-04-21	MCK	Intensive_Care_Unit_c/o_Infectious_Diseases	2020-04-21	2020-04-07	2020-04-23	0
94	35345_2#31	nasal	2020-04-21	CAN	Intensive_Care_Unit_c/o_Infectious_Diseases	2020-04-21	2020-04-07	2020-04-23	0
94	35750_1#93	nasal	2020-04-21	PVX	Intensive_Care_Unit_c/o_Infectious_Diseases	2020-04-21	2020-04-07	2020-04-23	1
94	35173_1#68	rectal	2020-04-23	CNA	Intensive_Care_Unit_c/o_Infectious_Diseases	2020-04-23	2020-04-07	2020-04-23	0
94	35748_1#19	rectal	2020-04-23	MCK	Intensive_Care_Unit_c/o_Infectious_Diseases	2020-04-23	2020-04-07	2020-04-23	1
101	35658_1#55	rectal	2020-04-09	CNA	Intensive_Care_Unit_c/o_Infectious_Diseases	2020-04-09	2020-04-09	2020-04-09	0
101	35345_1#44	rectal	2020-04-09	CAN	Intensive_Care_Unit_c/o_Infectious_Diseases	2020-04-09	2020-04-09	2020-04-09	0
101	35763_4#49	rectal	2020-04-09	MCK	Intensive_Care_Unit_c/o_Infectious_Diseases	2020-04-09	2020-04-09	2020-04-09	1
107	35764_1#60	respiratory	2020-04-15	PVX	Intensive_Care_Unit_c/o_Infectious_Diseases	2020-04-15	2020-04-07	2020-04-28	1
107	35764_3#47	respiratory	2020-04-15	CAN	Intensive_Care_Unit_c/o_Infectious_Diseases	2020-04-15	2020-04-07	2020-04-28	0
107	35764_4#38	respiratory	2020-04-15	MCK	Intensive_Care_Unit_c/o_Infectious_Diseases	2020-04-15	2020-04-07	2020-04-28	1
107	35658_2#62	rectal	2020-04-16	CNA	Intensive_Care_Unit_c/o_Infectious_Diseases	2020-04-16	2020-04-07	2020-04-28	0
107	35658_4#22	rectal	2020-04-16	CAN	Intensive_Care_Unit_c/o_Infectious_Diseases	2020-04-16	2020-04-07	2020-04-28	0
107	35750_4#39	rectal	2020-04-16	MCK	Intensive_Care_Unit_c/o_Infectious_Diseases	2020-04-16	2020-04-07	2020-04-28	1
107	35712_3#50	nasal	2020-04-16	CNA	Intensive_Care_Unit_c/o_Infectious_Diseases	2020-04-16	2020-04-07	2020-04-28	0
107	35750_1#45	nasal	2020-04-16	PVX	Intensive_Care_Unit_c/o_Infectious_Diseases	2020-04-16	2020-04-07	2020-04-28	0
107	35764_1#69	respiratory	2020-04-18	PVX	Intensive_Care_Unit_c/o_Infectious_Diseases	2020-04-18	2020-04-07	2020-04-28	1
111	35712_3#23	nasal	2020-04-14	CNA	Intensive_Care_Unit_c/o_Infectious_Diseases	2020-04-14	2020-04-14	2020-04-15	0
111	35750_1#21	nasal	2020-04-14	PVX	Intensive_Care_Unit_c/o_Infectious_Diseases	2020-04-14	2020-04-14	2020-04-15	0
111	35658_2#33	rectal	2020-04-14	CNA	Intensive_Care_Unit_c/o_Infectious_Diseases	2020-04-14	2020-04-14	2020-04-15	0
111	35750_4#25	rectal	2020-04-14	MCK	Intensive_Care_Unit_c/o_Infectious_Diseases	2020-04-14	2020-04-14	2020-04-15	0
111	35748_3#5	respiratory	2020-04-15	COS	Intensive_Care_Unit_c/o_Infectious_Diseases	2020-04-15	2020-04-14	2020-04-15	1
111	35764_1#4	respiratory	2020-04-15	PVX	Intensive_Care_Unit_c/o_Infectious_Diseases	2020-04-15	2020-04-14	2020-04-15	0
111	35764_3#6	respiratory	2020-04-15	CAN	Intensive_Care_Unit_c/o_Infectious_Diseases	2020-04-15	2020-04-14	2020-04-15	0
112	35658_3#34	rectal	2020-04-28	CNA	Intensive_Care_Unit_c/o_Infectious_Diseases	2020-04-28	2020-04-07	2020-04-28	0
112	35712_1#40	rectal	2020-04-28	CAN	Intensive_Care_Unit_c/o_Infectious_Diseases	2020-04-28	2020-04-07	2020-04-28	0
112	35748_1#67	rectal	2020-04-28	MCK	Intensive_Care_Unit_c/o_Infectious_Diseases	2020-04-28	2020-04-07	2020-04-28	0
138	35763_3#79	nasal	2020-04-14	PVX	Intensive_Care_Unit_c/o_Infectious_Diseases	2020-04-14	2020-04-14	2020-05-02	1
138	35658_1#89	rectal	2020-04-14	CNA	Intensive_Care_Unit_c/o_Infectious_Diseases	2020-04-14	2020-04-14	2020-05-02	0
138	35345_1#64	rectal	2020-04-14	CAN	Intensive_Care_Unit_c/o_Infectious_Diseases	2020-04-14	2020-04-14	2020-05-02	0
138	35763_4#77	rectal	2020-04-14	MCK	Intensive_Care_Unit_c/o_Infectious_Diseases	2020-04-14	2020-04-14	2020-05-02	0
139	35658_2#59	rectal	2020-04-16	CNA	Intensive_Care_Unit_c/o_Infectious_Diseases	2020-04-16	2020-04-07	2020-04-28	0
139	35658_4#19	rectal	2020-04-16	CAN	Intensive_Care_Unit_c/o_Infectious_Diseases	2020-04-16	2020-04-07	2020-04-28	0
139	35750_4#36	rectal	2020-04-16	MCK	Intensive_Care_Unit_c/o_Infectious_Diseases	2020-04-16	2020-04-07	2020-04-28	0
139	35345_2#2	nasal	2020-04-16	CAN	Intensive_Care_Unit_c/o_Infectious_Diseases	2020-04-16	2020-04-07	2020-04-28	0
139	35658_2#82	rectal	2020-04-20	CNA	Intensive_Care_Unit_c/o_Infectious_Diseases	2020-04-20	2020-04-07	2020-04-28	0
139	35658_4#34	rectal	2020-04-20	CAN	Intensive_Care_Unit_c/o_Infectious_Diseases	2020-04-20	2020-04-07	2020-04-28	0
139	35750_4#52	rectal	2020-04-20	MCK	Intensive_Care_Unit_c/o_Infectious_Diseases	2020-04-20	2020-04-07	2020-04-28	0
139	35750_1#62	nasal	2020-04-20	PVX	Intensive_Care_Unit_c/o_Infectious_Diseases	2020-04-20	2020-04-07	2020-04-28	0
139	35658_2#95	rectal	2020-04-21	CNA	Intensive_Care_Unit_c/o_Infectious_Diseases	2020-04-21	2020-04-07	2020-04-28	0
139	35750_4#63	rectal	2020-04-21	MCK	Intensive_Care_Unit_c/o_Infectious_Diseases	2020-04-21	2020-04-07	2020-04-28	0
139	35750_1#70	nasal	2020-04-21	PVX	Intensive_Care_Unit_c/o_Infectious_Diseases	2020-04-21	2020-04-07	2020-04-28	1
139	35748_3#75	respiratory	2020-04-21	COS	Intensive_Care_Unit_c/o_Infectious_Diseases	2020-04-21	2020-04-07	2020-04-28	0
139	35764_1#83	respiratory	2020-04-21	PVX	Intensive_Care_Unit_c/o_Infectious_Diseases	2020-04-21	2020-04-07	2020-04-28	0
139	35764_3#62	respiratory	2020-04-21	CAN	Intensive_Care_Unit_c/o_Infectious_Diseases	2020-04-21	2020-04-07	2020-04-28	0
139	35764_4#51	respiratory	2020-04-21	MCK	Intensive_Care_Unit_c/o_Infectious_Diseases	2020-04-21	2020-04-07	2020-04-28	0
139	35173_1#72	rectal	2020-04-23	CNA	Intensive_Care_Unit_c/o_Infectious_Diseases	2020-04-23	2020-04-07	2020-04-28	0
139	35712_1#3	rectal	2020-04-23	CAN	Intensive_Care_Unit_c/o_Infectious_Diseases	2020-04-23	2020-04-07	2020-04-28	0
139	35748_1#22	rectal	2020-04-23	MCK	Intensive_Care_Unit_c/o_Infectious_Diseases	2020-04-23	2020-04-07	2020-04-28	0
139	35750_3#71	nasal	2020-04-23	PVX	Intensive_Care_Unit_c/o_Infectious_Diseases	2020-04-23	2020-04-07	2020-04-28	0
139	35173_1#90	rectal	2020-04-28	CNA	Intensive_Care_Unit_c/o_Infectious_Diseases	2020-04-28	2020-04-07	2020-04-28	0
139	35712_1#15	rectal	2020-04-28	CAN	Intensive_Care_Unit_c/o_Infectious_Diseases	2020-04-28	2020-04-07	2020-04-28	0
139	35748_1#36	rectal	2020-04-28	MCK	Intensive_Care_Unit_c/o_Infectious_Diseases	2020-04-28	2020-04-07	2020-04-28	0
179	35173_1#22	rectal	2020-04-21	CNA	Intensive_Care_Unit_c/o_Infectious_Diseases	2020-04-21	2020-04-21	2020-04-28	0
179	35750_2#31	nasal	2020-04-23	PVX	Intensive_Care_Unit_c/o_Infectious_Diseases	2020-04-23	2020-04-21	2020-04-28	0
179	35173_1#63	rectal	2020-04-23	CNA	Intensive_Care_Unit_c/o_Infectious_Diseases	2020-04-23	2020-04-21	2020-04-28	0
179	35658_4#91	rectal	2020-04-23	CAN	Intensive_Care_Unit_c/o_Infectious_Diseases	2020-04-23	2020-04-21	2020-04-28	0
179	35748_1#17	rectal	2020-04-23	MCK	Intensive_Care_Unit_c/o_Infectious_Diseases	2020-04-23	2020-04-21	2020-04-28	1
179	35173_1#96	rectal	2020-04-28	CNA	Intensive_Care_Unit_c/o_Infectious_Diseases	2020-04-28	2020-04-21	2020-04-28	0
179	35712_1#20	rectal	2020-04-28	CAN	Intensive_Care_Unit_c/o_Infectious_Diseases	2020-04-28	2020-04-21	2020-04-28	0
179	35748_1#42	rectal	2020-04-28	MCK	Intensive_Care_Unit_c/o_Infectious_Diseases	2020-04-28	2020-04-21	2020-04-28	0
179	35345_2#80	nasal	2020-04-28	CAN	Intensive_Care_Unit_c/o_Infectious_Diseases	2020-04-28	2020-04-21	2020-04-28	0
179	35712_4#51	nasal	2020-04-28	CNA	Intensive_Care_Unit_c/o_Infectious_Diseases	2020-04-28	2020-04-21	2020-04-28	0
179	35750_2#75	nasal	2020-04-28	PVX	Intensive_Care_Unit_c/o_Infectious_Diseases	2020-04-28	2020-04-21	2020-04-28	0
1	35763_3#1	nasal	2020-04-07	PVX	Intensive_Care_Unit_I_Inpatients	2020-04-07	2020-04-07	2020-04-23	0
1	35763_2#87	nasal	2020-04-14	CNA	Intensive_Care_Unit_I_Inpatients	2020-04-14	2020-04-07	2020-04-23	0
1	35763_3#81	nasal	2020-04-14	PVX	Intensive_Care_Unit_I_Inpatients	2020-04-14	2020-04-07	2020-04-23	0
1	35886_1#54	nasal	2020-04-14	CAN	Intensive_Care_Unit_I_Inpatients	2020-04-14	2020-04-07	2020-04-23	0
1	35658_1#91	rectal	2020-04-14	CNA	Intensive_Care_Unit_I_Inpatients	2020-04-14	2020-04-07	2020-04-23	0
1	35345_1#67	rectal	2020-04-14	CAN	Intensive_Care_Unit_I_Inpatients	2020-04-14	2020-04-07	2020-04-23	0
1	35763_4#79	rectal	2020-04-14	MCK	Intensive_Care_Unit_I_Inpatients	2020-04-14	2020-04-07	2020-04-23	0
4	35658_3#50	rectal	2020-04-28	CNA	Intensive_Care_Unit_I_Inpatients	2020-04-28	2020-04-12	2020-05-07	0
4	35712_1#50	rectal	2020-04-28	CAN	Intensive_Care_Unit_I_Inpatients	2020-04-28	2020-04-12	2020-05-07	0
4	35748_1#80	rectal	2020-04-28	MCK	Intensive_Care_Unit_I_Inpatients	2020-04-28	2020-04-12	2020-05-07	0
4	35712_2#31	nasal	2020-05-05	CAN	Intensive_Care_Unit_I_Inpatients	2020-05-05	2020-04-12	2020-05-07	0
4	35712_4#89	nasal	2020-05-05	CNA	Intensive_Care_Unit_I_Inpatients	2020-05-05	2020-04-12	2020-05-07	0
4	35750_3#44	nasal	2020-05-05	PVX	Intensive_Care_Unit_I_Inpatients	2020-05-05	2020-04-12	2020-05-07	0
4	35712_1#93	rectal	2020-05-05	CAN	Intensive_Care_Unit_I_Inpatients	2020-05-05	2020-04-12	2020-05-07	0
4	35801_1#24	rectal	2020-05-05	CNA	Intensive_Care_Unit_I_Inpatients	2020-05-05	2020-04-12	2020-05-07	0
4	35748_2#38	rectal	2020-05-05	MCK	Intensive_Care_Unit_I_Inpatients	2020-05-05	2020-04-12	2020-05-07	0
4	35750_3#91	respiratory	2020-05-07	MSA	Intensive_Care_Unit_I_Inpatients	2020-05-07	2020-04-12	2020-05-07	0
4	35748_4#49	respiratory	2020-05-07	COS	Intensive_Care_Unit_I_Inpatients	2020-05-07	2020-04-12	2020-05-07	0
4	35748_4#87	respiratory	2020-05-07	CAN	Intensive_Care_Unit_I_Inpatients	2020-05-07	2020-04-12	2020-05-07	0
4	35764_2#67	respiratory	2020-05-07	PVX	Intensive_Care_Unit_I_Inpatients	2020-05-07	2020-04-12	2020-05-07	0
4	35764_4#87	respiratory	2020-05-07	MCK	Intensive_Care_Unit_I_Inpatients	2020-05-07	2020-04-12	2020-05-07	0
5	35748_4#31	respiratory	2020-04-27	COS	Intensive_Care_Unit_I_Inpatients	2020-04-27	2020-04-18	2020-05-05	1
5	35764_2#46	respiratory	2020-04-27	PVX	Intensive_Care_Unit_I_Inpatients	2020-04-27	2020-04-18	2020-05-05	1
5	35712_4#53	nasal	2020-04-28	CNA	Intensive_Care_Unit_I_Inpatients	2020-04-28	2020-04-18	2020-05-05	0
5	35750_2#77	nasal	2020-04-28	PVX	Intensive_Care_Unit_I_Inpatients	2020-04-28	2020-04-18	2020-05-05	1
5	35658_3#51	rectal	2020-04-28	CNA	Intensive_Care_Unit_I_Inpatients	2020-04-28	2020-04-18	2020-05-05	0
5	35712_1#51	rectal	2020-04-28	CAN	Intensive_Care_Unit_I_Inpatients	2020-04-28	2020-04-18	2020-05-05	0
5	35748_1#81	rectal	2020-04-28	MCK	Intensive_Care_Unit_I_Inpatients	2020-04-28	2020-04-18	2020-05-05	0
5	35712_4#90	nasal	2020-05-05	CNA	Intensive_Care_Unit_I_Inpatients	2020-05-05	2020-04-18	2020-05-05	0
5	35750_3#45	nasal	2020-05-05	PVX	Intensive_Care_Unit_I_Inpatients	2020-05-05	2020-04-18	2020-05-05	1
5	35712_1#96	rectal	2020-05-05	CAN	Intensive_Care_Unit_I_Inpatients	2020-05-05	2020-04-18	2020-05-05	0
5	35801_1#28	rectal	2020-05-05	CNA	Intensive_Care_Unit_I_Inpatients	2020-05-05	2020-04-18	2020-05-05	0
5	35748_2#41	rectal	2020-05-05	MCK	Intensive_Care_Unit_I_Inpatients	2020-05-05	2020-04-18	2020-05-05	0
10	35658_3#74	rectal	2020-04-30	CNA	Intensive_Care_Unit_I_Inpatients	2020-04-30	2020-04-30	2020-05-07	0
10	35748_2#3	rectal	2020-04-30	MCK	Intensive_Care_Unit_I_Inpatients	2020-04-30	2020-04-30	2020-05-07	1
10	35750_3#21	nasal	2020-04-30	PVX	Intensive_Care_Unit_I_Inpatients	2020-04-30	2020-04-30	2020-05-07	0
10	35712_2#35	nasal	2020-05-05	CAN	Intensive_Care_Unit_I_Inpatients	2020-05-05	2020-04-30	2020-05-07	0
10	35750_3#49	nasal	2020-05-05	PVX	Intensive_Care_Unit_I_Inpatients	2020-05-05	2020-04-30	2020-05-07	1
10	35712_2#53	rectal	2020-05-05	CAN	Intensive_Care_Unit_I_Inpatients	2020-05-05	2020-04-30	2020-05-07	0
10	35801_1#34	rectal	2020-05-05	CNA	Intensive_Care_Unit_I_Inpatients	2020-05-05	2020-04-30	2020-05-07	0
10	35748_2#47	rectal	2020-05-05	MCK	Intensive_Care_Unit_I_Inpatients	2020-05-05	2020-04-30	2020-05-07	0
10	35748_4#59	respiratory	2020-05-07	COS	Intensive_Care_Unit_I_Inpatients	2020-05-07	2020-04-30	2020-05-07	1
10	35748_4#85	respiratory	2020-05-07	CAN	Intensive_Care_Unit_I_Inpatients	2020-05-07	2020-04-30	2020-05-07	0
10	35764_2#81	respiratory	2020-05-07	PVX	Intensive_Care_Unit_I_Inpatients	2020-05-07	2020-04-30	2020-05-07	1
10	35764_4#75	respiratory	2020-05-07	MCK	Intensive_Care_Unit_I_Inpatients	2020-05-07	2020-04-30	2020-05-07	1
12	35658_1#54	rectal	2020-04-07	CNA	Intensive_Care_Unit_I_Inpatients	2020-04-07	2020-04-07	2020-05-05	0
12	35345_1#43	rectal	2020-04-07	CAN	Intensive_Care_Unit_I_Inpatients	2020-04-07	2020-04-07	2020-05-05	0
12	35763_4#48	rectal	2020-04-07	MCK	Intensive_Care_Unit_I_Inpatients	2020-04-07	2020-04-07	2020-05-05	1
12	35763_2#63	nasal	2020-04-07	CNA	Intensive_Care_Unit_I_Inpatients	2020-04-07	2020-04-07	2020-05-05	0
12	35763_3#12	nasal	2020-04-07	PVX	Intensive_Care_Unit_I_Inpatients	2020-04-07	2020-04-07	2020-05-05	0
12	35658_1#68	rectal	2020-04-10	CNA	Intensive_Care_Unit_I_Inpatients	2020-04-10	2020-04-07	2020-05-05	0
12	35345_1#57	rectal	2020-04-10	CAN	Intensive_Care_Unit_I_Inpatients	2020-04-10	2020-04-07	2020-05-05	0
12	35763_3#64	nasal	2020-04-10	PVX	Intensive_Care_Unit_I_Inpatients	2020-04-10	2020-04-07	2020-05-05	0
12	35712_2#83	respiratory	2020-04-10	MSA	Intensive_Care_Unit_I_Inpatients	2020-04-10	2020-04-07	2020-05-05	0
12	35764_1#32	respiratory	2020-04-10	PVX	Intensive_Care_Unit_I_Inpatients	2020-04-10	2020-04-07	2020-05-05	0
12	35764_3#32	respiratory	2020-04-10	CAN	Intensive_Care_Unit_I_Inpatients	2020-04-10	2020-04-07	2020-05-05	0
12	35712_3#18	nasal	2020-04-14	CNA	Intensive_Care_Unit_I_Inpatients	2020-04-14	2020-04-07	2020-05-05	0
12	35750_1#15	nasal	2020-04-14	PVX	Intensive_Care_Unit_I_Inpatients	2020-04-14	2020-04-07	2020-05-05	0
12	35886_1#82	nasal	2020-04-14	CAN	Intensive_Care_Unit_I_Inpatients	2020-04-14	2020-04-07	2020-05-05	0
12	35658_2#27	rectal	2020-04-14	CNA	Intensive_Care_Unit_I_Inpatients	2020-04-14	2020-04-07	2020-05-05	0
12	35345_1#94	rectal	2020-04-14	CAN	Intensive_Care_Unit_I_Inpatients	2020-04-14	2020-04-07	2020-05-05	0
12	35750_4#7	rectal	2020-04-14	MCK	Intensive_Care_Unit_I_Inpatients	2020-04-14	2020-04-07	2020-05-05	1
12	35658_2#69	rectal	2020-04-16	CNA	Intensive_Care_Unit_I_Inpatients	2020-04-16	2020-04-07	2020-05-05	0
12	35658_4#29	rectal	2020-04-16	CAN	Intensive_Care_Unit_I_Inpatients	2020-04-16	2020-04-07	2020-05-05	0
12	35750_4#43	rectal	2020-04-16	MCK	Intensive_Care_Unit_I_Inpatients	2020-04-16	2020-04-07	2020-05-05	1
12	35345_2#7	nasal	2020-04-16	CAN	Intensive_Care_Unit_I_Inpatients	2020-04-16	2020-04-07	2020-05-05	0
12	35712_3#53	nasal	2020-04-16	CNA	Intensive_Care_Unit_I_Inpatients	2020-04-16	2020-04-07	2020-05-05	0
12	35750_1#48	nasal	2020-04-16	PVX	Intensive_Care_Unit_I_Inpatients	2020-04-16	2020-04-07	2020-05-05	0
12	35173_1#38	rectal	2020-04-21	CNA	Intensive_Care_Unit_I_Inpatients	2020-04-21	2020-04-07	2020-05-05	0
12	35658_4#77	rectal	2020-04-21	CAN	Intensive_Care_Unit_I_Inpatients	2020-04-21	2020-04-07	2020-05-05	0
12	35750_4#92	rectal	2020-04-21	MCK	Intensive_Care_Unit_I_Inpatients	2020-04-21	2020-04-07	2020-05-05	1
12	35345_2#38	nasal	2020-04-21	CAN	Intensive_Care_Unit_I_Inpatients	2020-04-21	2020-04-07	2020-05-05	0
12	35750_2#6	nasal	2020-04-21	PVX	Intensive_Care_Unit_I_Inpatients	2020-04-21	2020-04-07	2020-05-05	0
12	35345_2#88	nasal	2020-04-28	CAN	Intensive_Care_Unit_I_Inpatients	2020-04-28	2020-04-07	2020-05-05	0
12	35712_4#60	nasal	2020-04-28	CNA	Intensive_Care_Unit_I_Inpatients	2020-04-28	2020-04-07	2020-05-05	0
12	35750_2#86	nasal	2020-04-28	PVX	Intensive_Care_Unit_I_Inpatients	2020-04-28	2020-04-07	2020-05-05	0
12	35658_3#61	rectal	2020-04-28	CNA	Intensive_Care_Unit_I_Inpatients	2020-04-28	2020-04-07	2020-05-05	0
12	35712_1#59	rectal	2020-04-28	CAN	Intensive_Care_Unit_I_Inpatients	2020-04-28	2020-04-07	2020-05-05	0
12	35748_1#90	rectal	2020-04-28	MCK	Intensive_Care_Unit_I_Inpatients	2020-04-28	2020-04-07	2020-05-05	1
12	35712_2#37	nasal	2020-05-05	CAN	Intensive_Care_Unit_I_Inpatients	2020-05-05	2020-04-07	2020-05-05	0
12	35712_4#92	nasal	2020-05-05	CNA	Intensive_Care_Unit_I_Inpatients	2020-05-05	2020-04-07	2020-05-05	0
12	35750_3#51	nasal	2020-05-05	PVX	Intensive_Care_Unit_I_Inpatients	2020-05-05	2020-04-07	2020-05-05	0
12	35712_2#55	rectal	2020-05-05	CAN	Intensive_Care_Unit_I_Inpatients	2020-05-05	2020-04-07	2020-05-05	0
12	35748_2#49	rectal	2020-05-05	MCK	Intensive_Care_Unit_I_Inpatients	2020-05-05	2020-04-07	2020-05-05	1
15	35658_1#56	rectal	2020-04-07	CNA	Intensive_Care_Unit_I_Inpatients	2020-04-07	2020-04-07	2020-05-05	0
15	35345_1#45	rectal	2020-04-07	CAN	Intensive_Care_Unit_I_Inpatients	2020-04-07	2020-04-07	2020-05-05	0
15	35763_4#50	rectal	2020-04-07	MCK	Intensive_Care_Unit_I_Inpatients	2020-04-07	2020-04-07	2020-05-05	1
15	35748_3#18	respiratory	2020-04-07	COS	Intensive_Care_Unit_I_Inpatients	2020-04-07	2020-04-07	2020-05-05	1
15	35764_1#19	respiratory	2020-04-07	PVX	Intensive_Care_Unit_I_Inpatients	2020-04-07	2020-04-07	2020-05-05	1
15	35764_3#20	respiratory	2020-04-07	CAN	Intensive_Care_Unit_I_Inpatients	2020-04-07	2020-04-07	2020-05-05	0
15	35764_4#12	respiratory	2020-04-07	MCK	Intensive_Care_Unit_I_Inpatients	2020-04-07	2020-04-07	2020-05-05	1
15	35763_3#34	nasal	2020-04-07	PVX	Intensive_Care_Unit_I_Inpatients	2020-04-07	2020-04-07	2020-05-05	1
15	35345_1#58	rectal	2020-04-10	CAN	Intensive_Care_Unit_I_Inpatients	2020-04-10	2020-04-07	2020-05-05	0
15	35763_4#63	rectal	2020-04-10	MCK	Intensive_Care_Unit_I_Inpatients	2020-04-10	2020-04-07	2020-05-05	1
15	35763_3#65	nasal	2020-04-10	PVX	Intensive_Care_Unit_I_Inpatients	2020-04-10	2020-04-07	2020-05-05	1
15	35886_1#51	nasal	2020-04-10	CAN	Intensive_Care_Unit_I_Inpatients	2020-04-10	2020-04-07	2020-05-05	0
15	35712_3#20	nasal	2020-04-14	CNA	Intensive_Care_Unit_I_Inpatients	2020-04-14	2020-04-07	2020-05-05	0
15	35750_1#17	nasal	2020-04-14	PVX	Intensive_Care_Unit_I_Inpatients	2020-04-14	2020-04-07	2020-05-05	1
15	35886_1#84	nasal	2020-04-14	CAN	Intensive_Care_Unit_I_Inpatients	2020-04-14	2020-04-07	2020-05-05	0
15	35173_1#40	rectal	2020-04-20	CNA	Intensive_Care_Unit_I_Inpatients	2020-04-20	2020-04-07	2020-05-05	0
15	35658_4#79	rectal	2020-04-20	CAN	Intensive_Care_Unit_I_Inpatients	2020-04-20	2020-04-07	2020-05-05	0
15	35750_4#94	rectal	2020-04-20	MCK	Intensive_Care_Unit_I_Inpatients	2020-04-20	2020-04-07	2020-05-05	0
15	35345_2#39	nasal	2020-04-20	CAN	Intensive_Care_Unit_I_Inpatients	2020-04-20	2020-04-07	2020-05-05	0
15	35345_2#89	nasal	2020-04-27	CAN	Intensive_Care_Unit_I_Inpatients	2020-04-27	2020-04-07	2020-05-05	0
15	35712_4#62	nasal	2020-04-27	CNA	Intensive_Care_Unit_I_Inpatients	2020-04-27	2020-04-07	2020-05-05	1
15	35750_2#88	nasal	2020-04-27	PVX	Intensive_Care_Unit_I_Inpatients	2020-04-27	2020-04-07	2020-05-05	1
15	35658_3#62	rectal	2020-04-27	CNA	Intensive_Care_Unit_I_Inpatients	2020-04-27	2020-04-07	2020-05-05	0
15	35712_1#60	rectal	2020-04-27	CAN	Intensive_Care_Unit_I_Inpatients	2020-04-27	2020-04-07	2020-05-05	0
15	35748_1#91	rectal	2020-04-27	MCK	Intensive_Care_Unit_I_Inpatients	2020-04-27	2020-04-07	2020-05-05	0
15	35712_2#39	nasal	2020-05-05	CAN	Intensive_Care_Unit_I_Inpatients	2020-05-05	2020-04-07	2020-05-05	0
15	35712_4#94	nasal	2020-05-05	CNA	Intensive_Care_Unit_I_Inpatients	2020-05-05	2020-04-07	2020-05-05	0
15	35750_3#53	nasal	2020-05-05	PVX	Intensive_Care_Unit_I_Inpatients	2020-05-05	2020-04-07	2020-05-05	1
15	35712_2#56	rectal	2020-05-05	CAN	Intensive_Care_Unit_I_Inpatients	2020-05-05	2020-04-07	2020-05-05	0
15	35801_1#37	rectal	2020-05-05	CNA	Intensive_Care_Unit_I_Inpatients	2020-05-05	2020-04-07	2020-05-05	0
15	35748_2#51	rectal	2020-05-05	MCK	Intensive_Care_Unit_I_Inpatients	2020-05-05	2020-04-07	2020-05-05	0
19	35658_1#76	rectal	2020-04-11	CNA	Intensive_Care_Unit_I_Inpatients	2020-04-11	2020-04-09	2020-05-05	0
19	35763_4#68	rectal	2020-04-11	MCK	Intensive_Care_Unit_I_Inpatients	2020-04-11	2020-04-09	2020-05-05	1
19	35763_3#70	nasal	2020-04-11	PVX	Intensive_Care_Unit_I_Inpatients	2020-04-11	2020-04-09	2020-05-05	0
19	35764_3#40	respiratory	2020-04-11	CAN	Intensive_Care_Unit_I_Inpatients	2020-04-11	2020-04-09	2020-05-05	0
19	35712_3#22	nasal	2020-04-14	CNA	Intensive_Care_Unit_I_Inpatients	2020-04-14	2020-04-09	2020-05-05	0
19	35750_1#19	nasal	2020-04-14	PVX	Intensive_Care_Unit_I_Inpatients	2020-04-14	2020-04-09	2020-05-05	0
19	35658_2#32	rectal	2020-04-14	CNA	Intensive_Care_Unit_I_Inpatients	2020-04-14	2020-04-09	2020-05-05	1
19	35750_4#11	rectal	2020-04-14	MCK	Intensive_Care_Unit_I_Inpatients	2020-04-14	2020-04-09	2020-05-05	1
19	35658_2#71	rectal	2020-04-16	CNA	Intensive_Care_Unit_I_Inpatients	2020-04-16	2020-04-09	2020-05-05	0
19	35658_4#30	rectal	2020-04-16	CAN	Intensive_Care_Unit_I_Inpatients	2020-04-16	2020-04-09	2020-05-05	0
19	35750_4#44	rectal	2020-04-16	MCK	Intensive_Care_Unit_I_Inpatients	2020-04-16	2020-04-09	2020-05-05	1
19	35345_2#9	nasal	2020-04-16	CAN	Intensive_Care_Unit_I_Inpatients	2020-04-16	2020-04-09	2020-05-05	0
19	35712_3#57	nasal	2020-04-16	CNA	Intensive_Care_Unit_I_Inpatients	2020-04-16	2020-04-09	2020-05-05	0
19	35750_1#52	nasal	2020-04-16	PVX	Intensive_Care_Unit_I_Inpatients	2020-04-16	2020-04-09	2020-05-05	0
19	35748_3#70	respiratory	2020-04-18	COS	Intensive_Care_Unit_I_Inpatients	2020-04-18	2020-04-09	2020-05-05	0
19	35173_1#44	rectal	2020-04-21	CNA	Intensive_Care_Unit_I_Inpatients	2020-04-21	2020-04-09	2020-05-05	0
19	35658_4#82	rectal	2020-04-21	CAN	Intensive_Care_Unit_I_Inpatients	2020-04-21	2020-04-09	2020-05-05	0
19	35748_1#2	rectal	2020-04-21	MCK	Intensive_Care_Unit_I_Inpatients	2020-04-21	2020-04-09	2020-05-05	1
19	35345_2#47	nasal	2020-04-21	CAN	Intensive_Care_Unit_I_Inpatients	2020-04-21	2020-04-09	2020-05-05	0
19	35712_4#5	nasal	2020-04-21	CNA	Intensive_Care_Unit_I_Inpatients	2020-04-21	2020-04-09	2020-05-05	0
19	35750_2#15	nasal	2020-04-21	PVX	Intensive_Care_Unit_I_Inpatients	2020-04-21	2020-04-09	2020-05-05	0
19	35345_2#93	nasal	2020-04-28	CAN	Intensive_Care_Unit_I_Inpatients	2020-04-28	2020-04-09	2020-05-05	0
19	35712_4#65	nasal	2020-04-28	CNA	Intensive_Care_Unit_I_Inpatients	2020-04-28	2020-04-09	2020-05-05	0
19	35750_2#91	nasal	2020-04-28	PVX	Intensive_Care_Unit_I_Inpatients	2020-04-28	2020-04-09	2020-05-05	0
19	35658_3#64	rectal	2020-04-28	CNA	Intensive_Care_Unit_I_Inpatients	2020-04-28	2020-04-09	2020-05-05	0
19	35712_1#62	rectal	2020-04-28	CAN	Intensive_Care_Unit_I_Inpatients	2020-04-28	2020-04-09	2020-05-05	0
19	35748_1#93	rectal	2020-04-28	MCK	Intensive_Care_Unit_I_Inpatients	2020-04-28	2020-04-09	2020-05-05	1
19	35750_3#81	respiratory	2020-04-28	MSA	Intensive_Care_Unit_I_Inpatients	2020-04-28	2020-04-09	2020-05-05	0
19	35748_4#65	respiratory	2020-04-28	CAN	Intensive_Care_Unit_I_Inpatients	2020-04-28	2020-04-09	2020-05-05	0
19	35764_2#48	respiratory	2020-04-28	PVX	Intensive_Care_Unit_I_Inpatients	2020-04-28	2020-04-09	2020-05-05	0
19	35712_2#43	nasal	2020-05-05	CAN	Intensive_Care_Unit_I_Inpatients	2020-05-05	2020-04-09	2020-05-05	0
19	35712_4#95	nasal	2020-05-05	CNA	Intensive_Care_Unit_I_Inpatients	2020-05-05	2020-04-09	2020-05-05	0
19	35750_3#55	nasal	2020-05-05	PVX	Intensive_Care_Unit_I_Inpatients	2020-05-05	2020-04-09	2020-05-05	1
19	35712_2#60	rectal	2020-05-05	CAN	Intensive_Care_Unit_I_Inpatients	2020-05-05	2020-04-09	2020-05-05	0
19	35801_1#44	rectal	2020-05-05	CNA	Intensive_Care_Unit_I_Inpatients	2020-05-05	2020-04-09	2020-05-05	0
19	35748_2#57	rectal	2020-05-05	MCK	Intensive_Care_Unit_I_Inpatients	2020-05-05	2020-04-09	2020-05-05	1
34	35658_1#22	rectal	2020-04-07	CNA	Intensive_Care_Unit_I_Inpatients	2020-04-07	2020-04-07	2020-05-05	0
34	35345_1#16	rectal	2020-04-07	CAN	Intensive_Care_Unit_I_Inpatients	2020-04-07	2020-04-07	2020-05-05	0
34	35763_4#18	rectal	2020-04-07	MCK	Intensive_Care_Unit_I_Inpatients	2020-04-07	2020-04-07	2020-05-05	1
34	35763_3#18	nasal	2020-04-07	PVX	Intensive_Care_Unit_I_Inpatients	2020-04-07	2020-04-07	2020-05-05	0
34	35886_1#16	nasal	2020-04-07	CAN	Intensive_Care_Unit_I_Inpatients	2020-04-07	2020-04-07	2020-05-05	0
34	35886_1#63	nasal	2020-04-14	CAN	Intensive_Care_Unit_I_Inpatients	2020-04-14	2020-04-07	2020-05-05	0
34	35658_2#37	rectal	2020-04-14	CNA	Intensive_Care_Unit_I_Inpatients	2020-04-14	2020-04-07	2020-05-05	0
34	35658_4#6	rectal	2020-04-14	CAN	Intensive_Care_Unit_I_Inpatients	2020-04-14	2020-04-07	2020-05-05	0
34	35750_4#16	rectal	2020-04-14	MCK	Intensive_Care_Unit_I_Inpatients	2020-04-14	2020-04-07	2020-05-05	0
34	35748_3#40	respiratory	2020-04-14	COS	Intensive_Care_Unit_I_Inpatients	2020-04-14	2020-04-07	2020-05-05	0
34	35764_1#41	respiratory	2020-04-14	PVX	Intensive_Care_Unit_I_Inpatients	2020-04-14	2020-04-07	2020-05-05	0
34	35764_3#38	respiratory	2020-04-14	CAN	Intensive_Care_Unit_I_Inpatients	2020-04-14	2020-04-07	2020-05-05	0
34	35764_4#29	respiratory	2020-04-14	MCK	Intensive_Care_Unit_I_Inpatients	2020-04-14	2020-04-07	2020-05-05	0
34	35764_1#75	respiratory	2020-04-17	PVX	Intensive_Care_Unit_I_Inpatients	2020-04-17	2020-04-07	2020-05-05	0
34	35173_1#10	rectal	2020-04-21	CNA	Intensive_Care_Unit_I_Inpatients	2020-04-21	2020-04-07	2020-05-05	0
34	35658_4#53	rectal	2020-04-21	CAN	Intensive_Care_Unit_I_Inpatients	2020-04-21	2020-04-07	2020-05-05	0
34	35750_4#71	rectal	2020-04-21	MCK	Intensive_Care_Unit_I_Inpatients	2020-04-21	2020-04-07	2020-05-05	0
34	35345_2#22	nasal	2020-04-21	CAN	Intensive_Care_Unit_I_Inpatients	2020-04-21	2020-04-07	2020-05-05	0
34	35712_3#75	nasal	2020-04-21	CNA	Intensive_Care_Unit_I_Inpatients	2020-04-21	2020-04-07	2020-05-05	0
34	35750_1#79	nasal	2020-04-21	PVX	Intensive_Care_Unit_I_Inpatients	2020-04-21	2020-04-07	2020-05-05	0
34	35345_2#75	nasal	2020-04-28	CAN	Intensive_Care_Unit_I_Inpatients	2020-04-28	2020-04-07	2020-05-05	0
34	35750_2#70	nasal	2020-04-28	PVX	Intensive_Care_Unit_I_Inpatients	2020-04-28	2020-04-07	2020-05-05	0
34	35658_3#33	rectal	2020-04-28	CNA	Intensive_Care_Unit_I_Inpatients	2020-04-28	2020-04-07	2020-05-05	0
34	35712_1#39	rectal	2020-04-28	CAN	Intensive_Care_Unit_I_Inpatients	2020-04-28	2020-04-07	2020-05-05	0
34	35748_1#66	rectal	2020-04-28	MCK	Intensive_Care_Unit_I_Inpatients	2020-04-28	2020-04-07	2020-05-05	1
51	35345_1#28	rectal	2020-04-07	CAN	Intensive_Care_Unit_I_Inpatients	2020-04-07	2020-04-07	2020-05-05	0
51	35763_4#33	rectal	2020-04-07	MCK	Intensive_Care_Unit_I_Inpatients	2020-04-07	2020-04-07	2020-05-05	0
51	35748_3#10	respiratory	2020-04-07	COS	Intensive_Care_Unit_I_Inpatients	2020-04-07	2020-04-07	2020-05-05	0
51	35764_1#10	respiratory	2020-04-07	PVX	Intensive_Care_Unit_I_Inpatients	2020-04-07	2020-04-07	2020-05-05	0
51	35764_3#10	respiratory	2020-04-07	CAN	Intensive_Care_Unit_I_Inpatients	2020-04-07	2020-04-07	2020-05-05	0
51	35764_4#6	respiratory	2020-04-07	MCK	Intensive_Care_Unit_I_Inpatients	2020-04-07	2020-04-07	2020-05-05	1
51	35763_3#27	nasal	2020-04-07	PVX	Intensive_Care_Unit_I_Inpatients	2020-04-07	2020-04-07	2020-05-05	0
51	35886_1#23	nasal	2020-04-07	CAN	Intensive_Care_Unit_I_Inpatients	2020-04-07	2020-04-07	2020-05-05	0
51	35658_1#66	rectal	2020-04-10	CNA	Intensive_Care_Unit_I_Inpatients	2020-04-10	2020-04-07	2020-05-05	0
51	35345_1#56	rectal	2020-04-10	CAN	Intensive_Care_Unit_I_Inpatients	2020-04-10	2020-04-07	2020-05-05	0
51	35763_4#60	rectal	2020-04-10	MCK	Intensive_Care_Unit_I_Inpatients	2020-04-10	2020-04-07	2020-05-05	0
51	35886_1#49	nasal	2020-04-10	CAN	Intensive_Care_Unit_I_Inpatients	2020-04-10	2020-04-07	2020-05-05	0
51	35712_3#7	nasal	2020-04-14	CNA	Intensive_Care_Unit_I_Inpatients	2020-04-14	2020-04-07	2020-05-05	0
51	35886_1#71	nasal	2020-04-14	CAN	Intensive_Care_Unit_I_Inpatients	2020-04-14	2020-04-07	2020-05-05	0
51	35658_2#16	rectal	2020-04-14	CNA	Intensive_Care_Unit_I_Inpatients	2020-04-14	2020-04-07	2020-05-05	0
51	35345_1#85	rectal	2020-04-14	CAN	Intensive_Care_Unit_I_Inpatients	2020-04-14	2020-04-07	2020-05-05	0
51	35763_4#95	rectal	2020-04-14	MCK	Intensive_Care_Unit_I_Inpatients	2020-04-14	2020-04-07	2020-05-05	0
57	35173_1#95	rectal	2020-04-27	CNA	Intensive_Care_Unit_I_Inpatients	2020-04-27	2020-04-27	2020-05-08	0
57	35748_1#41	rectal	2020-04-27	MCK	Intensive_Care_Unit_I_Inpatients	2020-04-27	2020-04-27	2020-05-08	0
57	35345_2#56	nasal	2020-04-27	CAN	Intensive_Care_Unit_I_Inpatients	2020-04-27	2020-04-27	2020-05-08	0
57	35712_4#26	nasal	2020-04-27	CNA	Intensive_Care_Unit_I_Inpatients	2020-04-27	2020-04-27	2020-05-08	0
57	35750_2#45	nasal	2020-04-27	PVX	Intensive_Care_Unit_I_Inpatients	2020-04-27	2020-04-27	2020-05-08	0
57	35750_3#73	respiratory	2020-04-27	MSA	Intensive_Care_Unit_I_Inpatients	2020-04-27	2020-04-27	2020-05-08	0
57	35748_4#14	respiratory	2020-04-27	COS	Intensive_Care_Unit_I_Inpatients	2020-04-27	2020-04-27	2020-05-08	0
57	35345_2#79	nasal	2020-04-28	CAN	Intensive_Care_Unit_I_Inpatients	2020-04-28	2020-04-27	2020-05-08	0
57	35712_4#50	nasal	2020-04-28	CNA	Intensive_Care_Unit_I_Inpatients	2020-04-28	2020-04-27	2020-05-08	0
57	35750_2#74	nasal	2020-04-28	PVX	Intensive_Care_Unit_I_Inpatients	2020-04-28	2020-04-27	2020-05-08	0
57	35658_3#47	rectal	2020-04-28	CNA	Intensive_Care_Unit_I_Inpatients	2020-04-28	2020-04-27	2020-05-08	0
57	35748_1#78	rectal	2020-04-28	MCK	Intensive_Care_Unit_I_Inpatients	2020-04-28	2020-04-27	2020-05-08	0
57	35712_1#92	rectal	2020-05-05	CAN	Intensive_Care_Unit_I_Inpatients	2020-05-05	2020-04-27	2020-05-08	0
57	35801_1#23	rectal	2020-05-05	CNA	Intensive_Care_Unit_I_Inpatients	2020-05-05	2020-04-27	2020-05-08	0
57	35748_2#37	rectal	2020-05-05	MCK	Intensive_Care_Unit_I_Inpatients	2020-05-05	2020-04-27	2020-05-08	0
57	35712_2#25	nasal	2020-05-05	CAN	Intensive_Care_Unit_I_Inpatients	2020-05-05	2020-04-27	2020-05-08	0
57	35750_3#37	nasal	2020-05-05	PVX	Intensive_Care_Unit_I_Inpatients	2020-05-05	2020-04-27	2020-05-08	0
57	35750_3#89	respiratory	2020-05-08	MSA	Intensive_Care_Unit_I_Inpatients	2020-05-08	2020-04-27	2020-05-08	1
57	35748_4#47	respiratory	2020-05-08	COS	Intensive_Care_Unit_I_Inpatients	2020-05-08	2020-04-27	2020-05-08	0
57	35764_2#65	respiratory	2020-05-08	PVX	Intensive_Care_Unit_I_Inpatients	2020-05-08	2020-04-27	2020-05-08	0
62	35763_3#72	nasal	2020-04-12	PVX	Intensive_Care_Unit_I_Inpatients	2020-04-12	2020-04-12	2020-05-05	0
62	35658_1#78	rectal	2020-04-12	CNA	Intensive_Care_Unit_I_Inpatients	2020-04-12	2020-04-12	2020-05-05	0
62	35763_4#70	rectal	2020-04-12	MCK	Intensive_Care_Unit_I_Inpatients	2020-04-12	2020-04-12	2020-05-05	0
62	35712_3#12	nasal	2020-04-14	CNA	Intensive_Care_Unit_I_Inpatients	2020-04-14	2020-04-12	2020-05-05	0
62	35750_1#7	nasal	2020-04-14	PVX	Intensive_Care_Unit_I_Inpatients	2020-04-14	2020-04-12	2020-05-05	0
62	35658_2#19	rectal	2020-04-14	CNA	Intensive_Care_Unit_I_Inpatients	2020-04-14	2020-04-12	2020-05-05	0
62	35750_4#2	rectal	2020-04-14	MCK	Intensive_Care_Unit_I_Inpatients	2020-04-14	2020-04-12	2020-05-05	1
62	35658_2#67	rectal	2020-04-16	CNA	Intensive_Care_Unit_I_Inpatients	2020-04-16	2020-04-12	2020-05-05	0
62	35658_4#27	rectal	2020-04-16	CAN	Intensive_Care_Unit_I_Inpatients	2020-04-16	2020-04-12	2020-05-05	0
62	35750_4#41	rectal	2020-04-16	MCK	Intensive_Care_Unit_I_Inpatients	2020-04-16	2020-04-12	2020-05-05	0
62	35345_2#8	nasal	2020-04-16	CAN	Intensive_Care_Unit_I_Inpatients	2020-04-16	2020-04-12	2020-05-05	0
62	35712_3#54	nasal	2020-04-16	CNA	Intensive_Care_Unit_I_Inpatients	2020-04-16	2020-04-12	2020-05-05	0
62	35750_1#49	nasal	2020-04-16	PVX	Intensive_Care_Unit_I_Inpatients	2020-04-16	2020-04-12	2020-05-05	0
62	35764_1#66	respiratory	2020-04-19	PVX	Intensive_Care_Unit_I_Inpatients	2020-04-19	2020-04-12	2020-05-05	0
62	35764_3#52	respiratory	2020-04-19	CAN	Intensive_Care_Unit_I_Inpatients	2020-04-19	2020-04-12	2020-05-05	0
62	35764_4#43	respiratory	2020-04-19	MCK	Intensive_Care_Unit_I_Inpatients	2020-04-19	2020-04-12	2020-05-05	0
62	35173_1#27	rectal	2020-04-21	CNA	Intensive_Care_Unit_I_Inpatients	2020-04-21	2020-04-12	2020-05-05	0
62	35658_4#66	rectal	2020-04-21	CAN	Intensive_Care_Unit_I_Inpatients	2020-04-21	2020-04-12	2020-05-05	0
62	35750_4#83	rectal	2020-04-21	MCK	Intensive_Care_Unit_I_Inpatients	2020-04-21	2020-04-12	2020-05-05	0
62	35345_2#34	nasal	2020-04-21	CAN	Intensive_Care_Unit_I_Inpatients	2020-04-21	2020-04-12	2020-05-05	0
62	35712_3#88	nasal	2020-04-21	CNA	Intensive_Care_Unit_I_Inpatients	2020-04-21	2020-04-12	2020-05-05	0
62	35750_1#96	nasal	2020-04-21	PVX	Intensive_Care_Unit_I_Inpatients	2020-04-21	2020-04-12	2020-05-05	0
62	35345_2#82	nasal	2020-04-28	CAN	Intensive_Care_Unit_I_Inpatients	2020-04-28	2020-04-12	2020-05-05	0
62	35712_4#55	nasal	2020-04-28	CNA	Intensive_Care_Unit_I_Inpatients	2020-04-28	2020-04-12	2020-05-05	1
62	35750_2#79	nasal	2020-04-28	PVX	Intensive_Care_Unit_I_Inpatients	2020-04-28	2020-04-12	2020-05-05	1
62	35658_3#53	rectal	2020-04-28	CNA	Intensive_Care_Unit_I_Inpatients	2020-04-28	2020-04-12	2020-05-05	0
62	35712_1#53	rectal	2020-04-28	CAN	Intensive_Care_Unit_I_Inpatients	2020-04-28	2020-04-12	2020-05-05	0
62	35748_1#82	rectal	2020-04-28	MCK	Intensive_Care_Unit_I_Inpatients	2020-04-28	2020-04-12	2020-05-05	1
62	35748_4#16	respiratory	2020-04-28	COS	Intensive_Care_Unit_I_Inpatients	2020-04-28	2020-04-12	2020-05-05	0
62	35764_2#25	respiratory	2020-04-28	PVX	Intensive_Care_Unit_I_Inpatients	2020-04-28	2020-04-12	2020-05-05	0
62	35764_3#87	respiratory	2020-04-28	CAN	Intensive_Care_Unit_I_Inpatients	2020-04-28	2020-04-12	2020-05-05	0
62	35748_4#77	respiratory	2020-04-30	CAN	Intensive_Care_Unit_I_Inpatients	2020-04-30	2020-04-12	2020-05-05	0
62	35712_1#95	rectal	2020-05-05	CAN	Intensive_Care_Unit_I_Inpatients	2020-05-05	2020-04-12	2020-05-05	0
62	35748_2#40	rectal	2020-05-05	MCK	Intensive_Care_Unit_I_Inpatients	2020-05-05	2020-04-12	2020-05-05	1
62	35712_2#27	nasal	2020-05-05	CAN	Intensive_Care_Unit_I_Inpatients	2020-05-05	2020-04-12	2020-05-05	0
62	35750_3#40	nasal	2020-05-05	PVX	Intensive_Care_Unit_I_Inpatients	2020-05-05	2020-04-12	2020-05-05	1
81	35658_1#34	rectal	2020-04-09	CNA	Intensive_Care_Unit_I_Inpatients	2020-04-09	2020-04-09	2020-04-09	0
81	35763_4#30	rectal	2020-04-09	MCK	Intensive_Care_Unit_I_Inpatients	2020-04-09	2020-04-09	2020-04-09	1
81	35748_3#32	respiratory	2020-04-09	COS	Intensive_Care_Unit_I_Inpatients	2020-04-09	2020-04-09	2020-04-09	0
81	35764_1#33	respiratory	2020-04-09	PVX	Intensive_Care_Unit_I_Inpatients	2020-04-09	2020-04-09	2020-04-09	0
81	35764_4#22	respiratory	2020-04-09	MCK	Intensive_Care_Unit_I_Inpatients	2020-04-09	2020-04-09	2020-04-09	0
81	35763_2#71	nasal	2020-04-09	CNA	Intensive_Care_Unit_I_Inpatients	2020-04-09	2020-04-09	2020-04-09	0
81	35763_3#43	nasal	2020-04-09	PVX	Intensive_Care_Unit_I_Inpatients	2020-04-09	2020-04-09	2020-04-09	0
85	35658_1#37	rectal	2020-04-07	CNA	Intensive_Care_Unit_I_Inpatients	2020-04-07	2020-04-07	2020-04-19	1
85	35345_1#29	rectal	2020-04-07	CAN	Intensive_Care_Unit_I_Inpatients	2020-04-07	2020-04-07	2020-04-19	0
85	35763_4#34	rectal	2020-04-07	MCK	Intensive_Care_Unit_I_Inpatients	2020-04-07	2020-04-07	2020-04-19	1
85	35763_3#9	nasal	2020-04-07	PVX	Intensive_Care_Unit_I_Inpatients	2020-04-07	2020-04-07	2020-04-19	0
85	35712_3#8	nasal	2020-04-14	CNA	Intensive_Care_Unit_I_Inpatients	2020-04-14	2020-04-07	2020-04-19	0
85	35750_1#4	nasal	2020-04-14	PVX	Intensive_Care_Unit_I_Inpatients	2020-04-14	2020-04-07	2020-04-19	0
85	35886_1#72	nasal	2020-04-14	CAN	Intensive_Care_Unit_I_Inpatients	2020-04-14	2020-04-07	2020-04-19	0
85	35658_2#17	rectal	2020-04-14	CNA	Intensive_Care_Unit_I_Inpatients	2020-04-14	2020-04-07	2020-04-19	0
85	35345_1#86	rectal	2020-04-14	CAN	Intensive_Care_Unit_I_Inpatients	2020-04-14	2020-04-07	2020-04-19	0
85	35763_4#96	rectal	2020-04-14	MCK	Intensive_Care_Unit_I_Inpatients	2020-04-14	2020-04-07	2020-04-19	1
85	35748_3#65	respiratory	2020-04-19	COS	Intensive_Care_Unit_I_Inpatients	2020-04-19	2020-04-07	2020-04-19	1
85	35764_1#68	respiratory	2020-04-19	PVX	Intensive_Care_Unit_I_Inpatients	2020-04-19	2020-04-07	2020-04-19	1
85	35764_4#46	respiratory	2020-04-19	MCK	Intensive_Care_Unit_I_Inpatients	2020-04-19	2020-04-07	2020-04-19	1
95	35748_3#31	respiratory	2020-04-06	COS	Intensive_Care_Unit_I_Inpatients	2020-04-06	2020-04-06	2020-04-21	1
95	35764_1#31	respiratory	2020-04-06	PVX	Intensive_Care_Unit_I_Inpatients	2020-04-06	2020-04-06	2020-04-21	1
95	35764_3#31	respiratory	2020-04-06	CAN	Intensive_Care_Unit_I_Inpatients	2020-04-06	2020-04-06	2020-04-21	0
95	35764_4#21	respiratory	2020-04-06	MCK	Intensive_Care_Unit_I_Inpatients	2020-04-06	2020-04-06	2020-04-21	1
95	35658_1#48	rectal	2020-04-07	CNA	Intensive_Care_Unit_I_Inpatients	2020-04-07	2020-04-06	2020-04-21	0
95	35345_1#37	rectal	2020-04-07	CAN	Intensive_Care_Unit_I_Inpatients	2020-04-07	2020-04-06	2020-04-21	0
95	35886_1#32	nasal	2020-04-07	CAN	Intensive_Care_Unit_I_Inpatients	2020-04-07	2020-04-06	2020-04-21	0
95	35658_1#67	rectal	2020-04-10	CNA	Intensive_Care_Unit_I_Inpatients	2020-04-10	2020-04-06	2020-04-21	0
95	35763_4#61	rectal	2020-04-10	MCK	Intensive_Care_Unit_I_Inpatients	2020-04-10	2020-04-06	2020-04-21	0
95	35886_1#50	nasal	2020-04-10	CAN	Intensive_Care_Unit_I_Inpatients	2020-04-10	2020-04-06	2020-04-21	0
95	35750_1#12	nasal	2020-04-14	PVX	Intensive_Care_Unit_I_Inpatients	2020-04-14	2020-04-06	2020-04-21	0
95	35886_1#79	nasal	2020-04-14	CAN	Intensive_Care_Unit_I_Inpatients	2020-04-14	2020-04-06	2020-04-21	0
95	35658_2#24	rectal	2020-04-14	CNA	Intensive_Care_Unit_I_Inpatients	2020-04-14	2020-04-06	2020-04-21	0
95	35345_1#91	rectal	2020-04-14	CAN	Intensive_Care_Unit_I_Inpatients	2020-04-14	2020-04-06	2020-04-21	0
95	35750_4#6	rectal	2020-04-14	MCK	Intensive_Care_Unit_I_Inpatients	2020-04-14	2020-04-06	2020-04-21	1
95	35173_1#31	rectal	2020-04-21	CNA	Intensive_Care_Unit_I_Inpatients	2020-04-21	2020-04-06	2020-04-21	0
95	35658_4#70	rectal	2020-04-21	CAN	Intensive_Care_Unit_I_Inpatients	2020-04-21	2020-04-06	2020-04-21	0
95	35750_4#87	rectal	2020-04-21	MCK	Intensive_Care_Unit_I_Inpatients	2020-04-21	2020-04-06	2020-04-21	0
95	35345_2#32	nasal	2020-04-21	CAN	Intensive_Care_Unit_I_Inpatients	2020-04-21	2020-04-06	2020-04-21	0
95	35750_1#94	nasal	2020-04-21	PVX	Intensive_Care_Unit_I_Inpatients	2020-04-21	2020-04-06	2020-04-21	0
102	35658_1#58	rectal	2020-04-07	CNA	Intensive_Care_Unit_I_Inpatients	2020-04-07	2020-04-07	2020-04-21	0
102	35345_1#47	rectal	2020-04-07	CAN	Intensive_Care_Unit_I_Inpatients	2020-04-07	2020-04-07	2020-04-21	0
102	35763_4#51	rectal	2020-04-07	MCK	Intensive_Care_Unit_I_Inpatients	2020-04-07	2020-04-07	2020-04-21	0
102	35886_1#27	nasal	2020-04-07	CAN	Intensive_Care_Unit_I_Inpatients	2020-04-07	2020-04-07	2020-04-21	0
102	35750_1#20	nasal	2020-04-14	PVX	Intensive_Care_Unit_I_Inpatients	2020-04-14	2020-04-07	2020-04-21	0
102	35658_4#3	rectal	2020-04-14	CAN	Intensive_Care_Unit_I_Inpatients	2020-04-14	2020-04-07	2020-04-21	0
102	35750_4#12	rectal	2020-04-14	MCK	Intensive_Care_Unit_I_Inpatients	2020-04-14	2020-04-07	2020-04-21	0
102	35748_3#59	respiratory	2020-04-15	COS	Intensive_Care_Unit_I_Inpatients	2020-04-15	2020-04-07	2020-04-21	1
102	35764_1#62	respiratory	2020-04-15	PVX	Intensive_Care_Unit_I_Inpatients	2020-04-15	2020-04-07	2020-04-21	1
102	35764_3#49	respiratory	2020-04-15	CAN	Intensive_Care_Unit_I_Inpatients	2020-04-15	2020-04-07	2020-04-21	0
102	35764_4#40	respiratory	2020-04-15	MCK	Intensive_Care_Unit_I_Inpatients	2020-04-15	2020-04-07	2020-04-21	1
102	35173_1#45	rectal	2020-04-21	CNA	Intensive_Care_Unit_I_Inpatients	2020-04-21	2020-04-07	2020-04-21	0
102	35658_4#83	rectal	2020-04-21	CAN	Intensive_Care_Unit_I_Inpatients	2020-04-21	2020-04-07	2020-04-21	0
102	35748_1#3	rectal	2020-04-21	MCK	Intensive_Care_Unit_I_Inpatients	2020-04-21	2020-04-07	2020-04-21	0
102	35345_2#42	nasal	2020-04-21	CAN	Intensive_Care_Unit_I_Inpatients	2020-04-21	2020-04-07	2020-04-21	0
102	35750_2#9	nasal	2020-04-21	PVX	Intensive_Care_Unit_I_Inpatients	2020-04-21	2020-04-07	2020-04-21	1
103	35658_1#59	rectal	2020-04-07	CNA	Intensive_Care_Unit_I_Inpatients	2020-04-07	2020-04-07	2020-04-09	0
103	35345_1#48	rectal	2020-04-07	CAN	Intensive_Care_Unit_I_Inpatients	2020-04-07	2020-04-07	2020-04-09	0
103	35763_4#52	rectal	2020-04-07	MCK	Intensive_Care_Unit_I_Inpatients	2020-04-07	2020-04-07	2020-04-09	1
103	35763_2#69	nasal	2020-04-07	CNA	Intensive_Care_Unit_I_Inpatients	2020-04-07	2020-04-07	2020-04-09	0
103	35763_3#31	nasal	2020-04-07	PVX	Intensive_Care_Unit_I_Inpatients	2020-04-07	2020-04-07	2020-04-09	0
103	35886_1#26	nasal	2020-04-07	CAN	Intensive_Care_Unit_I_Inpatients	2020-04-07	2020-04-07	2020-04-09	0
103	35748_3#24	respiratory	2020-04-09	COS	Intensive_Care_Unit_I_Inpatients	2020-04-09	2020-04-07	2020-04-09	0
103	35764_1#25	respiratory	2020-04-09	PVX	Intensive_Care_Unit_I_Inpatients	2020-04-09	2020-04-07	2020-04-09	0
105	35345_1#50	rectal	2020-04-07	CAN	Intensive_Care_Unit_I_Inpatients	2020-04-07	2020-04-07	2020-04-07	0
105	35763_4#54	rectal	2020-04-07	MCK	Intensive_Care_Unit_I_Inpatients	2020-04-07	2020-04-07	2020-04-07	1
105	35763_3#15	nasal	2020-04-07	PVX	Intensive_Care_Unit_I_Inpatients	2020-04-07	2020-04-07	2020-04-07	1
105	35886_1#12	nasal	2020-04-07	CAN	Intensive_Care_Unit_I_Inpatients	2020-04-07	2020-04-07	2020-04-07	0
110	35886_1#33	nasal	2020-04-07	CAN	Intensive_Care_Unit_I_Inpatients	2020-04-07	2020-04-07	2020-05-05	0
110	35658_1#6	rectal	2020-04-07	CNA	Intensive_Care_Unit_I_Inpatients	2020-04-07	2020-04-07	2020-05-05	0
110	35345_1#1	rectal	2020-04-07	CAN	Intensive_Care_Unit_I_Inpatients	2020-04-07	2020-04-07	2020-05-05	0
110	35763_4#5	rectal	2020-04-07	MCK	Intensive_Care_Unit_I_Inpatients	2020-04-07	2020-04-07	2020-05-05	1
110	35764_3#25	respiratory	2020-04-09	CAN	Intensive_Care_Unit_I_Inpatients	2020-04-09	2020-04-07	2020-05-05	0
110	35658_1#64	rectal	2020-04-10	CNA	Intensive_Care_Unit_I_Inpatients	2020-04-10	2020-04-07	2020-05-05	1
110	35345_1#54	rectal	2020-04-10	CAN	Intensive_Care_Unit_I_Inpatients	2020-04-10	2020-04-07	2020-05-05	0
110	35763_4#58	rectal	2020-04-10	MCK	Intensive_Care_Unit_I_Inpatients	2020-04-10	2020-04-07	2020-05-05	1
110	35886_1#46	nasal	2020-04-10	CAN	Intensive_Care_Unit_I_Inpatients	2020-04-10	2020-04-07	2020-05-05	0
110	35763_3#82	nasal	2020-04-14	PVX	Intensive_Care_Unit_I_Inpatients	2020-04-14	2020-04-07	2020-05-05	0
110	35886_1#55	nasal	2020-04-14	CAN	Intensive_Care_Unit_I_Inpatients	2020-04-14	2020-04-07	2020-05-05	0
110	35658_1#92	rectal	2020-04-14	CNA	Intensive_Care_Unit_I_Inpatients	2020-04-14	2020-04-07	2020-05-05	0
110	35345_1#68	rectal	2020-04-14	CAN	Intensive_Care_Unit_I_Inpatients	2020-04-14	2020-04-07	2020-05-05	0
110	35763_4#80	rectal	2020-04-14	MCK	Intensive_Care_Unit_I_Inpatients	2020-04-14	2020-04-07	2020-05-05	1
110	35764_1#73	respiratory	2020-04-15	PVX	Intensive_Care_Unit_I_Inpatients	2020-04-15	2020-04-07	2020-05-05	0
110	35764_3#55	respiratory	2020-04-15	CAN	Intensive_Care_Unit_I_Inpatients	2020-04-15	2020-04-07	2020-05-05	0
110	35658_4#42	rectal	2020-04-21	CAN	Intensive_Care_Unit_I_Inpatients	2020-04-21	2020-04-07	2020-05-05	0
110	35750_4#61	rectal	2020-04-21	MCK	Intensive_Care_Unit_I_Inpatients	2020-04-21	2020-04-07	2020-05-05	0
110	35345_2#17	nasal	2020-04-21	CAN	Intensive_Care_Unit_I_Inpatients	2020-04-21	2020-04-07	2020-05-05	0
110	35712_3#69	nasal	2020-04-21	CNA	Intensive_Care_Unit_I_Inpatients	2020-04-21	2020-04-07	2020-05-05	0
110	35750_1#71	nasal	2020-04-21	PVX	Intensive_Care_Unit_I_Inpatients	2020-04-21	2020-04-07	2020-05-05	1
110	35748_3#82	respiratory	2020-04-22	COS	Intensive_Care_Unit_I_Inpatients	2020-04-22	2020-04-07	2020-05-05	1
110	35764_1#91	respiratory	2020-04-22	PVX	Intensive_Care_Unit_I_Inpatients	2020-04-22	2020-04-07	2020-05-05	0
110	35764_3#65	respiratory	2020-04-22	CAN	Intensive_Care_Unit_I_Inpatients	2020-04-22	2020-04-07	2020-05-05	0
110	35764_4#54	respiratory	2020-04-22	MCK	Intensive_Care_Unit_I_Inpatients	2020-04-22	2020-04-07	2020-05-05	0
110	35173_1#89	rectal	2020-04-28	CNA	Intensive_Care_Unit_I_Inpatients	2020-04-28	2020-04-07	2020-05-05	0
110	35712_1#14	rectal	2020-04-28	CAN	Intensive_Care_Unit_I_Inpatients	2020-04-28	2020-04-07	2020-05-05	0
110	35748_1#35	rectal	2020-04-28	MCK	Intensive_Care_Unit_I_Inpatients	2020-04-28	2020-04-07	2020-05-05	0
110	35345_2#60	nasal	2020-04-28	CAN	Intensive_Care_Unit_I_Inpatients	2020-04-28	2020-04-07	2020-05-05	0
110	35750_2#50	nasal	2020-04-28	PVX	Intensive_Care_Unit_I_Inpatients	2020-04-28	2020-04-07	2020-05-05	0
110	35712_1#81	rectal	2020-05-05	CAN	Intensive_Care_Unit_I_Inpatients	2020-05-05	2020-04-07	2020-05-05	0
110	35801_1#8	rectal	2020-05-05	CNA	Intensive_Care_Unit_I_Inpatients	2020-05-05	2020-04-07	2020-05-05	0
110	35712_2#8	nasal	2020-05-05	CAN	Intensive_Care_Unit_I_Inpatients	2020-05-05	2020-04-07	2020-05-05	0
110	35750_3#26	nasal	2020-05-05	PVX	Intensive_Care_Unit_I_Inpatients	2020-05-05	2020-04-07	2020-05-05	0
112	35763_3#41	nasal	2020-04-07	PVX	Intensive_Care_Unit_I_Inpatients	2020-04-07	2020-04-07	2020-04-28	0
112	35886_1#37	nasal	2020-04-07	CAN	Intensive_Care_Unit_I_Inpatients	2020-04-07	2020-04-07	2020-04-28	0
112	35658_1#65	rectal	2020-04-10	CNA	Intensive_Care_Unit_I_Inpatients	2020-04-10	2020-04-07	2020-04-28	0
112	35345_1#55	rectal	2020-04-10	CAN	Intensive_Care_Unit_I_Inpatients	2020-04-10	2020-04-07	2020-04-28	0
112	35763_4#59	rectal	2020-04-10	MCK	Intensive_Care_Unit_I_Inpatients	2020-04-10	2020-04-07	2020-04-28	1
112	35763_3#62	nasal	2020-04-10	PVX	Intensive_Care_Unit_I_Inpatients	2020-04-10	2020-04-07	2020-04-28	0
112	35886_1#48	nasal	2020-04-10	CAN	Intensive_Care_Unit_I_Inpatients	2020-04-10	2020-04-07	2020-04-28	0
112	35763_3#91	nasal	2020-04-14	PVX	Intensive_Care_Unit_I_Inpatients	2020-04-14	2020-04-07	2020-04-28	0
112	35886_1#62	nasal	2020-04-14	CAN	Intensive_Care_Unit_I_Inpatients	2020-04-14	2020-04-07	2020-04-28	0
112	35658_2#4	rectal	2020-04-14	CNA	Intensive_Care_Unit_I_Inpatients	2020-04-14	2020-04-07	2020-04-28	0
112	35345_1#76	rectal	2020-04-14	CAN	Intensive_Care_Unit_I_Inpatients	2020-04-14	2020-04-07	2020-04-28	0
112	35763_4#87	rectal	2020-04-14	MCK	Intensive_Care_Unit_I_Inpatients	2020-04-14	2020-04-07	2020-04-28	0
112	35748_3#39	respiratory	2020-04-14	COS	Intensive_Care_Unit_I_Inpatients	2020-04-14	2020-04-07	2020-04-28	0
112	35764_1#40	respiratory	2020-04-14	PVX	Intensive_Care_Unit_I_Inpatients	2020-04-14	2020-04-07	2020-04-28	0
112	35764_4#28	respiratory	2020-04-14	MCK	Intensive_Care_Unit_I_Inpatients	2020-04-14	2020-04-07	2020-04-28	0
112	35173_1#9	rectal	2020-04-21	CNA	Intensive_Care_Unit_I_Inpatients	2020-04-21	2020-04-07	2020-04-28	0
112	35658_4#52	rectal	2020-04-21	CAN	Intensive_Care_Unit_I_Inpatients	2020-04-21	2020-04-07	2020-04-28	0
112	35750_4#70	rectal	2020-04-21	MCK	Intensive_Care_Unit_I_Inpatients	2020-04-21	2020-04-07	2020-04-28	0
112	35345_2#45	nasal	2020-04-21	CAN	Intensive_Care_Unit_I_Inpatients	2020-04-21	2020-04-07	2020-04-28	0
112	35712_4#3	nasal	2020-04-21	CNA	Intensive_Care_Unit_I_Inpatients	2020-04-21	2020-04-07	2020-04-28	0
112	35750_2#13	nasal	2020-04-21	PVX	Intensive_Care_Unit_I_Inpatients	2020-04-21	2020-04-07	2020-04-28	0
116	35763_3#3	nasal	2020-04-07	PVX	Intensive_Care_Unit_I_Inpatients	2020-04-07	2020-04-07	2020-05-05	0
116	35886_1#3	nasal	2020-04-07	CAN	Intensive_Care_Unit_I_Inpatients	2020-04-07	2020-04-07	2020-05-05	0
116	35345_1#8	rectal	2020-04-07	CAN	Intensive_Care_Unit_I_Inpatients	2020-04-07	2020-04-07	2020-05-05	0
116	35763_3#61	nasal	2020-04-10	PVX	Intensive_Care_Unit_I_Inpatients	2020-04-10	2020-04-07	2020-05-05	0
116	35886_1#47	nasal	2020-04-10	CAN	Intensive_Care_Unit_I_Inpatients	2020-04-10	2020-04-07	2020-05-05	0
116	35763_2#92	nasal	2020-04-14	CNA	Intensive_Care_Unit_I_Inpatients	2020-04-14	2020-04-07	2020-05-05	0
116	35763_3#87	nasal	2020-04-14	PVX	Intensive_Care_Unit_I_Inpatients	2020-04-14	2020-04-07	2020-05-05	0
116	35886_1#59	nasal	2020-04-14	CAN	Intensive_Care_Unit_I_Inpatients	2020-04-14	2020-04-07	2020-05-05	0
116	35658_1#96	rectal	2020-04-14	CNA	Intensive_Care_Unit_I_Inpatients	2020-04-14	2020-04-07	2020-05-05	0
116	35345_1#72	rectal	2020-04-14	CAN	Intensive_Care_Unit_I_Inpatients	2020-04-14	2020-04-07	2020-05-05	0
116	35763_4#84	rectal	2020-04-14	MCK	Intensive_Care_Unit_I_Inpatients	2020-04-14	2020-04-07	2020-05-05	0
116	35748_3#45	respiratory	2020-04-15	COS	Intensive_Care_Unit_I_Inpatients	2020-04-15	2020-04-07	2020-05-05	0
116	35764_1#46	respiratory	2020-04-15	PVX	Intensive_Care_Unit_I_Inpatients	2020-04-15	2020-04-07	2020-05-05	0
116	35764_4#34	respiratory	2020-04-15	MCK	Intensive_Care_Unit_I_Inpatients	2020-04-15	2020-04-07	2020-05-05	0
116	35658_2#61	rectal	2020-04-16	CNA	Intensive_Care_Unit_I_Inpatients	2020-04-16	2020-04-07	2020-05-05	0
116	35658_4#21	rectal	2020-04-16	CAN	Intensive_Care_Unit_I_Inpatients	2020-04-16	2020-04-07	2020-05-05	0
116	35750_4#38	rectal	2020-04-16	MCK	Intensive_Care_Unit_I_Inpatients	2020-04-16	2020-04-07	2020-05-05	1
116	35345_2#4	nasal	2020-04-16	CAN	Intensive_Care_Unit_I_Inpatients	2020-04-16	2020-04-07	2020-05-05	0
116	35712_3#49	nasal	2020-04-16	CNA	Intensive_Care_Unit_I_Inpatients	2020-04-16	2020-04-07	2020-05-05	0
116	35750_1#44	nasal	2020-04-16	PVX	Intensive_Care_Unit_I_Inpatients	2020-04-16	2020-04-07	2020-05-05	0
116	35173_1#3	rectal	2020-04-21	CNA	Intensive_Care_Unit_I_Inpatients	2020-04-21	2020-04-07	2020-05-05	0
116	35658_4#46	rectal	2020-04-21	CAN	Intensive_Care_Unit_I_Inpatients	2020-04-21	2020-04-07	2020-05-05	0
116	35345_2#20	nasal	2020-04-21	CAN	Intensive_Care_Unit_I_Inpatients	2020-04-21	2020-04-07	2020-05-05	0
116	35712_3#72	nasal	2020-04-21	CNA	Intensive_Care_Unit_I_Inpatients	2020-04-21	2020-04-07	2020-05-05	0
116	35750_1#76	nasal	2020-04-21	PVX	Intensive_Care_Unit_I_Inpatients	2020-04-21	2020-04-07	2020-05-05	0
116	35748_4#9	respiratory	2020-04-27	COS	Intensive_Care_Unit_I_Inpatients	2020-04-27	2020-04-07	2020-05-05	0
116	35764_2#19	respiratory	2020-04-27	PVX	Intensive_Care_Unit_I_Inpatients	2020-04-27	2020-04-07	2020-05-05	0
116	35345_2#63	nasal	2020-04-28	CAN	Intensive_Care_Unit_I_Inpatients	2020-04-28	2020-04-07	2020-05-05	0
116	35712_4#33	nasal	2020-04-28	CNA	Intensive_Care_Unit_I_Inpatients	2020-04-28	2020-04-07	2020-05-05	0
116	35750_2#54	nasal	2020-04-28	PVX	Intensive_Care_Unit_I_Inpatients	2020-04-28	2020-04-07	2020-05-05	0
116	35658_3#25	rectal	2020-04-28	CNA	Intensive_Care_Unit_I_Inpatients	2020-04-28	2020-04-07	2020-05-05	0
116	35712_1#34	rectal	2020-04-28	CAN	Intensive_Care_Unit_I_Inpatients	2020-04-28	2020-04-07	2020-05-05	0
116	35748_1#60	rectal	2020-04-28	MCK	Intensive_Care_Unit_I_Inpatients	2020-04-28	2020-04-07	2020-05-05	1
116	35712_1#82	rectal	2020-05-05	CAN	Intensive_Care_Unit_I_Inpatients	2020-05-05	2020-04-07	2020-05-05	0
116	35801_1#9	rectal	2020-05-05	CNA	Intensive_Care_Unit_I_Inpatients	2020-05-05	2020-04-07	2020-05-05	0
116	35712_2#15	nasal	2020-05-05	CAN	Intensive_Care_Unit_I_Inpatients	2020-05-05	2020-04-07	2020-05-05	0
116	35712_4#79	nasal	2020-05-05	CNA	Intensive_Care_Unit_I_Inpatients	2020-05-05	2020-04-07	2020-05-05	0
116	35750_3#29	nasal	2020-05-05	PVX	Intensive_Care_Unit_I_Inpatients	2020-05-05	2020-04-07	2020-05-05	0
126	35763_3#16	nasal	2020-04-07	PVX	Intensive_Care_Unit_I_Inpatients	2020-04-07	2020-04-07	2020-05-05	0
126	35886_1#13	nasal	2020-04-07	CAN	Intensive_Care_Unit_I_Inpatients	2020-04-07	2020-04-07	2020-05-05	0
126	35345_1#9	rectal	2020-04-07	CAN	Intensive_Care_Unit_I_Inpatients	2020-04-07	2020-04-07	2020-05-05	0
126	35748_3#16	respiratory	2020-04-08	COS	Intensive_Care_Unit_I_Inpatients	2020-04-08	2020-04-07	2020-05-05	0
126	35764_1#17	respiratory	2020-04-08	PVX	Intensive_Care_Unit_I_Inpatients	2020-04-08	2020-04-07	2020-05-05	0
126	35764_3#18	respiratory	2020-04-08	CAN	Intensive_Care_Unit_I_Inpatients	2020-04-08	2020-04-07	2020-05-05	0
126	35764_4#10	respiratory	2020-04-08	MCK	Intensive_Care_Unit_I_Inpatients	2020-04-08	2020-04-07	2020-05-05	0
126	35763_3#88	nasal	2020-04-14	PVX	Intensive_Care_Unit_I_Inpatients	2020-04-14	2020-04-07	2020-05-05	1
126	35886_1#60	nasal	2020-04-14	CAN	Intensive_Care_Unit_I_Inpatients	2020-04-14	2020-04-07	2020-05-05	0
126	35658_2#1	rectal	2020-04-14	CNA	Intensive_Care_Unit_I_Inpatients	2020-04-14	2020-04-07	2020-05-05	0
126	35345_1#73	rectal	2020-04-14	CAN	Intensive_Care_Unit_I_Inpatients	2020-04-14	2020-04-07	2020-05-05	0
126	35173_1#4	rectal	2020-04-21	CNA	Intensive_Care_Unit_I_Inpatients	2020-04-21	2020-04-07	2020-05-05	0
126	35658_4#47	rectal	2020-04-21	CAN	Intensive_Care_Unit_I_Inpatients	2020-04-21	2020-04-07	2020-05-05	0
126	35750_4#65	rectal	2020-04-21	MCK	Intensive_Care_Unit_I_Inpatients	2020-04-21	2020-04-07	2020-05-05	1
126	35345_2#46	nasal	2020-04-21	CAN	Intensive_Care_Unit_I_Inpatients	2020-04-21	2020-04-07	2020-05-05	0
126	35712_4#4	nasal	2020-04-21	CNA	Intensive_Care_Unit_I_Inpatients	2020-04-21	2020-04-07	2020-05-05	1
126	35750_2#14	nasal	2020-04-21	PVX	Intensive_Care_Unit_I_Inpatients	2020-04-21	2020-04-07	2020-05-05	1
126	35712_1#18	rectal	2020-04-28	CAN	Intensive_Care_Unit_I_Inpatients	2020-04-28	2020-04-07	2020-05-05	0
126	35748_1#39	rectal	2020-04-28	MCK	Intensive_Care_Unit_I_Inpatients	2020-04-28	2020-04-07	2020-05-05	0
126	35345_2#64	nasal	2020-04-28	CAN	Intensive_Care_Unit_I_Inpatients	2020-04-28	2020-04-07	2020-05-05	0
126	35712_4#34	nasal	2020-04-28	CNA	Intensive_Care_Unit_I_Inpatients	2020-04-28	2020-04-07	2020-05-05	0
126	35750_2#55	nasal	2020-04-28	PVX	Intensive_Care_Unit_I_Inpatients	2020-04-28	2020-04-07	2020-05-05	1
126	35748_4#21	respiratory	2020-05-01	COS	Intensive_Care_Unit_I_Inpatients	2020-05-01	2020-04-07	2020-05-05	1
126	35764_2#32	respiratory	2020-05-01	PVX	Intensive_Care_Unit_I_Inpatients	2020-05-01	2020-04-07	2020-05-05	1
126	35764_3#90	respiratory	2020-05-01	CAN	Intensive_Care_Unit_I_Inpatients	2020-05-01	2020-04-07	2020-05-05	0
126	35764_4#70	respiratory	2020-05-01	MCK	Intensive_Care_Unit_I_Inpatients	2020-05-01	2020-04-07	2020-05-05	1
126	35712_2#16	nasal	2020-05-05	CAN	Intensive_Care_Unit_I_Inpatients	2020-05-05	2020-04-07	2020-05-05	0
126	35712_4#80	nasal	2020-05-05	CNA	Intensive_Care_Unit_I_Inpatients	2020-05-05	2020-04-07	2020-05-05	0
126	35750_3#30	nasal	2020-05-05	PVX	Intensive_Care_Unit_I_Inpatients	2020-05-05	2020-04-07	2020-05-05	1
127	35763_2#72	nasal	2020-04-07	CNA	Intensive_Care_Unit_I_Inpatients	2020-04-07	2020-04-07	2020-05-05	0
127	35763_3#44	nasal	2020-04-07	PVX	Intensive_Care_Unit_I_Inpatients	2020-04-07	2020-04-07	2020-05-05	0
127	35886_1#40	nasal	2020-04-07	CAN	Intensive_Care_Unit_I_Inpatients	2020-04-07	2020-04-07	2020-05-05	0
127	35658_1#7	rectal	2020-04-07	CNA	Intensive_Care_Unit_I_Inpatients	2020-04-07	2020-04-07	2020-05-05	0
127	35345_1#2	rectal	2020-04-07	CAN	Intensive_Care_Unit_I_Inpatients	2020-04-07	2020-04-07	2020-05-05	0
127	35763_4#6	rectal	2020-04-07	MCK	Intensive_Care_Unit_I_Inpatients	2020-04-07	2020-04-07	2020-05-05	0
127	35712_2#75	respiratory	2020-04-11	MSA	Intensive_Care_Unit_I_Inpatients	2020-04-11	2020-04-07	2020-05-05	0
127	35748_3#15	respiratory	2020-04-11	COS	Intensive_Care_Unit_I_Inpatients	2020-04-11	2020-04-07	2020-05-05	0
127	35764_1#16	respiratory	2020-04-11	PVX	Intensive_Care_Unit_I_Inpatients	2020-04-11	2020-04-07	2020-05-05	0
127	35764_3#16	respiratory	2020-04-11	CAN	Intensive_Care_Unit_I_Inpatients	2020-04-11	2020-04-07	2020-05-05	0
127	35763_2#89	nasal	2020-04-14	CNA	Intensive_Care_Unit_I_Inpatients	2020-04-14	2020-04-07	2020-05-05	0
127	35763_3#84	nasal	2020-04-14	PVX	Intensive_Care_Unit_I_Inpatients	2020-04-14	2020-04-07	2020-05-05	0
127	35886_1#57	nasal	2020-04-14	CAN	Intensive_Care_Unit_I_Inpatients	2020-04-14	2020-04-07	2020-05-05	0
127	35345_1#65	rectal	2020-04-14	CAN	Intensive_Care_Unit_I_Inpatients	2020-04-14	2020-04-07	2020-05-05	0
127	35658_2#58	rectal	2020-04-16	CNA	Intensive_Care_Unit_I_Inpatients	2020-04-16	2020-04-07	2020-05-05	0
127	35658_4#18	rectal	2020-04-16	CAN	Intensive_Care_Unit_I_Inpatients	2020-04-16	2020-04-07	2020-05-05	0
127	35750_4#35	rectal	2020-04-16	MCK	Intensive_Care_Unit_I_Inpatients	2020-04-16	2020-04-07	2020-05-05	0
127	35712_2#86	respiratory	2020-04-16	MSA	Intensive_Care_Unit_I_Inpatients	2020-04-16	2020-04-07	2020-05-05	0
127	35748_3#49	respiratory	2020-04-16	COS	Intensive_Care_Unit_I_Inpatients	2020-04-16	2020-04-07	2020-05-05	0
127	35764_1#50	respiratory	2020-04-16	PVX	Intensive_Care_Unit_I_Inpatients	2020-04-16	2020-04-07	2020-05-05	0
127	35764_3#41	respiratory	2020-04-16	CAN	Intensive_Care_Unit_I_Inpatients	2020-04-16	2020-04-07	2020-05-05	0
127	35345_2#1	nasal	2020-04-16	CAN	Intensive_Care_Unit_I_Inpatients	2020-04-16	2020-04-07	2020-05-05	0
127	35712_3#47	nasal	2020-04-16	CNA	Intensive_Care_Unit_I_Inpatients	2020-04-16	2020-04-07	2020-05-05	0
127	35750_1#43	nasal	2020-04-16	PVX	Intensive_Care_Unit_I_Inpatients	2020-04-16	2020-04-07	2020-05-05	0
127	35658_2#92	rectal	2020-04-21	CNA	Intensive_Care_Unit_I_Inpatients	2020-04-21	2020-04-07	2020-05-05	0
127	35658_4#41	rectal	2020-04-21	CAN	Intensive_Care_Unit_I_Inpatients	2020-04-21	2020-04-07	2020-05-05	0
127	35750_4#60	rectal	2020-04-21	MCK	Intensive_Care_Unit_I_Inpatients	2020-04-21	2020-04-07	2020-05-05	0
127	35345_2#15	nasal	2020-04-21	CAN	Intensive_Care_Unit_I_Inpatients	2020-04-21	2020-04-07	2020-05-05	0
127	35712_3#68	nasal	2020-04-21	CNA	Intensive_Care_Unit_I_Inpatients	2020-04-21	2020-04-07	2020-05-05	0
127	35750_1#68	nasal	2020-04-21	PVX	Intensive_Care_Unit_I_Inpatients	2020-04-21	2020-04-07	2020-05-05	0
127	35748_3#83	respiratory	2020-04-22	COS	Intensive_Care_Unit_I_Inpatients	2020-04-22	2020-04-07	2020-05-05	0
127	35764_1#92	respiratory	2020-04-22	PVX	Intensive_Care_Unit_I_Inpatients	2020-04-22	2020-04-07	2020-05-05	0
127	35764_3#66	respiratory	2020-04-22	CAN	Intensive_Care_Unit_I_Inpatients	2020-04-22	2020-04-07	2020-05-05	0
127	35345_2#58	nasal	2020-04-28	CAN	Intensive_Care_Unit_I_Inpatients	2020-04-28	2020-04-07	2020-05-05	0
127	35712_4#29	nasal	2020-04-28	CNA	Intensive_Care_Unit_I_Inpatients	2020-04-28	2020-04-07	2020-05-05	0
127	35750_2#48	nasal	2020-04-28	PVX	Intensive_Care_Unit_I_Inpatients	2020-04-28	2020-04-07	2020-05-05	0
127	35658_3#20	rectal	2020-04-28	CNA	Intensive_Care_Unit_I_Inpatients	2020-04-28	2020-04-07	2020-05-05	1
127	35712_1#31	rectal	2020-04-28	CAN	Intensive_Care_Unit_I_Inpatients	2020-04-28	2020-04-07	2020-05-05	0
127	35748_1#56	rectal	2020-04-28	MCK	Intensive_Care_Unit_I_Inpatients	2020-04-28	2020-04-07	2020-05-05	1
127	35712_1#80	rectal	2020-05-05	CAN	Intensive_Care_Unit_I_Inpatients	2020-05-05	2020-04-07	2020-05-05	0
127	35801_1#7	rectal	2020-05-05	CNA	Intensive_Care_Unit_I_Inpatients	2020-05-05	2020-04-07	2020-05-05	0
127	35748_2#26	rectal	2020-05-05	MCK	Intensive_Care_Unit_I_Inpatients	2020-05-05	2020-04-07	2020-05-05	1
127	35712_2#7	nasal	2020-05-05	CAN	Intensive_Care_Unit_I_Inpatients	2020-05-05	2020-04-07	2020-05-05	0
127	35750_3#25	nasal	2020-05-05	PVX	Intensive_Care_Unit_I_Inpatients	2020-05-05	2020-04-07	2020-05-05	0
139	35763_3#39	nasal	2020-04-07	PVX	Intensive_Care_Unit_I_Inpatients	2020-04-07	2020-04-07	2020-04-28	0
139	35886_1#34	nasal	2020-04-07	CAN	Intensive_Care_Unit_I_Inpatients	2020-04-07	2020-04-07	2020-04-28	0
139	35658_1#9	rectal	2020-04-07	CNA	Intensive_Care_Unit_I_Inpatients	2020-04-07	2020-04-07	2020-04-28	0
139	35345_1#4	rectal	2020-04-07	CAN	Intensive_Care_Unit_I_Inpatients	2020-04-07	2020-04-07	2020-04-28	0
139	35712_2#80	respiratory	2020-04-10	MSA	Intensive_Care_Unit_I_Inpatients	2020-04-10	2020-04-07	2020-04-28	0
139	35748_3#27	respiratory	2020-04-10	COS	Intensive_Care_Unit_I_Inpatients	2020-04-10	2020-04-07	2020-04-28	0
139	35764_1#28	respiratory	2020-04-10	PVX	Intensive_Care_Unit_I_Inpatients	2020-04-10	2020-04-07	2020-04-28	0
139	35764_4#18	respiratory	2020-04-10	MCK	Intensive_Care_Unit_I_Inpatients	2020-04-10	2020-04-07	2020-04-28	0
139	35763_2#88	nasal	2020-04-14	CNA	Intensive_Care_Unit_I_Inpatients	2020-04-14	2020-04-07	2020-04-28	0
139	35763_3#83	nasal	2020-04-14	PVX	Intensive_Care_Unit_I_Inpatients	2020-04-14	2020-04-07	2020-04-28	0
139	35886_1#56	nasal	2020-04-14	CAN	Intensive_Care_Unit_I_Inpatients	2020-04-14	2020-04-07	2020-04-28	0
139	35658_1#93	rectal	2020-04-14	CNA	Intensive_Care_Unit_I_Inpatients	2020-04-14	2020-04-07	2020-04-28	0
139	35345_1#69	rectal	2020-04-14	CAN	Intensive_Care_Unit_I_Inpatients	2020-04-14	2020-04-07	2020-04-28	0
139	35763_4#81	rectal	2020-04-14	MCK	Intensive_Care_Unit_I_Inpatients	2020-04-14	2020-04-07	2020-04-28	0
217	35173_1#86	rectal	2020-04-27	CNA	Intensive_Care_Unit_I_Inpatients	2020-04-27	2020-04-27	2020-05-01	1
217	35712_1#12	rectal	2020-04-27	CAN	Intensive_Care_Unit_I_Inpatients	2020-04-27	2020-04-27	2020-05-01	0
217	35748_1#34	rectal	2020-04-27	MCK	Intensive_Care_Unit_I_Inpatients	2020-04-27	2020-04-27	2020-05-01	1
217	35712_4#24	nasal	2020-04-27	CNA	Intensive_Care_Unit_I_Inpatients	2020-04-27	2020-04-27	2020-05-01	0
217	35750_2#42	nasal	2020-04-27	PVX	Intensive_Care_Unit_I_Inpatients	2020-04-27	2020-04-27	2020-05-01	0
217	35712_4#44	nasal	2020-04-28	CNA	Intensive_Care_Unit_I_Inpatients	2020-04-28	2020-04-27	2020-05-01	0
217	35750_2#67	nasal	2020-04-28	PVX	Intensive_Care_Unit_I_Inpatients	2020-04-28	2020-04-27	2020-05-01	0
217	35658_3#19	rectal	2020-04-28	CNA	Intensive_Care_Unit_I_Inpatients	2020-04-28	2020-04-27	2020-05-01	0
217	35750_3#75	respiratory	2020-05-01	MSA	Intensive_Care_Unit_I_Inpatients	2020-05-01	2020-04-27	2020-05-01	0
217	35748_4#20	respiratory	2020-05-01	COS	Intensive_Care_Unit_I_Inpatients	2020-05-01	2020-04-27	2020-05-01	0
217	35764_2#31	respiratory	2020-05-01	PVX	Intensive_Care_Unit_I_Inpatients	2020-05-01	2020-04-27	2020-05-01	0
217	35764_4#69	respiratory	2020-05-01	MCK	Intensive_Care_Unit_I_Inpatients	2020-05-01	2020-04-27	2020-05-01	0
265	35712_1#89	rectal	2020-05-05	CAN	Intensive_Care_Unit_I_Inpatients	2020-05-05	2020-05-05	2020-05-05	0
265	35801_1#19	rectal	2020-05-05	CNA	Intensive_Care_Unit_I_Inpatients	2020-05-05	2020-05-05	2020-05-05	1
265	35748_2#34	rectal	2020-05-05	MCK	Intensive_Care_Unit_I_Inpatients	2020-05-05	2020-05-05	2020-05-05	1
265	35712_2#20	nasal	2020-05-05	CAN	Intensive_Care_Unit_I_Inpatients	2020-05-05	2020-05-05	2020-05-05	0
3	35658_1#19	rectal	2020-04-08	CNA	Intensive_Care_Unit_I_Inpatients_c/o_Recovery_Room	2020-04-08	2020-04-08	2020-04-29	1
3	35763_4#15	rectal	2020-04-08	MCK	Intensive_Care_Unit_I_Inpatients_c/o_Recovery_Room	2020-04-08	2020-04-08	2020-04-29	1
3	35763_3#51	nasal	2020-04-08	PVX	Intensive_Care_Unit_I_Inpatients_c/o_Recovery_Room	2020-04-08	2020-04-08	2020-04-29	0
3	35712_3#35	nasal	2020-04-15	CNA	Intensive_Care_Unit_I_Inpatients_c/o_Recovery_Room	2020-04-15	2020-04-08	2020-04-29	0
3	35750_1#31	nasal	2020-04-15	PVX	Intensive_Care_Unit_I_Inpatients_c/o_Recovery_Room	2020-04-15	2020-04-08	2020-04-29	0
3	35658_2#45	rectal	2020-04-15	CNA	Intensive_Care_Unit_I_Inpatients_c/o_Recovery_Room	2020-04-15	2020-04-08	2020-04-29	0
3	35658_4#11	rectal	2020-04-15	CAN	Intensive_Care_Unit_I_Inpatients_c/o_Recovery_Room	2020-04-15	2020-04-08	2020-04-29	0
3	35750_4#23	rectal	2020-04-15	MCK	Intensive_Care_Unit_I_Inpatients_c/o_Recovery_Room	2020-04-15	2020-04-08	2020-04-29	1
5	35748_3#62	respiratory	2020-04-20	COS	Intensive_Care_Unit_I_Inpatients_c/o_Recovery_Room	2020-04-20	2020-04-18	2020-05-05	1
5	35764_3#53	respiratory	2020-04-20	CAN	Intensive_Care_Unit_I_Inpatients_c/o_Recovery_Room	2020-04-20	2020-04-18	2020-05-05	1
5	35173_1#58	rectal	2020-04-22	CNA	Intensive_Care_Unit_I_Inpatients_c/o_Recovery_Room	2020-04-22	2020-04-18	2020-05-05	0
5	35748_1#13	rectal	2020-04-22	MCK	Intensive_Care_Unit_I_Inpatients_c/o_Recovery_Room	2020-04-22	2020-04-18	2020-05-05	0
5	35712_4#11	nasal	2020-04-22	CNA	Intensive_Care_Unit_I_Inpatients_c/o_Recovery_Room	2020-04-22	2020-04-18	2020-05-05	0
5	35750_2#22	nasal	2020-04-22	PVX	Intensive_Care_Unit_I_Inpatients_c/o_Recovery_Room	2020-04-22	2020-04-18	2020-05-05	1
78	35658_1#31	rectal	2020-04-08	CNA	Intensive_Care_Unit_I_Inpatients_c/o_Recovery_Room	2020-04-08	2020-04-08	2020-04-15	0
78	35763_4#27	rectal	2020-04-08	MCK	Intensive_Care_Unit_I_Inpatients_c/o_Recovery_Room	2020-04-08	2020-04-08	2020-04-15	0
78	35763_3#53	nasal	2020-04-08	PVX	Intensive_Care_Unit_I_Inpatients_c/o_Recovery_Room	2020-04-08	2020-04-08	2020-04-15	0
78	35748_3#12	respiratory	2020-04-09	COS	Intensive_Care_Unit_I_Inpatients_c/o_Recovery_Room	2020-04-09	2020-04-08	2020-04-15	0
78	35764_1#12	respiratory	2020-04-09	PVX	Intensive_Care_Unit_I_Inpatients_c/o_Recovery_Room	2020-04-09	2020-04-08	2020-04-15	0
78	35764_3#12	respiratory	2020-04-09	CAN	Intensive_Care_Unit_I_Inpatients_c/o_Recovery_Room	2020-04-09	2020-04-08	2020-04-15	0
78	35712_3#40	nasal	2020-04-15	CNA	Intensive_Care_Unit_I_Inpatients_c/o_Recovery_Room	2020-04-15	2020-04-08	2020-04-15	0
78	35750_1#36	nasal	2020-04-15	PVX	Intensive_Care_Unit_I_Inpatients_c/o_Recovery_Room	2020-04-15	2020-04-08	2020-04-15	0
78	35658_2#51	rectal	2020-04-15	CNA	Intensive_Care_Unit_I_Inpatients_c/o_Recovery_Room	2020-04-15	2020-04-08	2020-04-15	0
78	35750_4#29	rectal	2020-04-15	MCK	Intensive_Care_Unit_I_Inpatients_c/o_Recovery_Room	2020-04-15	2020-04-08	2020-04-15	1
80	35658_1#33	rectal	2020-04-08	CNA	Intensive_Care_Unit_I_Inpatients_c/o_Recovery_Room	2020-04-08	2020-04-08	2020-04-22	0
80	35345_1#25	rectal	2020-04-08	CAN	Intensive_Care_Unit_I_Inpatients_c/o_Recovery_Room	2020-04-08	2020-04-08	2020-04-22	0
80	35763_4#29	rectal	2020-04-08	MCK	Intensive_Care_Unit_I_Inpatients_c/o_Recovery_Room	2020-04-08	2020-04-08	2020-04-22	0
80	35763_2#78	nasal	2020-04-08	CNA	Intensive_Care_Unit_I_Inpatients_c/o_Recovery_Room	2020-04-08	2020-04-08	2020-04-22	0
80	35763_3#54	nasal	2020-04-08	PVX	Intensive_Care_Unit_I_Inpatients_c/o_Recovery_Room	2020-04-08	2020-04-08	2020-04-22	0
80	35712_3#41	nasal	2020-04-15	CNA	Intensive_Care_Unit_I_Inpatients_c/o_Recovery_Room	2020-04-15	2020-04-08	2020-04-22	0
80	35750_1#37	nasal	2020-04-15	PVX	Intensive_Care_Unit_I_Inpatients_c/o_Recovery_Room	2020-04-15	2020-04-08	2020-04-22	0
80	35658_2#52	rectal	2020-04-15	CNA	Intensive_Care_Unit_I_Inpatients_c/o_Recovery_Room	2020-04-15	2020-04-08	2020-04-22	0
80	35658_4#13	rectal	2020-04-15	CAN	Intensive_Care_Unit_I_Inpatients_c/o_Recovery_Room	2020-04-15	2020-04-08	2020-04-22	0
80	35750_4#30	rectal	2020-04-15	MCK	Intensive_Care_Unit_I_Inpatients_c/o_Recovery_Room	2020-04-15	2020-04-08	2020-04-22	0
80	35173_1#57	rectal	2020-04-22	CNA	Intensive_Care_Unit_I_Inpatients_c/o_Recovery_Room	2020-04-22	2020-04-08	2020-04-22	0
80	35658_4#89	rectal	2020-04-22	CAN	Intensive_Care_Unit_I_Inpatients_c/o_Recovery_Room	2020-04-22	2020-04-08	2020-04-22	0
80	35748_1#12	rectal	2020-04-22	MCK	Intensive_Care_Unit_I_Inpatients_c/o_Recovery_Room	2020-04-22	2020-04-08	2020-04-22	0
80	35712_4#10	nasal	2020-04-22	CNA	Intensive_Care_Unit_I_Inpatients_c/o_Recovery_Room	2020-04-22	2020-04-08	2020-04-22	0
80	35750_2#21	nasal	2020-04-22	PVX	Intensive_Care_Unit_I_Inpatients_c/o_Recovery_Room	2020-04-22	2020-04-08	2020-04-22	1
128	35748_3#19	respiratory	2020-04-08	COS	Intensive_Care_Unit_I_Inpatients_c/o_Recovery_Room	2020-04-08	2020-04-08	2020-04-08	1
128	35764_1#20	respiratory	2020-04-08	PVX	Intensive_Care_Unit_I_Inpatients_c/o_Recovery_Room	2020-04-08	2020-04-08	2020-04-08	0
128	35764_4#13	respiratory	2020-04-08	MCK	Intensive_Care_Unit_I_Inpatients_c/o_Recovery_Room	2020-04-08	2020-04-08	2020-04-08	0
183	35173_1#46	rectal	2020-04-21	CNA	Intensive_Care_Unit_I_Inpatients_c/o_Recovery_Room	2020-04-21	2020-04-21	2020-04-21	0
183	35748_1#4	rectal	2020-04-21	MCK	Intensive_Care_Unit_I_Inpatients_c/o_Recovery_Room	2020-04-21	2020-04-21	2020-04-21	1
183	35712_4#6	nasal	2020-04-21	CNA	Intensive_Care_Unit_I_Inpatients_c/o_Recovery_Room	2020-04-21	2020-04-21	2020-04-21	0
183	35750_2#16	nasal	2020-04-21	PVX	Intensive_Care_Unit_I_Inpatients_c/o_Recovery_Room	2020-04-21	2020-04-21	2020-04-21	0
2	35763_3#10	nasal	2020-04-07	PVX	Intensive_Care_Unit_III_Cardiac_Surgery	2020-04-07	2020-04-07	2020-05-06	0
2	35886_1#9	nasal	2020-04-07	CAN	Intensive_Care_Unit_III_Cardiac_Surgery	2020-04-07	2020-04-07	2020-05-06	0
2	35712_3#13	nasal	2020-04-14	CNA	Intensive_Care_Unit_III_Cardiac_Surgery	2020-04-14	2020-04-07	2020-05-06	0
2	35750_1#8	nasal	2020-04-14	PVX	Intensive_Care_Unit_III_Cardiac_Surgery	2020-04-14	2020-04-07	2020-05-06	0
2	35886_1#76	nasal	2020-04-14	CAN	Intensive_Care_Unit_III_Cardiac_Surgery	2020-04-14	2020-04-07	2020-05-06	0
2	35658_2#20	rectal	2020-04-14	CNA	Intensive_Care_Unit_III_Cardiac_Surgery	2020-04-14	2020-04-07	2020-05-06	0
2	35750_4#3	rectal	2020-04-14	MCK	Intensive_Care_Unit_III_Cardiac_Surgery	2020-04-14	2020-04-07	2020-05-06	0
2	35748_3#37	respiratory	2020-04-15	COS	Intensive_Care_Unit_III_Cardiac_Surgery	2020-04-15	2020-04-07	2020-05-06	0
2	35764_1#38	respiratory	2020-04-15	PVX	Intensive_Care_Unit_III_Cardiac_Surgery	2020-04-15	2020-04-07	2020-05-06	0
2	35764_4#27	respiratory	2020-04-15	MCK	Intensive_Care_Unit_III_Cardiac_Surgery	2020-04-15	2020-04-07	2020-05-06	0
2	35748_3#67	respiratory	2020-04-20	COS	Intensive_Care_Unit_III_Cardiac_Surgery	2020-04-20	2020-04-07	2020-05-06	0
2	35764_1#71	respiratory	2020-04-20	PVX	Intensive_Care_Unit_III_Cardiac_Surgery	2020-04-20	2020-04-07	2020-05-06	0
2	35764_4#48	respiratory	2020-04-20	MCK	Intensive_Care_Unit_III_Cardiac_Surgery	2020-04-20	2020-04-07	2020-05-06	0
2	35173_1#28	rectal	2020-04-21	CNA	Intensive_Care_Unit_III_Cardiac_Surgery	2020-04-21	2020-04-07	2020-05-06	0
2	35658_4#67	rectal	2020-04-21	CAN	Intensive_Care_Unit_III_Cardiac_Surgery	2020-04-21	2020-04-07	2020-05-06	0
2	35750_4#84	rectal	2020-04-21	MCK	Intensive_Care_Unit_III_Cardiac_Surgery	2020-04-21	2020-04-07	2020-05-06	0
2	35712_3#89	nasal	2020-04-21	CNA	Intensive_Care_Unit_III_Cardiac_Surgery	2020-04-21	2020-04-07	2020-05-06	0
2	35750_2#1	nasal	2020-04-21	PVX	Intensive_Care_Unit_III_Cardiac_Surgery	2020-04-21	2020-04-07	2020-05-06	0
2	35748_4#32	respiratory	2020-04-27	COS	Intensive_Care_Unit_III_Cardiac_Surgery	2020-04-27	2020-04-07	2020-05-06	0
2	35748_4#64	respiratory	2020-04-27	CAN	Intensive_Care_Unit_III_Cardiac_Surgery	2020-04-27	2020-04-07	2020-05-06	0
2	35764_2#47	respiratory	2020-04-27	PVX	Intensive_Care_Unit_III_Cardiac_Surgery	2020-04-27	2020-04-07	2020-05-06	1
2	35658_3#2	rectal	2020-04-28	CNA	Intensive_Care_Unit_III_Cardiac_Surgery	2020-04-28	2020-04-07	2020-05-06	0
2	35712_1#22	rectal	2020-04-28	CAN	Intensive_Care_Unit_III_Cardiac_Surgery	2020-04-28	2020-04-07	2020-05-06	0
2	35748_1#44	rectal	2020-04-28	MCK	Intensive_Care_Unit_III_Cardiac_Surgery	2020-04-28	2020-04-07	2020-05-06	0
2	35345_2#81	nasal	2020-04-28	CAN	Intensive_Care_Unit_III_Cardiac_Surgery	2020-04-28	2020-04-07	2020-05-06	0
2	35712_4#52	nasal	2020-04-28	CNA	Intensive_Care_Unit_III_Cardiac_Surgery	2020-04-28	2020-04-07	2020-05-06	0
2	35750_2#76	nasal	2020-04-28	PVX	Intensive_Care_Unit_III_Cardiac_Surgery	2020-04-28	2020-04-07	2020-05-06	0
2	35712_2#49	rectal	2020-05-05	CAN	Intensive_Care_Unit_III_Cardiac_Surgery	2020-05-05	2020-04-07	2020-05-06	0
2	35748_2#43	rectal	2020-05-05	MCK	Intensive_Care_Unit_III_Cardiac_Surgery	2020-05-05	2020-04-07	2020-05-06	0
2	35712_2#28	nasal	2020-05-05	CAN	Intensive_Care_Unit_III_Cardiac_Surgery	2020-05-05	2020-04-07	2020-05-06	0
2	35748_4#42	respiratory	2020-05-06	COS	Intensive_Care_Unit_III_Cardiac_Surgery	2020-05-06	2020-04-07	2020-05-06	0
2	35748_4#71	respiratory	2020-05-06	CAN	Intensive_Care_Unit_III_Cardiac_Surgery	2020-05-06	2020-04-07	2020-05-06	0
2	35764_2#59	respiratory	2020-05-06	PVX	Intensive_Care_Unit_III_Cardiac_Surgery	2020-05-06	2020-04-07	2020-05-06	0
2	35764_4#83	respiratory	2020-05-06	MCK	Intensive_Care_Unit_III_Cardiac_Surgery	2020-05-06	2020-04-07	2020-05-06	0
9	35658_1#47	rectal	2020-04-07	CNA	Intensive_Care_Unit_III_Cardiac_Surgery	2020-04-07	2020-04-07	2020-05-05	0
9	35345_1#36	rectal	2020-04-07	CAN	Intensive_Care_Unit_III_Cardiac_Surgery	2020-04-07	2020-04-07	2020-05-05	0
9	35763_4#42	rectal	2020-04-07	MCK	Intensive_Care_Unit_III_Cardiac_Surgery	2020-04-07	2020-04-07	2020-05-05	0
9	35748_3#36	respiratory	2020-04-13	COS	Intensive_Care_Unit_III_Cardiac_Surgery	2020-04-13	2020-04-07	2020-05-05	0
9	35764_1#37	respiratory	2020-04-13	PVX	Intensive_Care_Unit_III_Cardiac_Surgery	2020-04-13	2020-04-07	2020-05-05	0
9	35764_3#36	respiratory	2020-04-13	CAN	Intensive_Care_Unit_III_Cardiac_Surgery	2020-04-13	2020-04-07	2020-05-05	0
9	35764_4#26	respiratory	2020-04-13	MCK	Intensive_Care_Unit_III_Cardiac_Surgery	2020-04-13	2020-04-07	2020-05-05	0
9	35712_3#15	nasal	2020-04-14	CNA	Intensive_Care_Unit_III_Cardiac_Surgery	2020-04-14	2020-04-07	2020-05-05	0
9	35750_1#11	nasal	2020-04-14	PVX	Intensive_Care_Unit_III_Cardiac_Surgery	2020-04-14	2020-04-07	2020-05-05	0
9	35886_1#78	nasal	2020-04-14	CAN	Intensive_Care_Unit_III_Cardiac_Surgery	2020-04-14	2020-04-07	2020-05-05	0
9	35658_2#23	rectal	2020-04-14	CNA	Intensive_Care_Unit_III_Cardiac_Surgery	2020-04-14	2020-04-07	2020-05-05	0
9	35345_1#90	rectal	2020-04-14	CAN	Intensive_Care_Unit_III_Cardiac_Surgery	2020-04-14	2020-04-07	2020-05-05	0
9	35750_4#5	rectal	2020-04-14	MCK	Intensive_Care_Unit_III_Cardiac_Surgery	2020-04-14	2020-04-07	2020-05-05	0
9	35345_2#44	nasal	2020-04-21	CAN	Intensive_Care_Unit_III_Cardiac_Surgery	2020-04-21	2020-04-07	2020-05-05	0
9	35712_4#2	nasal	2020-04-21	CNA	Intensive_Care_Unit_III_Cardiac_Surgery	2020-04-21	2020-04-07	2020-05-05	0
9	35750_2#12	nasal	2020-04-21	PVX	Intensive_Care_Unit_III_Cardiac_Surgery	2020-04-21	2020-04-07	2020-05-05	0
9	35750_2#83	nasal	2020-04-28	PVX	Intensive_Care_Unit_III_Cardiac_Surgery	2020-04-28	2020-04-07	2020-05-05	0
9	35658_3#55	rectal	2020-04-28	CNA	Intensive_Care_Unit_III_Cardiac_Surgery	2020-04-28	2020-04-07	2020-05-05	0
9	35712_1#56	rectal	2020-04-28	CAN	Intensive_Care_Unit_III_Cardiac_Surgery	2020-04-28	2020-04-07	2020-05-05	0
9	35748_1#85	rectal	2020-04-28	MCK	Intensive_Care_Unit_III_Cardiac_Surgery	2020-04-28	2020-04-07	2020-05-05	0
9	35658_3#96	rectal	2020-05-02	CNA	Intensive_Care_Unit_III_Cardiac_Surgery	2020-05-02	2020-04-07	2020-05-05	0
9	35712_1#76	rectal	2020-05-02	CAN	Intensive_Care_Unit_III_Cardiac_Surgery	2020-05-02	2020-04-07	2020-05-05	0
9	35748_2#19	rectal	2020-05-02	MCK	Intensive_Care_Unit_III_Cardiac_Surgery	2020-05-02	2020-04-07	2020-05-05	0
9	35712_2#34	nasal	2020-05-05	CAN	Intensive_Care_Unit_III_Cardiac_Surgery	2020-05-05	2020-04-07	2020-05-05	0
9	35750_3#48	nasal	2020-05-05	PVX	Intensive_Care_Unit_III_Cardiac_Surgery	2020-05-05	2020-04-07	2020-05-05	0
9	35750_3#86	respiratory	2020-05-05	MSA	Intensive_Care_Unit_III_Cardiac_Surgery	2020-05-05	2020-04-07	2020-05-05	0
9	35748_4#43	respiratory	2020-05-05	COS	Intensive_Care_Unit_III_Cardiac_Surgery	2020-05-05	2020-04-07	2020-05-05	0
9	35748_4#72	respiratory	2020-05-05	CAN	Intensive_Care_Unit_III_Cardiac_Surgery	2020-05-05	2020-04-07	2020-05-05	0
9	35764_2#60	respiratory	2020-05-05	PVX	Intensive_Care_Unit_III_Cardiac_Surgery	2020-05-05	2020-04-07	2020-05-05	0
9	35712_2#51	rectal	2020-05-05	CAN	Intensive_Care_Unit_III_Cardiac_Surgery	2020-05-05	2020-04-07	2020-05-05	0
9	35801_1#31	rectal	2020-05-05	CNA	Intensive_Care_Unit_III_Cardiac_Surgery	2020-05-05	2020-04-07	2020-05-05	0
9	35748_2#45	rectal	2020-05-05	MCK	Intensive_Care_Unit_III_Cardiac_Surgery	2020-05-05	2020-04-07	2020-05-05	1
15	35658_3#76	rectal	2020-04-30	CNA	Intensive_Care_Unit_III_Cardiac_Surgery	2020-04-30	2020-04-07	2020-05-05	0
15	35712_1#67	rectal	2020-04-30	CAN	Intensive_Care_Unit_III_Cardiac_Surgery	2020-04-30	2020-04-07	2020-05-05	0
15	35748_2#4	rectal	2020-04-30	MCK	Intensive_Care_Unit_III_Cardiac_Surgery	2020-04-30	2020-04-07	2020-05-05	0
15	35712_2#5	nasal	2020-04-30	CAN	Intensive_Care_Unit_III_Cardiac_Surgery	2020-04-30	2020-04-07	2020-05-05	0
15	35750_3#19	nasal	2020-04-30	PVX	Intensive_Care_Unit_III_Cardiac_Surgery	2020-04-30	2020-04-07	2020-05-05	1
16	35712_2#79	respiratory	2020-04-07	MSA	Intensive_Care_Unit_III_Cardiac_Surgery	2020-04-07	2020-04-07	2020-05-04	0
16	35748_3#25	respiratory	2020-04-07	COS	Intensive_Care_Unit_III_Cardiac_Surgery	2020-04-07	2020-04-07	2020-05-04	1
16	35764_1#26	respiratory	2020-04-07	PVX	Intensive_Care_Unit_III_Cardiac_Surgery	2020-04-07	2020-04-07	2020-05-04	1
16	35764_3#28	respiratory	2020-04-07	CAN	Intensive_Care_Unit_III_Cardiac_Surgery	2020-04-07	2020-04-07	2020-05-04	0
16	35764_4#17	respiratory	2020-04-07	MCK	Intensive_Care_Unit_III_Cardiac_Surgery	2020-04-07	2020-04-07	2020-05-04	1
16	35886_1#20	nasal	2020-04-07	CAN	Intensive_Care_Unit_III_Cardiac_Surgery	2020-04-07	2020-04-07	2020-05-04	0
16	35712_3#21	nasal	2020-04-14	CNA	Intensive_Care_Unit_III_Cardiac_Surgery	2020-04-14	2020-04-07	2020-05-04	0
16	35886_1#85	nasal	2020-04-14	CAN	Intensive_Care_Unit_III_Cardiac_Surgery	2020-04-14	2020-04-07	2020-05-04	0
16	35658_2#30	rectal	2020-04-14	CNA	Intensive_Care_Unit_III_Cardiac_Surgery	2020-04-14	2020-04-07	2020-05-04	0
16	35658_4#1	rectal	2020-04-14	CAN	Intensive_Care_Unit_III_Cardiac_Surgery	2020-04-14	2020-04-07	2020-05-04	0
16	35750_4#10	rectal	2020-04-14	MCK	Intensive_Care_Unit_III_Cardiac_Surgery	2020-04-14	2020-04-07	2020-05-04	0
16	35173_1#43	rectal	2020-04-21	CNA	Intensive_Care_Unit_III_Cardiac_Surgery	2020-04-21	2020-04-07	2020-05-04	0
16	35658_4#81	rectal	2020-04-21	CAN	Intensive_Care_Unit_III_Cardiac_Surgery	2020-04-21	2020-04-07	2020-05-04	0
16	35748_1#1	rectal	2020-04-21	MCK	Intensive_Care_Unit_III_Cardiac_Surgery	2020-04-21	2020-04-07	2020-05-04	1
16	35345_2#41	nasal	2020-04-21	CAN	Intensive_Care_Unit_III_Cardiac_Surgery	2020-04-21	2020-04-07	2020-05-04	0
16	35712_3#95	nasal	2020-04-21	CNA	Intensive_Care_Unit_III_Cardiac_Surgery	2020-04-21	2020-04-07	2020-05-04	0
16	35750_2#8	nasal	2020-04-21	PVX	Intensive_Care_Unit_III_Cardiac_Surgery	2020-04-21	2020-04-07	2020-05-04	0
16	35748_3#93	respiratory	2020-04-25	COS	Intensive_Care_Unit_III_Cardiac_Surgery	2020-04-25	2020-04-07	2020-05-04	1
16	35764_2#7	respiratory	2020-04-25	PVX	Intensive_Care_Unit_III_Cardiac_Surgery	2020-04-25	2020-04-07	2020-05-04	1
16	35764_3#75	respiratory	2020-04-25	CAN	Intensive_Care_Unit_III_Cardiac_Surgery	2020-04-25	2020-04-07	2020-05-04	0
16	35764_4#59	respiratory	2020-04-25	MCK	Intensive_Care_Unit_III_Cardiac_Surgery	2020-04-25	2020-04-07	2020-05-04	1
16	35345_2#92	nasal	2020-04-28	CAN	Intensive_Care_Unit_III_Cardiac_Surgery	2020-04-28	2020-04-07	2020-05-04	0
16	35750_2#90	nasal	2020-04-28	PVX	Intensive_Care_Unit_III_Cardiac_Surgery	2020-04-28	2020-04-07	2020-05-04	0
16	35658_3#63	rectal	2020-04-28	CNA	Intensive_Care_Unit_III_Cardiac_Surgery	2020-04-28	2020-04-07	2020-05-04	0
16	35712_1#61	rectal	2020-04-28	CAN	Intensive_Care_Unit_III_Cardiac_Surgery	2020-04-28	2020-04-07	2020-05-04	0
16	35748_1#92	rectal	2020-04-28	MCK	Intensive_Care_Unit_III_Cardiac_Surgery	2020-04-28	2020-04-07	2020-05-04	0
16	35712_1#77	rectal	2020-05-02	CAN	Intensive_Care_Unit_III_Cardiac_Surgery	2020-05-02	2020-04-07	2020-05-04	0
16	35801_1#1	rectal	2020-05-02	CNA	Intensive_Care_Unit_III_Cardiac_Surgery	2020-05-02	2020-04-07	2020-05-04	0
16	35748_2#20	rectal	2020-05-02	MCK	Intensive_Care_Unit_III_Cardiac_Surgery	2020-05-02	2020-04-07	2020-05-04	0
16	35712_2#40	nasal	2020-05-04	CAN	Intensive_Care_Unit_III_Cardiac_Surgery	2020-05-04	2020-04-07	2020-05-04	0
16	35712_2#57	rectal	2020-05-04	CAN	Intensive_Care_Unit_III_Cardiac_Surgery	2020-05-04	2020-04-07	2020-05-04	0
16	35801_1#40	rectal	2020-05-04	CNA	Intensive_Care_Unit_III_Cardiac_Surgery	2020-05-04	2020-04-07	2020-05-04	0
16	35748_2#54	rectal	2020-05-04	MCK	Intensive_Care_Unit_III_Cardiac_Surgery	2020-05-04	2020-04-07	2020-05-04	0
28	35658_1#24	rectal	2020-04-07	CNA	Intensive_Care_Unit_III_Cardiac_Surgery	2020-04-07	2020-04-07	2020-05-06	0
28	35345_1#18	rectal	2020-04-07	CAN	Intensive_Care_Unit_III_Cardiac_Surgery	2020-04-07	2020-04-07	2020-05-06	0
28	35763_4#20	rectal	2020-04-07	MCK	Intensive_Care_Unit_III_Cardiac_Surgery	2020-04-07	2020-04-07	2020-05-06	1
28	35763_3#24	nasal	2020-04-07	PVX	Intensive_Care_Unit_III_Cardiac_Surgery	2020-04-07	2020-04-07	2020-05-06	0
28	35886_1#19	nasal	2020-04-07	CAN	Intensive_Care_Unit_III_Cardiac_Surgery	2020-04-07	2020-04-07	2020-05-06	0
28	35763_3#94	nasal	2020-04-14	PVX	Intensive_Care_Unit_III_Cardiac_Surgery	2020-04-14	2020-04-07	2020-05-06	0
28	35886_1#64	nasal	2020-04-14	CAN	Intensive_Care_Unit_III_Cardiac_Surgery	2020-04-14	2020-04-07	2020-05-06	0
28	35658_2#6	rectal	2020-04-14	CNA	Intensive_Care_Unit_III_Cardiac_Surgery	2020-04-14	2020-04-07	2020-05-06	0
28	35345_1#78	rectal	2020-04-14	CAN	Intensive_Care_Unit_III_Cardiac_Surgery	2020-04-14	2020-04-07	2020-05-06	0
28	35763_4#88	rectal	2020-04-14	MCK	Intensive_Care_Unit_III_Cardiac_Surgery	2020-04-14	2020-04-07	2020-05-06	1
28	35748_3#57	respiratory	2020-04-17	COS	Intensive_Care_Unit_III_Cardiac_Surgery	2020-04-17	2020-04-07	2020-05-06	1
28	35764_1#59	respiratory	2020-04-17	PVX	Intensive_Care_Unit_III_Cardiac_Surgery	2020-04-17	2020-04-07	2020-05-06	1
28	35764_3#46	respiratory	2020-04-17	CAN	Intensive_Care_Unit_III_Cardiac_Surgery	2020-04-17	2020-04-07	2020-05-06	0
28	35173_1#14	rectal	2020-04-21	CNA	Intensive_Care_Unit_III_Cardiac_Surgery	2020-04-21	2020-04-07	2020-05-06	0
28	35658_4#56	rectal	2020-04-21	CAN	Intensive_Care_Unit_III_Cardiac_Surgery	2020-04-21	2020-04-07	2020-05-06	0
28	35750_4#73	rectal	2020-04-21	MCK	Intensive_Care_Unit_III_Cardiac_Surgery	2020-04-21	2020-04-07	2020-05-06	0
28	35345_2#23	nasal	2020-04-21	CAN	Intensive_Care_Unit_III_Cardiac_Surgery	2020-04-21	2020-04-07	2020-05-06	0
28	35712_3#78	nasal	2020-04-21	CNA	Intensive_Care_Unit_III_Cardiac_Surgery	2020-04-21	2020-04-07	2020-05-06	0
28	35750_1#82	nasal	2020-04-21	PVX	Intensive_Care_Unit_III_Cardiac_Surgery	2020-04-21	2020-04-07	2020-05-06	0
28	35345_2#68	nasal	2020-04-28	CAN	Intensive_Care_Unit_III_Cardiac_Surgery	2020-04-28	2020-04-07	2020-05-06	0
28	35712_4#39	nasal	2020-04-28	CNA	Intensive_Care_Unit_III_Cardiac_Surgery	2020-04-28	2020-04-07	2020-05-06	0
28	35750_2#61	nasal	2020-04-28	PVX	Intensive_Care_Unit_III_Cardiac_Surgery	2020-04-28	2020-04-07	2020-05-06	0
28	35658_3#38	rectal	2020-04-28	CNA	Intensive_Care_Unit_III_Cardiac_Surgery	2020-04-28	2020-04-07	2020-05-06	0
28	35712_1#42	rectal	2020-04-28	CAN	Intensive_Care_Unit_III_Cardiac_Surgery	2020-04-28	2020-04-07	2020-05-06	0
28	35748_1#71	rectal	2020-04-28	MCK	Intensive_Care_Unit_III_Cardiac_Surgery	2020-04-28	2020-04-07	2020-05-06	0
28	35658_3#90	rectal	2020-05-02	CNA	Intensive_Care_Unit_III_Cardiac_Surgery	2020-05-02	2020-04-07	2020-05-06	0
28	35712_1#74	rectal	2020-05-02	CAN	Intensive_Care_Unit_III_Cardiac_Surgery	2020-05-02	2020-04-07	2020-05-06	0
28	35748_2#16	rectal	2020-05-02	MCK	Intensive_Care_Unit_III_Cardiac_Surgery	2020-05-02	2020-04-07	2020-05-06	0
49	35748_3#29	respiratory	2020-04-12	COS	Intensive_Care_Unit_III_Cardiac_Surgery	2020-04-12	2020-04-12	2020-05-06	0
49	35764_1#29	respiratory	2020-04-12	PVX	Intensive_Care_Unit_III_Cardiac_Surgery	2020-04-12	2020-04-12	2020-05-06	0
49	35764_4#20	respiratory	2020-04-12	MCK	Intensive_Care_Unit_III_Cardiac_Surgery	2020-04-12	2020-04-12	2020-05-06	0
49	35763_2#90	nasal	2020-04-14	CNA	Intensive_Care_Unit_III_Cardiac_Surgery	2020-04-14	2020-04-12	2020-05-06	0
49	35763_3#85	nasal	2020-04-14	PVX	Intensive_Care_Unit_III_Cardiac_Surgery	2020-04-14	2020-04-12	2020-05-06	0
49	35658_1#94	rectal	2020-04-14	CNA	Intensive_Care_Unit_III_Cardiac_Surgery	2020-04-14	2020-04-12	2020-05-06	0
49	35345_1#70	rectal	2020-04-14	CAN	Intensive_Care_Unit_III_Cardiac_Surgery	2020-04-14	2020-04-12	2020-05-06	0
49	35763_4#82	rectal	2020-04-14	MCK	Intensive_Care_Unit_III_Cardiac_Surgery	2020-04-14	2020-04-12	2020-05-06	0
49	35748_3#41	respiratory	2020-04-15	COS	Intensive_Care_Unit_III_Cardiac_Surgery	2020-04-15	2020-04-12	2020-05-06	0
49	35764_1#42	respiratory	2020-04-15	PVX	Intensive_Care_Unit_III_Cardiac_Surgery	2020-04-15	2020-04-12	2020-05-06	0
49	35764_4#30	respiratory	2020-04-15	MCK	Intensive_Care_Unit_III_Cardiac_Surgery	2020-04-15	2020-04-12	2020-05-06	0
49	35748_3#66	respiratory	2020-04-20	COS	Intensive_Care_Unit_III_Cardiac_Surgery	2020-04-20	2020-04-12	2020-05-06	0
49	35764_1#70	respiratory	2020-04-20	PVX	Intensive_Care_Unit_III_Cardiac_Surgery	2020-04-20	2020-04-12	2020-05-06	0
49	35764_4#47	respiratory	2020-04-20	MCK	Intensive_Care_Unit_III_Cardiac_Surgery	2020-04-20	2020-04-12	2020-05-06	0
49	35658_4#45	rectal	2020-04-21	CAN	Intensive_Care_Unit_III_Cardiac_Surgery	2020-04-21	2020-04-12	2020-05-06	0
49	35750_4#64	rectal	2020-04-21	MCK	Intensive_Care_Unit_III_Cardiac_Surgery	2020-04-21	2020-04-12	2020-05-06	0
49	35750_1#73	nasal	2020-04-21	PVX	Intensive_Care_Unit_III_Cardiac_Surgery	2020-04-21	2020-04-12	2020-05-06	0
49	35173_1#92	rectal	2020-04-28	CNA	Intensive_Care_Unit_III_Cardiac_Surgery	2020-04-28	2020-04-12	2020-05-06	0
49	35748_1#37	rectal	2020-04-28	MCK	Intensive_Care_Unit_III_Cardiac_Surgery	2020-04-28	2020-04-12	2020-05-06	0
49	35345_2#62	nasal	2020-04-28	CAN	Intensive_Care_Unit_III_Cardiac_Surgery	2020-04-28	2020-04-12	2020-05-06	0
49	35712_4#32	nasal	2020-04-28	CNA	Intensive_Care_Unit_III_Cardiac_Surgery	2020-04-28	2020-04-12	2020-05-06	0
49	35750_2#53	nasal	2020-04-28	PVX	Intensive_Care_Unit_III_Cardiac_Surgery	2020-04-28	2020-04-12	2020-05-06	0
49	35748_4#6	respiratory	2020-04-28	COS	Intensive_Care_Unit_III_Cardiac_Surgery	2020-04-28	2020-04-12	2020-05-06	0
49	35764_2#17	respiratory	2020-04-28	PVX	Intensive_Care_Unit_III_Cardiac_Surgery	2020-04-28	2020-04-12	2020-05-06	0
49	35764_3#83	respiratory	2020-04-28	CAN	Intensive_Care_Unit_III_Cardiac_Surgery	2020-04-28	2020-04-12	2020-05-06	0
49	35764_4#67	respiratory	2020-04-28	MCK	Intensive_Care_Unit_III_Cardiac_Surgery	2020-04-28	2020-04-12	2020-05-06	0
49	35748_4#38	respiratory	2020-05-05	COS	Intensive_Care_Unit_III_Cardiac_Surgery	2020-05-05	2020-04-12	2020-05-06	1
49	35764_2#55	respiratory	2020-05-05	PVX	Intensive_Care_Unit_III_Cardiac_Surgery	2020-05-05	2020-04-12	2020-05-06	1
49	35764_4#80	respiratory	2020-05-05	MCK	Intensive_Care_Unit_III_Cardiac_Surgery	2020-05-05	2020-04-12	2020-05-06	1
49	35712_1#84	rectal	2020-05-05	CAN	Intensive_Care_Unit_III_Cardiac_Surgery	2020-05-05	2020-04-12	2020-05-06	0
49	35801_1#11	rectal	2020-05-05	CNA	Intensive_Care_Unit_III_Cardiac_Surgery	2020-05-05	2020-04-12	2020-05-06	0
49	35748_2#27	rectal	2020-05-05	MCK	Intensive_Care_Unit_III_Cardiac_Surgery	2020-05-05	2020-04-12	2020-05-06	1
49	35712_2#14	nasal	2020-05-05	CAN	Intensive_Care_Unit_III_Cardiac_Surgery	2020-05-05	2020-04-12	2020-05-06	0
49	35764_2#54	respiratory	2020-05-06	PVX	Intensive_Care_Unit_III_Cardiac_Surgery	2020-05-06	2020-04-12	2020-05-06	1
49	35764_4#79	respiratory	2020-05-06	MCK	Intensive_Care_Unit_III_Cardiac_Surgery	2020-05-06	2020-04-12	2020-05-06	1
51	35173_1#25	rectal	2020-04-21	CNA	Intensive_Care_Unit_III_Cardiac_Surgery	2020-04-21	2020-04-07	2020-05-05	0
51	35658_4#64	rectal	2020-04-21	CAN	Intensive_Care_Unit_III_Cardiac_Surgery	2020-04-21	2020-04-07	2020-05-05	0
51	35750_4#81	rectal	2020-04-21	MCK	Intensive_Care_Unit_III_Cardiac_Surgery	2020-04-21	2020-04-07	2020-05-05	1
51	35748_3#84	respiratory	2020-04-22	COS	Intensive_Care_Unit_III_Cardiac_Surgery	2020-04-22	2020-04-07	2020-05-05	1
51	35764_1#93	respiratory	2020-04-22	PVX	Intensive_Care_Unit_III_Cardiac_Surgery	2020-04-22	2020-04-07	2020-05-05	1
51	35764_3#67	respiratory	2020-04-22	CAN	Intensive_Care_Unit_III_Cardiac_Surgery	2020-04-22	2020-04-07	2020-05-05	0
51	35764_4#55	respiratory	2020-04-22	MCK	Intensive_Care_Unit_III_Cardiac_Surgery	2020-04-22	2020-04-07	2020-05-05	0
51	35658_3#1	rectal	2020-04-28	CNA	Intensive_Care_Unit_III_Cardiac_Surgery	2020-04-28	2020-04-07	2020-05-05	1
51	35712_1#21	rectal	2020-04-28	CAN	Intensive_Care_Unit_III_Cardiac_Surgery	2020-04-28	2020-04-07	2020-05-05	0
51	35748_1#43	rectal	2020-04-28	MCK	Intensive_Care_Unit_III_Cardiac_Surgery	2020-04-28	2020-04-07	2020-05-05	1
51	35764_2#38	respiratory	2020-04-29	PVX	Intensive_Care_Unit_III_Cardiac_Surgery	2020-04-29	2020-04-07	2020-05-05	1
51	35748_4#40	respiratory	2020-05-05	COS	Intensive_Care_Unit_III_Cardiac_Surgery	2020-05-05	2020-04-07	2020-05-05	1
51	35764_2#57	respiratory	2020-05-05	PVX	Intensive_Care_Unit_III_Cardiac_Surgery	2020-05-05	2020-04-07	2020-05-05	1
51	35764_4#81	respiratory	2020-05-05	MCK	Intensive_Care_Unit_III_Cardiac_Surgery	2020-05-05	2020-04-07	2020-05-05	1
51	35712_1#94	rectal	2020-05-05	CAN	Intensive_Care_Unit_III_Cardiac_Surgery	2020-05-05	2020-04-07	2020-05-05	1
51	35801_1#26	rectal	2020-05-05	CNA	Intensive_Care_Unit_III_Cardiac_Surgery	2020-05-05	2020-04-07	2020-05-05	1
51	35748_2#39	rectal	2020-05-05	MCK	Intensive_Care_Unit_III_Cardiac_Surgery	2020-05-05	2020-04-07	2020-05-05	1
53	35658_1#25	rectal	2020-04-07	CNA	Intensive_Care_Unit_III_Cardiac_Surgery	2020-04-07	2020-04-07	2020-04-21	0
53	35345_1#19	rectal	2020-04-07	CAN	Intensive_Care_Unit_III_Cardiac_Surgery	2020-04-07	2020-04-07	2020-04-21	0
53	35763_4#21	rectal	2020-04-07	MCK	Intensive_Care_Unit_III_Cardiac_Surgery	2020-04-07	2020-04-07	2020-04-21	1
53	35763_3#36	nasal	2020-04-07	PVX	Intensive_Care_Unit_III_Cardiac_Surgery	2020-04-07	2020-04-07	2020-04-21	0
53	35886_1#29	nasal	2020-04-07	CAN	Intensive_Care_Unit_III_Cardiac_Surgery	2020-04-07	2020-04-07	2020-04-21	0
53	35748_3#33	respiratory	2020-04-12	COS	Intensive_Care_Unit_III_Cardiac_Surgery	2020-04-12	2020-04-07	2020-04-21	1
53	35764_1#34	respiratory	2020-04-12	PVX	Intensive_Care_Unit_III_Cardiac_Surgery	2020-04-12	2020-04-07	2020-04-21	1
53	35764_4#23	respiratory	2020-04-12	MCK	Intensive_Care_Unit_III_Cardiac_Surgery	2020-04-12	2020-04-07	2020-04-21	1
53	35712_3#1	nasal	2020-04-14	CNA	Intensive_Care_Unit_III_Cardiac_Surgery	2020-04-14	2020-04-07	2020-04-21	0
53	35763_3#95	nasal	2020-04-14	PVX	Intensive_Care_Unit_III_Cardiac_Surgery	2020-04-14	2020-04-07	2020-04-21	1
53	35886_1#65	nasal	2020-04-14	CAN	Intensive_Care_Unit_III_Cardiac_Surgery	2020-04-14	2020-04-07	2020-04-21	0
53	35658_2#7	rectal	2020-04-14	CNA	Intensive_Care_Unit_III_Cardiac_Surgery	2020-04-14	2020-04-07	2020-04-21	0
53	35345_1#79	rectal	2020-04-14	CAN	Intensive_Care_Unit_III_Cardiac_Surgery	2020-04-14	2020-04-07	2020-04-21	0
53	35763_4#89	rectal	2020-04-14	MCK	Intensive_Care_Unit_III_Cardiac_Surgery	2020-04-14	2020-04-07	2020-04-21	1
53	35712_2#89	respiratory	2020-04-19	MSA	Intensive_Care_Unit_III_Cardiac_Surgery	2020-04-19	2020-04-07	2020-04-21	0
53	35748_3#63	respiratory	2020-04-19	COS	Intensive_Care_Unit_III_Cardiac_Surgery	2020-04-19	2020-04-07	2020-04-21	0
53	35764_2#74	respiratory	2020-04-19	PVX	Intensive_Care_Unit_III_Cardiac_Surgery	2020-04-19	2020-04-07	2020-04-21	0
53	35764_3#54	respiratory	2020-04-19	CAN	Intensive_Care_Unit_III_Cardiac_Surgery	2020-04-19	2020-04-07	2020-04-21	0
53	35764_4#44	respiratory	2020-04-19	MCK	Intensive_Care_Unit_III_Cardiac_Surgery	2020-04-19	2020-04-07	2020-04-21	0
53	35173_1#18	rectal	2020-04-21	CNA	Intensive_Care_Unit_III_Cardiac_Surgery	2020-04-21	2020-04-07	2020-04-21	0
53	35658_4#59	rectal	2020-04-21	CAN	Intensive_Care_Unit_III_Cardiac_Surgery	2020-04-21	2020-04-07	2020-04-21	0
53	35750_4#77	rectal	2020-04-21	MCK	Intensive_Care_Unit_III_Cardiac_Surgery	2020-04-21	2020-04-07	2020-04-21	0
53	35345_2#25	nasal	2020-04-21	CAN	Intensive_Care_Unit_III_Cardiac_Surgery	2020-04-21	2020-04-07	2020-04-21	0
58	35658_1#28	rectal	2020-04-07	CNA	Intensive_Care_Unit_III_Cardiac_Surgery	2020-04-07	2020-04-07	2020-05-07	1
58	35345_1#22	rectal	2020-04-07	CAN	Intensive_Care_Unit_III_Cardiac_Surgery	2020-04-07	2020-04-07	2020-05-07	0
58	35763_4#24	rectal	2020-04-07	MCK	Intensive_Care_Unit_III_Cardiac_Surgery	2020-04-07	2020-04-07	2020-05-07	1
58	35763_3#28	nasal	2020-04-07	PVX	Intensive_Care_Unit_III_Cardiac_Surgery	2020-04-07	2020-04-07	2020-05-07	0
58	35886_1#24	nasal	2020-04-07	CAN	Intensive_Care_Unit_III_Cardiac_Surgery	2020-04-07	2020-04-07	2020-05-07	0
58	35712_3#4	nasal	2020-04-14	CNA	Intensive_Care_Unit_III_Cardiac_Surgery	2020-04-14	2020-04-07	2020-05-07	1
58	35750_1#2	nasal	2020-04-14	PVX	Intensive_Care_Unit_III_Cardiac_Surgery	2020-04-14	2020-04-07	2020-05-07	1
58	35886_1#68	nasal	2020-04-14	CAN	Intensive_Care_Unit_III_Cardiac_Surgery	2020-04-14	2020-04-07	2020-05-07	0
58	35658_2#10	rectal	2020-04-14	CNA	Intensive_Care_Unit_III_Cardiac_Surgery	2020-04-14	2020-04-07	2020-05-07	0
58	35345_1#82	rectal	2020-04-14	CAN	Intensive_Care_Unit_III_Cardiac_Surgery	2020-04-14	2020-04-07	2020-05-07	0
58	35763_4#92	rectal	2020-04-14	MCK	Intensive_Care_Unit_III_Cardiac_Surgery	2020-04-14	2020-04-07	2020-05-07	1
58	35748_3#47	respiratory	2020-04-15	COS	Intensive_Care_Unit_III_Cardiac_Surgery	2020-04-15	2020-04-07	2020-05-07	0
58	35764_1#48	respiratory	2020-04-15	PVX	Intensive_Care_Unit_III_Cardiac_Surgery	2020-04-15	2020-04-07	2020-05-07	1
58	35764_3#39	respiratory	2020-04-15	CAN	Intensive_Care_Unit_III_Cardiac_Surgery	2020-04-15	2020-04-07	2020-05-07	0
58	35764_1#58	respiratory	2020-04-17	PVX	Intensive_Care_Unit_III_Cardiac_Surgery	2020-04-17	2020-04-07	2020-05-07	1
58	35173_1#19	rectal	2020-04-21	CNA	Intensive_Care_Unit_III_Cardiac_Surgery	2020-04-21	2020-04-07	2020-05-07	0
58	35658_4#60	rectal	2020-04-21	CAN	Intensive_Care_Unit_III_Cardiac_Surgery	2020-04-21	2020-04-07	2020-05-07	0
58	35345_2#28	nasal	2020-04-21	CAN	Intensive_Care_Unit_III_Cardiac_Surgery	2020-04-21	2020-04-07	2020-05-07	0
58	35712_3#82	nasal	2020-04-21	CNA	Intensive_Care_Unit_III_Cardiac_Surgery	2020-04-21	2020-04-07	2020-05-07	0
58	35750_1#86	nasal	2020-04-21	PVX	Intensive_Care_Unit_III_Cardiac_Surgery	2020-04-21	2020-04-07	2020-05-07	1
58	35712_2#95	respiratory	2020-04-26	MSA	Intensive_Care_Unit_III_Cardiac_Surgery	2020-04-26	2020-04-07	2020-05-07	0
58	35748_3#94	respiratory	2020-04-26	COS	Intensive_Care_Unit_III_Cardiac_Surgery	2020-04-26	2020-04-07	2020-05-07	1
58	35764_2#8	respiratory	2020-04-26	PVX	Intensive_Care_Unit_III_Cardiac_Surgery	2020-04-26	2020-04-07	2020-05-07	0
58	35764_3#76	respiratory	2020-04-26	CAN	Intensive_Care_Unit_III_Cardiac_Surgery	2020-04-26	2020-04-07	2020-05-07	0
58	35764_4#60	respiratory	2020-04-26	MCK	Intensive_Care_Unit_III_Cardiac_Surgery	2020-04-26	2020-04-07	2020-05-07	0
58	35345_2#71	nasal	2020-04-28	CAN	Intensive_Care_Unit_III_Cardiac_Surgery	2020-04-28	2020-04-07	2020-05-07	0
58	35712_4#41	nasal	2020-04-28	CNA	Intensive_Care_Unit_III_Cardiac_Surgery	2020-04-28	2020-04-07	2020-05-07	0
58	35750_2#64	nasal	2020-04-28	PVX	Intensive_Care_Unit_III_Cardiac_Surgery	2020-04-28	2020-04-07	2020-05-07	0
58	35658_3#44	rectal	2020-04-28	CNA	Intensive_Care_Unit_III_Cardiac_Surgery	2020-04-28	2020-04-07	2020-05-07	0
58	35712_1#47	rectal	2020-04-28	CAN	Intensive_Care_Unit_III_Cardiac_Surgery	2020-04-28	2020-04-07	2020-05-07	0
58	35748_1#75	rectal	2020-04-28	MCK	Intensive_Care_Unit_III_Cardiac_Surgery	2020-04-28	2020-04-07	2020-05-07	0
58	35658_3#89	rectal	2020-05-02	CNA	Intensive_Care_Unit_III_Cardiac_Surgery	2020-05-02	2020-04-07	2020-05-07	0
58	35712_1#90	rectal	2020-05-05	CAN	Intensive_Care_Unit_III_Cardiac_Surgery	2020-05-05	2020-04-07	2020-05-07	0
58	35801_1#20	rectal	2020-05-05	CNA	Intensive_Care_Unit_III_Cardiac_Surgery	2020-05-05	2020-04-07	2020-05-07	0
58	35748_2#35	rectal	2020-05-05	MCK	Intensive_Care_Unit_III_Cardiac_Surgery	2020-05-05	2020-04-07	2020-05-07	0
58	35712_2#23	nasal	2020-05-05	CAN	Intensive_Care_Unit_III_Cardiac_Surgery	2020-05-05	2020-04-07	2020-05-07	0
58	35750_3#90	respiratory	2020-05-07	MSA	Intensive_Care_Unit_III_Cardiac_Surgery	2020-05-07	2020-04-07	2020-05-07	0
58	35748_4#48	respiratory	2020-05-07	COS	Intensive_Care_Unit_III_Cardiac_Surgery	2020-05-07	2020-04-07	2020-05-07	1
58	35748_4#73	respiratory	2020-05-07	CAN	Intensive_Care_Unit_III_Cardiac_Surgery	2020-05-07	2020-04-07	2020-05-07	0
58	35764_2#66	respiratory	2020-05-07	PVX	Intensive_Care_Unit_III_Cardiac_Surgery	2020-05-07	2020-04-07	2020-05-07	1
58	35764_4#86	respiratory	2020-05-07	MCK	Intensive_Care_Unit_III_Cardiac_Surgery	2020-05-07	2020-04-07	2020-05-07	1
63	35763_3#17	nasal	2020-04-07	PVX	Intensive_Care_Unit_III_Cardiac_Surgery	2020-04-07	2020-04-07	2020-05-07	1
63	35886_1#15	nasal	2020-04-07	CAN	Intensive_Care_Unit_III_Cardiac_Surgery	2020-04-07	2020-04-07	2020-05-07	0
63	35658_1#16	rectal	2020-04-07	CNA	Intensive_Care_Unit_III_Cardiac_Surgery	2020-04-07	2020-04-07	2020-05-07	1
63	35345_1#13	rectal	2020-04-07	CAN	Intensive_Care_Unit_III_Cardiac_Surgery	2020-04-07	2020-04-07	2020-05-07	0
63	35763_4#13	rectal	2020-04-07	MCK	Intensive_Care_Unit_III_Cardiac_Surgery	2020-04-07	2020-04-07	2020-05-07	1
63	35763_3#89	nasal	2020-04-14	PVX	Intensive_Care_Unit_III_Cardiac_Surgery	2020-04-14	2020-04-07	2020-05-07	1
63	35886_1#61	nasal	2020-04-14	CAN	Intensive_Care_Unit_III_Cardiac_Surgery	2020-04-14	2020-04-07	2020-05-07	0
63	35658_2#2	rectal	2020-04-14	CNA	Intensive_Care_Unit_III_Cardiac_Surgery	2020-04-14	2020-04-07	2020-05-07	0
63	35345_1#74	rectal	2020-04-14	CAN	Intensive_Care_Unit_III_Cardiac_Surgery	2020-04-14	2020-04-07	2020-05-07	0
63	35763_4#86	rectal	2020-04-14	MCK	Intensive_Care_Unit_III_Cardiac_Surgery	2020-04-14	2020-04-07	2020-05-07	1
63	35658_4#50	rectal	2020-04-21	CAN	Intensive_Care_Unit_III_Cardiac_Surgery	2020-04-21	2020-04-07	2020-05-07	0
63	35750_4#68	rectal	2020-04-21	MCK	Intensive_Care_Unit_III_Cardiac_Surgery	2020-04-21	2020-04-07	2020-05-07	0
63	35345_2#21	nasal	2020-04-21	CAN	Intensive_Care_Unit_III_Cardiac_Surgery	2020-04-21	2020-04-07	2020-05-07	0
63	35748_3#96	respiratory	2020-04-25	COS	Intensive_Care_Unit_III_Cardiac_Surgery	2020-04-25	2020-04-07	2020-05-07	1
63	35764_2#10	respiratory	2020-04-25	PVX	Intensive_Care_Unit_III_Cardiac_Surgery	2020-04-25	2020-04-07	2020-05-07	1
63	35764_3#78	respiratory	2020-04-25	CAN	Intensive_Care_Unit_III_Cardiac_Surgery	2020-04-25	2020-04-07	2020-05-07	0
63	35764_4#62	respiratory	2020-04-25	MCK	Intensive_Care_Unit_III_Cardiac_Surgery	2020-04-25	2020-04-07	2020-05-07	1
63	35345_2#67	nasal	2020-04-28	CAN	Intensive_Care_Unit_III_Cardiac_Surgery	2020-04-28	2020-04-07	2020-05-07	0
63	35712_4#37	nasal	2020-04-28	CNA	Intensive_Care_Unit_III_Cardiac_Surgery	2020-04-28	2020-04-07	2020-05-07	0
63	35750_2#58	nasal	2020-04-28	PVX	Intensive_Care_Unit_III_Cardiac_Surgery	2020-04-28	2020-04-07	2020-05-07	1
63	35658_3#31	rectal	2020-04-28	CNA	Intensive_Care_Unit_III_Cardiac_Surgery	2020-04-28	2020-04-07	2020-05-07	0
63	35712_1#37	rectal	2020-04-28	CAN	Intensive_Care_Unit_III_Cardiac_Surgery	2020-04-28	2020-04-07	2020-05-07	0
63	35748_1#64	rectal	2020-04-28	MCK	Intensive_Care_Unit_III_Cardiac_Surgery	2020-04-28	2020-04-07	2020-05-07	0
63	35658_3#86	rectal	2020-05-02	CNA	Intensive_Care_Unit_III_Cardiac_Surgery	2020-05-02	2020-04-07	2020-05-07	0
63	35712_1#71	rectal	2020-05-02	CAN	Intensive_Care_Unit_III_Cardiac_Surgery	2020-05-02	2020-04-07	2020-05-07	0
63	35748_2#13	rectal	2020-05-02	MCK	Intensive_Care_Unit_III_Cardiac_Surgery	2020-05-02	2020-04-07	2020-05-07	0
63	35712_1#85	rectal	2020-05-05	CAN	Intensive_Care_Unit_III_Cardiac_Surgery	2020-05-05	2020-04-07	2020-05-07	0
63	35801_1#12	rectal	2020-05-05	CNA	Intensive_Care_Unit_III_Cardiac_Surgery	2020-05-05	2020-04-07	2020-05-07	0
63	35748_2#28	rectal	2020-05-05	MCK	Intensive_Care_Unit_III_Cardiac_Surgery	2020-05-05	2020-04-07	2020-05-07	0
63	35712_2#12	nasal	2020-05-05	CAN	Intensive_Care_Unit_III_Cardiac_Surgery	2020-05-05	2020-04-07	2020-05-07	0
63	35750_3#92	respiratory	2020-05-07	MSA	Intensive_Care_Unit_III_Cardiac_Surgery	2020-05-07	2020-04-07	2020-05-07	0
63	35748_4#51	respiratory	2020-05-07	COS	Intensive_Care_Unit_III_Cardiac_Surgery	2020-05-07	2020-04-07	2020-05-07	1
63	35748_4#78	respiratory	2020-05-07	CAN	Intensive_Care_Unit_III_Cardiac_Surgery	2020-05-07	2020-04-07	2020-05-07	0
63	35764_2#69	respiratory	2020-05-07	PVX	Intensive_Care_Unit_III_Cardiac_Surgery	2020-05-07	2020-04-07	2020-05-07	1
63	35764_4#88	respiratory	2020-05-07	MCK	Intensive_Care_Unit_III_Cardiac_Surgery	2020-05-07	2020-04-07	2020-05-07	1
66	35658_1#29	rectal	2020-04-07	CNA	Intensive_Care_Unit_III_Cardiac_Surgery	2020-04-07	2020-04-07	2020-05-07	0
66	35345_1#23	rectal	2020-04-07	CAN	Intensive_Care_Unit_III_Cardiac_Surgery	2020-04-07	2020-04-07	2020-05-07	0
66	35763_4#25	rectal	2020-04-07	MCK	Intensive_Care_Unit_III_Cardiac_Surgery	2020-04-07	2020-04-07	2020-05-07	1
66	35763_3#23	nasal	2020-04-07	PVX	Intensive_Care_Unit_III_Cardiac_Surgery	2020-04-07	2020-04-07	2020-05-07	0
66	35886_1#18	nasal	2020-04-07	CAN	Intensive_Care_Unit_III_Cardiac_Surgery	2020-04-07	2020-04-07	2020-05-07	0
66	35764_3#26	respiratory	2020-04-08	CAN	Intensive_Care_Unit_III_Cardiac_Surgery	2020-04-08	2020-04-07	2020-05-07	0
66	35764_3#56	respiratory	2020-04-13	CAN	Intensive_Care_Unit_III_Cardiac_Surgery	2020-04-13	2020-04-07	2020-05-07	0
66	35712_3#5	nasal	2020-04-14	CNA	Intensive_Care_Unit_III_Cardiac_Surgery	2020-04-14	2020-04-07	2020-05-07	0
66	35886_1#69	nasal	2020-04-14	CAN	Intensive_Care_Unit_III_Cardiac_Surgery	2020-04-14	2020-04-07	2020-05-07	0
66	35658_2#11	rectal	2020-04-14	CNA	Intensive_Care_Unit_III_Cardiac_Surgery	2020-04-14	2020-04-07	2020-05-07	0
66	35345_1#83	rectal	2020-04-14	CAN	Intensive_Care_Unit_III_Cardiac_Surgery	2020-04-14	2020-04-07	2020-05-07	0
66	35748_3#64	respiratory	2020-04-19	COS	Intensive_Care_Unit_III_Cardiac_Surgery	2020-04-19	2020-04-07	2020-05-07	0
66	35748_4#86	respiratory	2020-04-19	CAN	Intensive_Care_Unit_III_Cardiac_Surgery	2020-04-19	2020-04-07	2020-05-07	0
66	35764_1#67	respiratory	2020-04-19	PVX	Intensive_Care_Unit_III_Cardiac_Surgery	2020-04-19	2020-04-07	2020-05-07	0
66	35764_4#45	respiratory	2020-04-19	MCK	Intensive_Care_Unit_III_Cardiac_Surgery	2020-04-19	2020-04-07	2020-05-07	0
66	35173_1#21	rectal	2020-04-21	CNA	Intensive_Care_Unit_III_Cardiac_Surgery	2020-04-21	2020-04-07	2020-05-07	0
66	35750_4#79	rectal	2020-04-21	MCK	Intensive_Care_Unit_III_Cardiac_Surgery	2020-04-21	2020-04-07	2020-05-07	0
66	35345_2#29	nasal	2020-04-21	CAN	Intensive_Care_Unit_III_Cardiac_Surgery	2020-04-21	2020-04-07	2020-05-07	0
66	35712_3#84	nasal	2020-04-21	CNA	Intensive_Care_Unit_III_Cardiac_Surgery	2020-04-21	2020-04-07	2020-05-07	0
66	35750_1#88	nasal	2020-04-21	PVX	Intensive_Care_Unit_III_Cardiac_Surgery	2020-04-21	2020-04-07	2020-05-07	0
66	35748_3#95	respiratory	2020-04-25	COS	Intensive_Care_Unit_III_Cardiac_Surgery	2020-04-25	2020-04-07	2020-05-07	0
66	35764_2#9	respiratory	2020-04-25	PVX	Intensive_Care_Unit_III_Cardiac_Surgery	2020-04-25	2020-04-07	2020-05-07	0
66	35764_3#77	respiratory	2020-04-25	CAN	Intensive_Care_Unit_III_Cardiac_Surgery	2020-04-25	2020-04-07	2020-05-07	0
66	35764_4#61	respiratory	2020-04-25	MCK	Intensive_Care_Unit_III_Cardiac_Surgery	2020-04-25	2020-04-07	2020-05-07	0
66	35345_2#78	nasal	2020-04-28	CAN	Intensive_Care_Unit_III_Cardiac_Surgery	2020-04-28	2020-04-07	2020-05-07	0
66	35712_4#49	nasal	2020-04-28	CNA	Intensive_Care_Unit_III_Cardiac_Surgery	2020-04-28	2020-04-07	2020-05-07	0
66	35750_2#73	nasal	2020-04-28	PVX	Intensive_Care_Unit_III_Cardiac_Surgery	2020-04-28	2020-04-07	2020-05-07	0
66	35658_3#46	rectal	2020-04-28	CNA	Intensive_Care_Unit_III_Cardiac_Surgery	2020-04-28	2020-04-07	2020-05-07	0
66	35712_1#49	rectal	2020-04-28	CAN	Intensive_Care_Unit_III_Cardiac_Surgery	2020-04-28	2020-04-07	2020-05-07	0
66	35748_1#77	rectal	2020-04-28	MCK	Intensive_Care_Unit_III_Cardiac_Surgery	2020-04-28	2020-04-07	2020-05-07	1
66	35712_2#21	nasal	2020-05-05	CAN	Intensive_Care_Unit_III_Cardiac_Surgery	2020-05-05	2020-04-07	2020-05-07	0
66	35748_4#80	respiratory	2020-05-07	CAN	Intensive_Care_Unit_III_Cardiac_Surgery	2020-05-07	2020-04-07	2020-05-07	0
66	35764_2#72	respiratory	2020-05-07	PVX	Intensive_Care_Unit_III_Cardiac_Surgery	2020-05-07	2020-04-07	2020-05-07	0
69	35658_1#27	rectal	2020-04-07	CNA	Intensive_Care_Unit_III_Cardiac_Surgery	2020-04-07	2020-04-07	2020-05-05	0
69	35345_1#21	rectal	2020-04-07	CAN	Intensive_Care_Unit_III_Cardiac_Surgery	2020-04-07	2020-04-07	2020-05-05	0
69	35763_4#23	rectal	2020-04-07	MCK	Intensive_Care_Unit_III_Cardiac_Surgery	2020-04-07	2020-04-07	2020-05-05	0
69	35763_2#68	nasal	2020-04-07	CNA	Intensive_Care_Unit_III_Cardiac_Surgery	2020-04-07	2020-04-07	2020-05-05	0
69	35763_3#26	nasal	2020-04-07	PVX	Intensive_Care_Unit_III_Cardiac_Surgery	2020-04-07	2020-04-07	2020-05-05	0
69	35886_1#22	nasal	2020-04-07	CAN	Intensive_Care_Unit_III_Cardiac_Surgery	2020-04-07	2020-04-07	2020-05-05	0
69	35764_3#21	respiratory	2020-04-09	CAN	Intensive_Care_Unit_III_Cardiac_Surgery	2020-04-09	2020-04-07	2020-05-05	0
69	35712_3#3	nasal	2020-04-14	CNA	Intensive_Care_Unit_III_Cardiac_Surgery	2020-04-14	2020-04-07	2020-05-05	0
69	35750_1#1	nasal	2020-04-14	PVX	Intensive_Care_Unit_III_Cardiac_Surgery	2020-04-14	2020-04-07	2020-05-05	0
69	35886_1#67	nasal	2020-04-14	CAN	Intensive_Care_Unit_III_Cardiac_Surgery	2020-04-14	2020-04-07	2020-05-05	0
69	35658_2#9	rectal	2020-04-14	CNA	Intensive_Care_Unit_III_Cardiac_Surgery	2020-04-14	2020-04-07	2020-05-05	1
69	35345_1#81	rectal	2020-04-14	CAN	Intensive_Care_Unit_III_Cardiac_Surgery	2020-04-14	2020-04-07	2020-05-05	0
69	35763_4#91	rectal	2020-04-14	MCK	Intensive_Care_Unit_III_Cardiac_Surgery	2020-04-14	2020-04-07	2020-05-05	1
69	35764_1#74	respiratory	2020-04-15	PVX	Intensive_Care_Unit_III_Cardiac_Surgery	2020-04-15	2020-04-07	2020-05-05	0
69	35764_4#49	respiratory	2020-04-15	MCK	Intensive_Care_Unit_III_Cardiac_Surgery	2020-04-15	2020-04-07	2020-05-05	0
69	35345_2#27	nasal	2020-04-21	CAN	Intensive_Care_Unit_III_Cardiac_Surgery	2020-04-21	2020-04-07	2020-05-05	0
69	35712_3#81	nasal	2020-04-21	CNA	Intensive_Care_Unit_III_Cardiac_Surgery	2020-04-21	2020-04-07	2020-05-05	0
69	35750_1#85	nasal	2020-04-21	PVX	Intensive_Care_Unit_III_Cardiac_Surgery	2020-04-21	2020-04-07	2020-05-05	0
69	35748_4#11	respiratory	2020-04-27	COS	Intensive_Care_Unit_III_Cardiac_Surgery	2020-04-27	2020-04-07	2020-05-05	0
69	35764_2#21	respiratory	2020-04-27	PVX	Intensive_Care_Unit_III_Cardiac_Surgery	2020-04-27	2020-04-07	2020-05-05	0
69	35764_3#86	respiratory	2020-04-27	CAN	Intensive_Care_Unit_III_Cardiac_Surgery	2020-04-27	2020-04-07	2020-05-05	0
69	35345_2#70	nasal	2020-04-28	CAN	Intensive_Care_Unit_III_Cardiac_Surgery	2020-04-28	2020-04-07	2020-05-05	0
69	35750_2#63	nasal	2020-04-28	PVX	Intensive_Care_Unit_III_Cardiac_Surgery	2020-04-28	2020-04-07	2020-05-05	0
69	35658_3#43	rectal	2020-04-28	CNA	Intensive_Care_Unit_III_Cardiac_Surgery	2020-04-28	2020-04-07	2020-05-05	0
69	35712_1#46	rectal	2020-04-28	CAN	Intensive_Care_Unit_III_Cardiac_Surgery	2020-04-28	2020-04-07	2020-05-05	0
69	35748_1#74	rectal	2020-04-28	MCK	Intensive_Care_Unit_III_Cardiac_Surgery	2020-04-28	2020-04-07	2020-05-05	0
69	35658_3#88	rectal	2020-05-02	CNA	Intensive_Care_Unit_III_Cardiac_Surgery	2020-05-02	2020-04-07	2020-05-05	0
69	35712_1#72	rectal	2020-05-02	CAN	Intensive_Care_Unit_III_Cardiac_Surgery	2020-05-02	2020-04-07	2020-05-05	0
69	35748_2#15	rectal	2020-05-02	MCK	Intensive_Care_Unit_III_Cardiac_Surgery	2020-05-02	2020-04-07	2020-05-05	0
69	35750_3#83	respiratory	2020-05-03	MSA	Intensive_Care_Unit_III_Cardiac_Surgery	2020-05-03	2020-04-07	2020-05-05	0
69	35748_4#35	respiratory	2020-05-03	COS	Intensive_Care_Unit_III_Cardiac_Surgery	2020-05-03	2020-04-07	2020-05-05	0
69	35748_4#68	respiratory	2020-05-03	CAN	Intensive_Care_Unit_III_Cardiac_Surgery	2020-05-03	2020-04-07	2020-05-05	0
69	35764_2#51	respiratory	2020-05-03	PVX	Intensive_Care_Unit_III_Cardiac_Surgery	2020-05-03	2020-04-07	2020-05-05	0
69	35764_4#76	respiratory	2020-05-03	MCK	Intensive_Care_Unit_III_Cardiac_Surgery	2020-05-03	2020-04-07	2020-05-05	0
69	35801_1#21	rectal	2020-05-05	CNA	Intensive_Care_Unit_III_Cardiac_Surgery	2020-05-05	2020-04-07	2020-05-05	0
69	35712_2#24	nasal	2020-05-05	CAN	Intensive_Care_Unit_III_Cardiac_Surgery	2020-05-05	2020-04-07	2020-05-05	0
69	35712_4#85	nasal	2020-05-05	CNA	Intensive_Care_Unit_III_Cardiac_Surgery	2020-05-05	2020-04-07	2020-05-05	0
69	35750_3#36	nasal	2020-05-05	PVX	Intensive_Care_Unit_III_Cardiac_Surgery	2020-05-05	2020-04-07	2020-05-05	0
79	35658_1#32	rectal	2020-04-07	CNA	Intensive_Care_Unit_III_Cardiac_Surgery	2020-04-07	2020-04-07	2020-04-21	0
79	35345_1#24	rectal	2020-04-07	CAN	Intensive_Care_Unit_III_Cardiac_Surgery	2020-04-07	2020-04-07	2020-04-21	0
79	35763_4#28	rectal	2020-04-07	MCK	Intensive_Care_Unit_III_Cardiac_Surgery	2020-04-07	2020-04-07	2020-04-21	1
79	35763_2#74	nasal	2020-04-07	CNA	Intensive_Care_Unit_III_Cardiac_Surgery	2020-04-07	2020-04-07	2020-04-21	1
79	35763_3#46	nasal	2020-04-07	PVX	Intensive_Care_Unit_III_Cardiac_Surgery	2020-04-07	2020-04-07	2020-04-21	1
79	35886_1#41	nasal	2020-04-07	CAN	Intensive_Care_Unit_III_Cardiac_Surgery	2020-04-07	2020-04-07	2020-04-21	0
79	35712_3#6	nasal	2020-04-14	CNA	Intensive_Care_Unit_III_Cardiac_Surgery	2020-04-14	2020-04-07	2020-04-21	0
79	35750_1#3	nasal	2020-04-14	PVX	Intensive_Care_Unit_III_Cardiac_Surgery	2020-04-14	2020-04-07	2020-04-21	1
79	35886_1#70	nasal	2020-04-14	CAN	Intensive_Care_Unit_III_Cardiac_Surgery	2020-04-14	2020-04-07	2020-04-21	0
79	35658_2#14	rectal	2020-04-14	CNA	Intensive_Care_Unit_III_Cardiac_Surgery	2020-04-14	2020-04-07	2020-04-21	0
79	35763_4#94	rectal	2020-04-14	MCK	Intensive_Care_Unit_III_Cardiac_Surgery	2020-04-14	2020-04-07	2020-04-21	1
79	35748_3#60	respiratory	2020-04-17	COS	Intensive_Care_Unit_III_Cardiac_Surgery	2020-04-17	2020-04-07	2020-04-21	1
79	35764_1#63	respiratory	2020-04-17	PVX	Intensive_Care_Unit_III_Cardiac_Surgery	2020-04-17	2020-04-07	2020-04-21	1
79	35764_3#50	respiratory	2020-04-17	CAN	Intensive_Care_Unit_III_Cardiac_Surgery	2020-04-17	2020-04-07	2020-04-21	1
79	35764_4#41	respiratory	2020-04-17	MCK	Intensive_Care_Unit_III_Cardiac_Surgery	2020-04-17	2020-04-07	2020-04-21	1
79	35345_2#30	nasal	2020-04-21	CAN	Intensive_Care_Unit_III_Cardiac_Surgery	2020-04-21	2020-04-07	2020-04-21	0
79	35750_1#89	nasal	2020-04-21	PVX	Intensive_Care_Unit_III_Cardiac_Surgery	2020-04-21	2020-04-07	2020-04-21	1
86	35658_1#38	rectal	2020-04-07	CNA	Intensive_Care_Unit_III_Cardiac_Surgery	2020-04-07	2020-04-07	2020-04-14	0
86	35345_1#30	rectal	2020-04-07	CAN	Intensive_Care_Unit_III_Cardiac_Surgery	2020-04-07	2020-04-07	2020-04-14	0
86	35763_4#35	rectal	2020-04-07	MCK	Intensive_Care_Unit_III_Cardiac_Surgery	2020-04-07	2020-04-07	2020-04-14	0
86	35763_3#2	nasal	2020-04-07	PVX	Intensive_Care_Unit_III_Cardiac_Surgery	2020-04-07	2020-04-07	2020-04-14	0
86	35886_1#2	nasal	2020-04-07	CAN	Intensive_Care_Unit_III_Cardiac_Surgery	2020-04-07	2020-04-07	2020-04-14	0
86	35712_3#9	nasal	2020-04-14	CNA	Intensive_Care_Unit_III_Cardiac_Surgery	2020-04-14	2020-04-07	2020-04-14	0
86	35886_1#73	nasal	2020-04-14	CAN	Intensive_Care_Unit_III_Cardiac_Surgery	2020-04-14	2020-04-07	2020-04-14	0
86	35658_2#18	rectal	2020-04-14	CNA	Intensive_Care_Unit_III_Cardiac_Surgery	2020-04-14	2020-04-07	2020-04-14	0
86	35345_1#87	rectal	2020-04-14	CAN	Intensive_Care_Unit_III_Cardiac_Surgery	2020-04-14	2020-04-07	2020-04-14	0
86	35750_4#1	rectal	2020-04-14	MCK	Intensive_Care_Unit_III_Cardiac_Surgery	2020-04-14	2020-04-07	2020-04-14	1
99	35658_1#51	rectal	2020-04-07	CNA	Intensive_Care_Unit_III_Cardiac_Surgery	2020-04-07	2020-04-07	2020-04-07	0
99	35345_1#40	rectal	2020-04-07	CAN	Intensive_Care_Unit_III_Cardiac_Surgery	2020-04-07	2020-04-07	2020-04-07	0
99	35763_4#47	rectal	2020-04-07	MCK	Intensive_Care_Unit_III_Cardiac_Surgery	2020-04-07	2020-04-07	2020-04-07	1
99	35748_3#8	respiratory	2020-04-07	COS	Intensive_Care_Unit_III_Cardiac_Surgery	2020-04-07	2020-04-07	2020-04-07	1
99	35764_1#7	respiratory	2020-04-07	PVX	Intensive_Care_Unit_III_Cardiac_Surgery	2020-04-07	2020-04-07	2020-04-07	1
99	35764_3#9	respiratory	2020-04-07	CAN	Intensive_Care_Unit_III_Cardiac_Surgery	2020-04-07	2020-04-07	2020-04-07	0
99	35764_4#4	respiratory	2020-04-07	MCK	Intensive_Care_Unit_III_Cardiac_Surgery	2020-04-07	2020-04-07	2020-04-07	1
99	35763_3#40	nasal	2020-04-07	PVX	Intensive_Care_Unit_III_Cardiac_Surgery	2020-04-07	2020-04-07	2020-04-07	1
99	35886_1#35	nasal	2020-04-07	CAN	Intensive_Care_Unit_III_Cardiac_Surgery	2020-04-07	2020-04-07	2020-04-07	0
104	35763_4#53	rectal	2020-04-07	MCK	Intensive_Care_Unit_III_Cardiac_Surgery	2020-04-07	2020-04-07	2020-04-10	1
104	35763_3#25	nasal	2020-04-07	PVX	Intensive_Care_Unit_III_Cardiac_Surgery	2020-04-07	2020-04-07	2020-04-10	0
104	35712_2#76	respiratory	2020-04-10	MSA	Intensive_Care_Unit_III_Cardiac_Surgery	2020-04-10	2020-04-07	2020-04-10	0
104	35748_3#17	respiratory	2020-04-10	COS	Intensive_Care_Unit_III_Cardiac_Surgery	2020-04-10	2020-04-07	2020-04-10	1
104	35764_1#18	respiratory	2020-04-10	PVX	Intensive_Care_Unit_III_Cardiac_Surgery	2020-04-10	2020-04-07	2020-04-10	1
104	35764_3#19	respiratory	2020-04-10	CAN	Intensive_Care_Unit_III_Cardiac_Surgery	2020-04-10	2020-04-07	2020-04-10	1
104	35764_4#11	respiratory	2020-04-10	MCK	Intensive_Care_Unit_III_Cardiac_Surgery	2020-04-10	2020-04-07	2020-04-10	1
107	35763_2#64	nasal	2020-04-07	CNA	Intensive_Care_Unit_III_Cardiac_Surgery	2020-04-07	2020-04-07	2020-04-28	0
107	35763_3#13	nasal	2020-04-07	PVX	Intensive_Care_Unit_III_Cardiac_Surgery	2020-04-07	2020-04-07	2020-04-28	0
107	35658_1#17	rectal	2020-04-07	CNA	Intensive_Care_Unit_III_Cardiac_Surgery	2020-04-07	2020-04-07	2020-04-28	0
107	35763_2#93	nasal	2020-04-14	CNA	Intensive_Care_Unit_III_Cardiac_Surgery	2020-04-14	2020-04-07	2020-04-28	0
107	35763_3#90	nasal	2020-04-14	PVX	Intensive_Care_Unit_III_Cardiac_Surgery	2020-04-14	2020-04-07	2020-04-28	1
107	35658_2#3	rectal	2020-04-14	CNA	Intensive_Care_Unit_III_Cardiac_Surgery	2020-04-14	2020-04-07	2020-04-28	0
107	35345_1#75	rectal	2020-04-14	CAN	Intensive_Care_Unit_III_Cardiac_Surgery	2020-04-14	2020-04-07	2020-04-28	0
107	35173_1#8	rectal	2020-04-21	CNA	Intensive_Care_Unit_III_Cardiac_Surgery	2020-04-21	2020-04-07	2020-04-28	0
107	35658_4#51	rectal	2020-04-21	CAN	Intensive_Care_Unit_III_Cardiac_Surgery	2020-04-21	2020-04-07	2020-04-28	0
107	35750_4#69	rectal	2020-04-21	MCK	Intensive_Care_Unit_III_Cardiac_Surgery	2020-04-21	2020-04-07	2020-04-28	0
107	35712_3#74	nasal	2020-04-21	CNA	Intensive_Care_Unit_III_Cardiac_Surgery	2020-04-21	2020-04-07	2020-04-28	0
107	35750_1#78	nasal	2020-04-21	PVX	Intensive_Care_Unit_III_Cardiac_Surgery	2020-04-21	2020-04-07	2020-04-28	1
107	35658_3#32	rectal	2020-04-28	CNA	Intensive_Care_Unit_III_Cardiac_Surgery	2020-04-28	2020-04-07	2020-04-28	0
107	35712_1#38	rectal	2020-04-28	CAN	Intensive_Care_Unit_III_Cardiac_Surgery	2020-04-28	2020-04-07	2020-04-28	0
107	35748_1#65	rectal	2020-04-28	MCK	Intensive_Care_Unit_III_Cardiac_Surgery	2020-04-28	2020-04-07	2020-04-28	0
138	35748_3#53	respiratory	2020-04-16	COS	Intensive_Care_Unit_III_Cardiac_Surgery	2020-04-16	2020-04-14	2020-05-02	1
138	35764_1#54	respiratory	2020-04-16	PVX	Intensive_Care_Unit_III_Cardiac_Surgery	2020-04-16	2020-04-14	2020-05-02	1
138	35764_3#44	respiratory	2020-04-16	CAN	Intensive_Care_Unit_III_Cardiac_Surgery	2020-04-16	2020-04-14	2020-05-02	0
138	35764_4#37	respiratory	2020-04-16	MCK	Intensive_Care_Unit_III_Cardiac_Surgery	2020-04-16	2020-04-14	2020-05-02	1
138	35345_2#12	nasal	2020-04-21	CAN	Intensive_Care_Unit_III_Cardiac_Surgery	2020-04-21	2020-04-14	2020-05-02	0
138	35750_1#63	nasal	2020-04-21	PVX	Intensive_Care_Unit_III_Cardiac_Surgery	2020-04-21	2020-04-14	2020-05-02	1
138	35345_2#73	nasal	2020-04-28	CAN	Intensive_Care_Unit_III_Cardiac_Surgery	2020-04-28	2020-04-14	2020-05-02	0
138	35712_4#42	nasal	2020-04-28	CNA	Intensive_Care_Unit_III_Cardiac_Surgery	2020-04-28	2020-04-14	2020-05-02	0
138	35750_2#65	nasal	2020-04-28	PVX	Intensive_Care_Unit_III_Cardiac_Surgery	2020-04-28	2020-04-14	2020-05-02	0
138	35658_3#16	rectal	2020-04-28	CNA	Intensive_Care_Unit_III_Cardiac_Surgery	2020-04-28	2020-04-14	2020-05-02	0
138	35712_1#30	rectal	2020-04-28	CAN	Intensive_Care_Unit_III_Cardiac_Surgery	2020-04-28	2020-04-14	2020-05-02	0
138	35748_1#53	rectal	2020-04-28	MCK	Intensive_Care_Unit_III_Cardiac_Surgery	2020-04-28	2020-04-14	2020-05-02	0
138	35658_3#84	rectal	2020-05-02	CNA	Intensive_Care_Unit_III_Cardiac_Surgery	2020-05-02	2020-04-14	2020-05-02	0
138	35712_1#69	rectal	2020-05-02	CAN	Intensive_Care_Unit_III_Cardiac_Surgery	2020-05-02	2020-04-14	2020-05-02	0
138	35748_2#11	rectal	2020-05-02	MCK	Intensive_Care_Unit_III_Cardiac_Surgery	2020-05-02	2020-04-14	2020-05-02	0
195	35712_2#92	respiratory	2020-04-21	MSA	Intensive_Care_Unit_III_Cardiac_Surgery	2020-04-21	2020-04-21	2020-05-05	0
195	35748_3#80	respiratory	2020-04-21	COS	Intensive_Care_Unit_III_Cardiac_Surgery	2020-04-21	2020-04-21	2020-05-05	0
195	35764_1#89	respiratory	2020-04-21	PVX	Intensive_Care_Unit_III_Cardiac_Surgery	2020-04-21	2020-04-21	2020-05-05	0
195	35173_1#65	rectal	2020-04-23	CNA	Intensive_Care_Unit_III_Cardiac_Surgery	2020-04-23	2020-04-21	2020-05-05	0
195	35658_4#94	rectal	2020-04-23	CAN	Intensive_Care_Unit_III_Cardiac_Surgery	2020-04-23	2020-04-21	2020-05-05	0
195	35748_1#18	rectal	2020-04-23	MCK	Intensive_Care_Unit_III_Cardiac_Surgery	2020-04-23	2020-04-21	2020-05-05	0
195	35345_2#77	nasal	2020-04-28	CAN	Intensive_Care_Unit_III_Cardiac_Surgery	2020-04-28	2020-04-21	2020-05-05	0
195	35712_4#48	nasal	2020-04-28	CNA	Intensive_Care_Unit_III_Cardiac_Surgery	2020-04-28	2020-04-21	2020-05-05	0
195	35750_2#72	nasal	2020-04-28	PVX	Intensive_Care_Unit_III_Cardiac_Surgery	2020-04-28	2020-04-21	2020-05-05	0
195	35658_3#41	rectal	2020-04-28	CNA	Intensive_Care_Unit_III_Cardiac_Surgery	2020-04-28	2020-04-21	2020-05-05	0
195	35712_1#45	rectal	2020-04-28	CAN	Intensive_Care_Unit_III_Cardiac_Surgery	2020-04-28	2020-04-21	2020-05-05	0
195	35748_1#73	rectal	2020-04-28	MCK	Intensive_Care_Unit_III_Cardiac_Surgery	2020-04-28	2020-04-21	2020-05-05	0
195	35750_3#77	respiratory	2020-05-01	MSA	Intensive_Care_Unit_III_Cardiac_Surgery	2020-05-01	2020-04-21	2020-05-05	0
195	35748_4#23	respiratory	2020-05-01	COS	Intensive_Care_Unit_III_Cardiac_Surgery	2020-05-01	2020-04-21	2020-05-05	0
195	35764_2#35	respiratory	2020-05-01	PVX	Intensive_Care_Unit_III_Cardiac_Surgery	2020-05-01	2020-04-21	2020-05-05	0
195	35764_3#92	respiratory	2020-05-01	CAN	Intensive_Care_Unit_III_Cardiac_Surgery	2020-05-01	2020-04-21	2020-05-05	0
195	35764_4#71	respiratory	2020-05-01	MCK	Intensive_Care_Unit_III_Cardiac_Surgery	2020-05-01	2020-04-21	2020-05-05	0
195	35658_3#87	rectal	2020-05-02	CNA	Intensive_Care_Unit_III_Cardiac_Surgery	2020-05-02	2020-04-21	2020-05-05	0
195	35748_2#14	rectal	2020-05-02	MCK	Intensive_Care_Unit_III_Cardiac_Surgery	2020-05-02	2020-04-21	2020-05-05	1
195	35712_1#88	rectal	2020-05-05	CAN	Intensive_Care_Unit_III_Cardiac_Surgery	2020-05-05	2020-04-21	2020-05-05	0
195	35801_1#16	rectal	2020-05-05	CNA	Intensive_Care_Unit_III_Cardiac_Surgery	2020-05-05	2020-04-21	2020-05-05	0
195	35748_2#32	rectal	2020-05-05	MCK	Intensive_Care_Unit_III_Cardiac_Surgery	2020-05-05	2020-04-21	2020-05-05	1
195	35712_2#18	nasal	2020-05-05	CAN	Intensive_Care_Unit_III_Cardiac_Surgery	2020-05-05	2020-04-21	2020-05-05	0
3	35712_4#15	nasal	2020-04-23	CNA	Intensive_Coronary_Care_Inpatients	2020-04-23	2020-04-08	2020-04-29	0
3	35750_2#28	nasal	2020-04-23	PVX	Intensive_Coronary_Care_Inpatients	2020-04-23	2020-04-08	2020-04-29	0
3	35658_3#36	rectal	2020-04-29	CNA	Intensive_Coronary_Care_Inpatients	2020-04-29	2020-04-08	2020-04-29	0
3	35712_1#41	rectal	2020-04-29	CAN	Intensive_Coronary_Care_Inpatients	2020-04-29	2020-04-08	2020-04-29	0
3	35748_1#69	rectal	2020-04-29	MCK	Intensive_Coronary_Care_Inpatients	2020-04-29	2020-04-08	2020-04-29	1
3	35750_3#11	nasal	2020-04-29	PVX	Intensive_Coronary_Care_Inpatients	2020-04-29	2020-04-08	2020-04-29	0
247	35658_3#81	rectal	2020-05-01	CNA	Intensive_Coronary_Care_Inpatients	2020-05-01	2020-05-01	2020-05-01	0
247	35748_2#8	rectal	2020-05-01	MCK	Intensive_Coronary_Care_Inpatients	2020-05-01	2020-05-01	2020-05-01	1
247	35712_4#69	nasal	2020-05-01	CNA	Intensive_Coronary_Care_Inpatients	2020-05-01	2020-05-01	2020-05-01	0
247	35750_2#96	nasal	2020-05-01	PVX	Intensive_Coronary_Care_Inpatients	2020-05-01	2020-05-01	2020-05-01	0
6	35764_3#57	respiratory	2020-05-08	CAN	Lombardy_Intensive_Care_Unit_c/o_Pavilion29	2020-05-08	2020-04-23	2020-05-08	0
11	35712_3#56	nasal	2020-04-16	CNA	Lombardy_Intensive_Care_Unit_c/o_Pavilion29	2020-04-16	2020-04-16	2020-05-05	0
11	35750_1#51	nasal	2020-04-16	PVX	Lombardy_Intensive_Care_Unit_c/o_Pavilion29	2020-04-16	2020-04-16	2020-05-05	0
11	35748_3#61	respiratory	2020-04-16	COS	Lombardy_Intensive_Care_Unit_c/o_Pavilion29	2020-04-16	2020-04-16	2020-05-05	0
11	35764_1#64	respiratory	2020-04-16	PVX	Lombardy_Intensive_Care_Unit_c/o_Pavilion29	2020-04-16	2020-04-16	2020-05-05	0
11	35764_4#42	respiratory	2020-04-16	MCK	Lombardy_Intensive_Care_Unit_c/o_Pavilion29	2020-04-16	2020-04-16	2020-05-05	0
11	35173_1#32	rectal	2020-04-21	CNA	Lombardy_Intensive_Care_Unit_c/o_Pavilion29	2020-04-21	2020-04-16	2020-05-05	0
11	35658_4#71	rectal	2020-04-21	CAN	Lombardy_Intensive_Care_Unit_c/o_Pavilion29	2020-04-21	2020-04-16	2020-05-05	0
11	35750_4#88	rectal	2020-04-21	MCK	Lombardy_Intensive_Care_Unit_c/o_Pavilion29	2020-04-21	2020-04-16	2020-05-05	1
11	35345_2#33	nasal	2020-04-21	CAN	Lombardy_Intensive_Care_Unit_c/o_Pavilion29	2020-04-21	2020-04-16	2020-05-05	0
11	35712_3#87	nasal	2020-04-21	CNA	Lombardy_Intensive_Care_Unit_c/o_Pavilion29	2020-04-21	2020-04-16	2020-05-05	0
11	35750_1#95	nasal	2020-04-21	PVX	Lombardy_Intensive_Care_Unit_c/o_Pavilion29	2020-04-21	2020-04-16	2020-05-05	0
11	35345_2#85	nasal	2020-04-28	CAN	Lombardy_Intensive_Care_Unit_c/o_Pavilion29	2020-04-28	2020-04-16	2020-05-05	0
11	35712_4#57	nasal	2020-04-28	CNA	Lombardy_Intensive_Care_Unit_c/o_Pavilion29	2020-04-28	2020-04-16	2020-05-05	0
11	35750_2#84	nasal	2020-04-28	PVX	Lombardy_Intensive_Care_Unit_c/o_Pavilion29	2020-04-28	2020-04-16	2020-05-05	0
11	35658_3#56	rectal	2020-04-28	CNA	Lombardy_Intensive_Care_Unit_c/o_Pavilion29	2020-04-28	2020-04-16	2020-05-05	0
11	35712_1#57	rectal	2020-04-28	CAN	Lombardy_Intensive_Care_Unit_c/o_Pavilion29	2020-04-28	2020-04-16	2020-05-05	0
11	35748_1#86	rectal	2020-04-28	MCK	Lombardy_Intensive_Care_Unit_c/o_Pavilion29	2020-04-28	2020-04-16	2020-05-05	1
11	35748_4#37	respiratory	2020-04-30	COS	Lombardy_Intensive_Care_Unit_c/o_Pavilion29	2020-04-30	2020-04-16	2020-05-05	0
11	35764_2#52	respiratory	2020-04-30	PVX	Lombardy_Intensive_Care_Unit_c/o_Pavilion29	2020-04-30	2020-04-16	2020-05-05	0
11	35764_4#78	respiratory	2020-04-30	MCK	Lombardy_Intensive_Care_Unit_c/o_Pavilion29	2020-04-30	2020-04-16	2020-05-05	0
11	35712_2#36	nasal	2020-05-05	CAN	Lombardy_Intensive_Care_Unit_c/o_Pavilion29	2020-05-05	2020-04-16	2020-05-05	0
11	35750_3#50	nasal	2020-05-05	PVX	Lombardy_Intensive_Care_Unit_c/o_Pavilion29	2020-05-05	2020-04-16	2020-05-05	0
52	35712_3#66	nasal	2020-04-19	CNA	Lombardy_Intensive_Care_Unit_c/o_Pavilion29	2020-04-19	2020-04-12	2020-05-05	0
52	35750_1#61	nasal	2020-04-19	PVX	Lombardy_Intensive_Care_Unit_c/o_Pavilion29	2020-04-19	2020-04-12	2020-05-05	0
52	35658_2#79	rectal	2020-04-19	CNA	Lombardy_Intensive_Care_Unit_c/o_Pavilion29	2020-04-19	2020-04-12	2020-05-05	0
52	35712_3#86	nasal	2020-04-21	CNA	Lombardy_Intensive_Care_Unit_c/o_Pavilion29	2020-04-21	2020-04-12	2020-05-05	0
52	35750_1#92	nasal	2020-04-21	PVX	Lombardy_Intensive_Care_Unit_c/o_Pavilion29	2020-04-21	2020-04-12	2020-05-05	0
52	35345_2#83	nasal	2020-04-28	CAN	Lombardy_Intensive_Care_Unit_c/o_Pavilion29	2020-04-28	2020-04-12	2020-05-05	0
52	35712_4#56	nasal	2020-04-28	CNA	Lombardy_Intensive_Care_Unit_c/o_Pavilion29	2020-04-28	2020-04-12	2020-05-05	0
52	35750_2#81	nasal	2020-04-28	PVX	Lombardy_Intensive_Care_Unit_c/o_Pavilion29	2020-04-28	2020-04-12	2020-05-05	0
52	35712_1#55	rectal	2020-04-28	CAN	Lombardy_Intensive_Care_Unit_c/o_Pavilion29	2020-04-28	2020-04-12	2020-05-05	0
52	35748_1#84	rectal	2020-04-28	MCK	Lombardy_Intensive_Care_Unit_c/o_Pavilion29	2020-04-28	2020-04-12	2020-05-05	0
52	35748_4#58	respiratory	2020-05-04	COS	Lombardy_Intensive_Care_Unit_c/o_Pavilion29	2020-05-04	2020-04-12	2020-05-05	0
52	35764_2#79	respiratory	2020-05-04	PVX	Lombardy_Intensive_Care_Unit_c/o_Pavilion29	2020-05-04	2020-04-12	2020-05-05	0
52	35764_4#93	respiratory	2020-05-04	MCK	Lombardy_Intensive_Care_Unit_c/o_Pavilion29	2020-05-04	2020-04-12	2020-05-05	0
52	35748_4#41	respiratory	2020-05-05	COS	Lombardy_Intensive_Care_Unit_c/o_Pavilion29	2020-05-05	2020-04-12	2020-05-05	0
52	35748_4#70	respiratory	2020-05-05	CAN	Lombardy_Intensive_Care_Unit_c/o_Pavilion29	2020-05-05	2020-04-12	2020-05-05	0
52	35764_2#58	respiratory	2020-05-05	PVX	Lombardy_Intensive_Care_Unit_c/o_Pavilion29	2020-05-05	2020-04-12	2020-05-05	0
52	35764_4#82	respiratory	2020-05-05	MCK	Lombardy_Intensive_Care_Unit_c/o_Pavilion29	2020-05-05	2020-04-12	2020-05-05	0
52	35712_2#30	nasal	2020-05-05	CAN	Lombardy_Intensive_Care_Unit_c/o_Pavilion29	2020-05-05	2020-04-12	2020-05-05	0
52	35712_4#87	nasal	2020-05-05	CNA	Lombardy_Intensive_Care_Unit_c/o_Pavilion29	2020-05-05	2020-04-12	2020-05-05	0
52	35750_3#42	nasal	2020-05-05	PVX	Lombardy_Intensive_Care_Unit_c/o_Pavilion29	2020-05-05	2020-04-12	2020-05-05	0
57	35712_2#1	nasal	2020-05-01	CAN	Lombardy_Intensive_Care_Unit_c/o_Pavilion29	2020-05-01	2020-04-27	2020-05-08	0
57	35750_3#1	nasal	2020-05-01	PVX	Lombardy_Intensive_Care_Unit_c/o_Pavilion29	2020-05-01	2020-04-27	2020-05-08	0
57	35750_3#78	respiratory	2020-05-01	MSA	Lombardy_Intensive_Care_Unit_c/o_Pavilion29	2020-05-01	2020-04-27	2020-05-08	1
57	35748_4#25	respiratory	2020-05-01	COS	Lombardy_Intensive_Care_Unit_c/o_Pavilion29	2020-05-01	2020-04-27	2020-05-08	0
57	35764_2#37	respiratory	2020-05-01	PVX	Lombardy_Intensive_Care_Unit_c/o_Pavilion29	2020-05-01	2020-04-27	2020-05-08	0
57	35764_4#73	respiratory	2020-05-01	MCK	Lombardy_Intensive_Care_Unit_c/o_Pavilion29	2020-05-01	2020-04-27	2020-05-08	0
60	35886_1#11	nasal	2020-04-07	CAN	Lombardy_Intensive_Care_Unit_c/o_Pavilion29	2020-04-07	2020-04-07	2020-05-05	0
60	35345_1#11	rectal	2020-04-07	CAN	Lombardy_Intensive_Care_Unit_c/o_Pavilion29	2020-04-07	2020-04-07	2020-05-05	0
60	35763_4#11	rectal	2020-04-07	MCK	Lombardy_Intensive_Care_Unit_c/o_Pavilion29	2020-04-07	2020-04-07	2020-05-05	1
60	35712_3#33	nasal	2020-04-15	CNA	Lombardy_Intensive_Care_Unit_c/o_Pavilion29	2020-04-15	2020-04-07	2020-05-05	0
60	35750_1#30	nasal	2020-04-15	PVX	Lombardy_Intensive_Care_Unit_c/o_Pavilion29	2020-04-15	2020-04-07	2020-05-05	0
60	35886_1#91	nasal	2020-04-15	CAN	Lombardy_Intensive_Care_Unit_c/o_Pavilion29	2020-04-15	2020-04-07	2020-05-05	0
60	35658_2#43	rectal	2020-04-15	CNA	Lombardy_Intensive_Care_Unit_c/o_Pavilion29	2020-04-15	2020-04-07	2020-05-05	0
60	35658_4#9	rectal	2020-04-15	CAN	Lombardy_Intensive_Care_Unit_c/o_Pavilion29	2020-04-15	2020-04-07	2020-05-05	0
60	35750_4#21	rectal	2020-04-15	MCK	Lombardy_Intensive_Care_Unit_c/o_Pavilion29	2020-04-15	2020-04-07	2020-05-05	1
60	35173_1#5	rectal	2020-04-21	CNA	Lombardy_Intensive_Care_Unit_c/o_Pavilion29	2020-04-21	2020-04-07	2020-05-05	0
60	35658_4#48	rectal	2020-04-21	CAN	Lombardy_Intensive_Care_Unit_c/o_Pavilion29	2020-04-21	2020-04-07	2020-05-05	0
60	35750_4#66	rectal	2020-04-21	MCK	Lombardy_Intensive_Care_Unit_c/o_Pavilion29	2020-04-21	2020-04-07	2020-05-05	0
60	35345_2#18	nasal	2020-04-21	CAN	Lombardy_Intensive_Care_Unit_c/o_Pavilion29	2020-04-21	2020-04-07	2020-05-05	0
60	35712_3#70	nasal	2020-04-21	CNA	Lombardy_Intensive_Care_Unit_c/o_Pavilion29	2020-04-21	2020-04-07	2020-05-05	0
60	35750_1#72	nasal	2020-04-21	PVX	Lombardy_Intensive_Care_Unit_c/o_Pavilion29	2020-04-21	2020-04-07	2020-05-05	0
60	35748_3#74	respiratory	2020-04-23	COS	Lombardy_Intensive_Care_Unit_c/o_Pavilion29	2020-04-23	2020-04-07	2020-05-05	0
60	35764_1#82	respiratory	2020-04-23	PVX	Lombardy_Intensive_Care_Unit_c/o_Pavilion29	2020-04-23	2020-04-07	2020-05-05	0
60	35764_3#61	respiratory	2020-04-23	CAN	Lombardy_Intensive_Care_Unit_c/o_Pavilion29	2020-04-23	2020-04-07	2020-05-05	0
60	35345_2#65	nasal	2020-04-28	CAN	Lombardy_Intensive_Care_Unit_c/o_Pavilion29	2020-04-28	2020-04-07	2020-05-05	0
60	35712_4#35	nasal	2020-04-28	CNA	Lombardy_Intensive_Care_Unit_c/o_Pavilion29	2020-04-28	2020-04-07	2020-05-05	0
60	35750_2#56	nasal	2020-04-28	PVX	Lombardy_Intensive_Care_Unit_c/o_Pavilion29	2020-04-28	2020-04-07	2020-05-05	0
60	35658_3#29	rectal	2020-04-28	CNA	Lombardy_Intensive_Care_Unit_c/o_Pavilion29	2020-04-28	2020-04-07	2020-05-05	1
60	35712_1#35	rectal	2020-04-28	CAN	Lombardy_Intensive_Care_Unit_c/o_Pavilion29	2020-04-28	2020-04-07	2020-05-05	0
60	35748_1#62	rectal	2020-04-28	MCK	Lombardy_Intensive_Care_Unit_c/o_Pavilion29	2020-04-28	2020-04-07	2020-05-05	1
60	35748_4#62	respiratory	2020-04-28	CAN	Lombardy_Intensive_Care_Unit_c/o_Pavilion29	2020-04-28	2020-04-07	2020-05-05	0
60	35748_4#75	respiratory	2020-05-04	CAN	Lombardy_Intensive_Care_Unit_c/o_Pavilion29	2020-05-04	2020-04-07	2020-05-05	0
60	35712_2#11	nasal	2020-05-05	CAN	Lombardy_Intensive_Care_Unit_c/o_Pavilion29	2020-05-05	2020-04-07	2020-05-05	0
71	35345_1#51	rectal	2020-04-07	CAN	Lombardy_Intensive_Care_Unit_c/o_Pavilion29	2020-04-07	2020-04-07	2020-05-08	0
71	35763_3#47	nasal	2020-04-07	PVX	Lombardy_Intensive_Care_Unit_c/o_Pavilion29	2020-04-07	2020-04-07	2020-05-08	0
71	35886_1#42	nasal	2020-04-07	CAN	Lombardy_Intensive_Care_Unit_c/o_Pavilion29	2020-04-07	2020-04-07	2020-05-08	0
71	35712_3#46	nasal	2020-04-15	CNA	Lombardy_Intensive_Care_Unit_c/o_Pavilion29	2020-04-15	2020-04-07	2020-05-08	0
71	35750_1#42	nasal	2020-04-15	PVX	Lombardy_Intensive_Care_Unit_c/o_Pavilion29	2020-04-15	2020-04-07	2020-05-08	0
71	35886_1#96	nasal	2020-04-15	CAN	Lombardy_Intensive_Care_Unit_c/o_Pavilion29	2020-04-15	2020-04-07	2020-05-08	0
71	35658_2#57	rectal	2020-04-15	CNA	Lombardy_Intensive_Care_Unit_c/o_Pavilion29	2020-04-15	2020-04-07	2020-05-08	0
71	35658_4#17	rectal	2020-04-15	CAN	Lombardy_Intensive_Care_Unit_c/o_Pavilion29	2020-04-15	2020-04-07	2020-05-08	0
71	35173_1#48	rectal	2020-04-21	CNA	Lombardy_Intensive_Care_Unit_c/o_Pavilion29	2020-04-21	2020-04-07	2020-05-08	0
71	35658_4#85	rectal	2020-04-21	CAN	Lombardy_Intensive_Care_Unit_c/o_Pavilion29	2020-04-21	2020-04-07	2020-05-08	0
71	35748_1#6	rectal	2020-04-21	MCK	Lombardy_Intensive_Care_Unit_c/o_Pavilion29	2020-04-21	2020-04-07	2020-05-08	1
71	35345_2#54	nasal	2020-04-21	CAN	Lombardy_Intensive_Care_Unit_c/o_Pavilion29	2020-04-21	2020-04-07	2020-05-08	0
71	35345_2#95	nasal	2020-04-28	CAN	Lombardy_Intensive_Care_Unit_c/o_Pavilion29	2020-04-28	2020-04-07	2020-05-08	0
71	35748_4#56	respiratory	2020-05-08	COS	Lombardy_Intensive_Care_Unit_c/o_Pavilion29	2020-05-08	2020-04-07	2020-05-08	0
71	35748_4#82	respiratory	2020-05-08	CAN	Lombardy_Intensive_Care_Unit_c/o_Pavilion29	2020-05-08	2020-04-07	2020-05-08	0
71	35764_2#77	respiratory	2020-05-08	PVX	Lombardy_Intensive_Care_Unit_c/o_Pavilion29	2020-05-08	2020-04-07	2020-05-08	0
71	35764_4#91	respiratory	2020-05-08	MCK	Lombardy_Intensive_Care_Unit_c/o_Pavilion29	2020-05-08	2020-04-07	2020-05-08	0
75	35712_3#29	nasal	2020-04-15	CNA	Lombardy_Intensive_Care_Unit_c/o_Pavilion29	2020-04-15	2020-04-08	2020-05-08	0
75	35886_1#89	nasal	2020-04-15	CAN	Lombardy_Intensive_Care_Unit_c/o_Pavilion29	2020-04-15	2020-04-08	2020-05-08	0
75	35658_2#40	rectal	2020-04-15	CNA	Lombardy_Intensive_Care_Unit_c/o_Pavilion29	2020-04-15	2020-04-08	2020-05-08	0
75	35658_4#7	rectal	2020-04-15	CAN	Lombardy_Intensive_Care_Unit_c/o_Pavilion29	2020-04-15	2020-04-08	2020-05-08	0
75	35750_4#18	rectal	2020-04-15	MCK	Lombardy_Intensive_Care_Unit_c/o_Pavilion29	2020-04-15	2020-04-08	2020-05-08	0
75	35658_2#94	rectal	2020-04-21	CNA	Lombardy_Intensive_Care_Unit_c/o_Pavilion29	2020-04-21	2020-04-08	2020-05-08	1
75	35658_4#43	rectal	2020-04-21	CAN	Lombardy_Intensive_Care_Unit_c/o_Pavilion29	2020-04-21	2020-04-08	2020-05-08	0
75	35750_4#62	rectal	2020-04-21	MCK	Lombardy_Intensive_Care_Unit_c/o_Pavilion29	2020-04-21	2020-04-08	2020-05-08	1
75	35345_2#16	nasal	2020-04-21	CAN	Lombardy_Intensive_Care_Unit_c/o_Pavilion29	2020-04-21	2020-04-08	2020-05-08	0
75	35750_1#69	nasal	2020-04-21	PVX	Lombardy_Intensive_Care_Unit_c/o_Pavilion29	2020-04-21	2020-04-08	2020-05-08	0
75	35345_2#61	nasal	2020-04-28	CAN	Lombardy_Intensive_Care_Unit_c/o_Pavilion29	2020-04-28	2020-04-08	2020-05-08	0
75	35712_4#31	nasal	2020-04-28	CNA	Lombardy_Intensive_Care_Unit_c/o_Pavilion29	2020-04-28	2020-04-08	2020-05-08	0
75	35750_2#51	nasal	2020-04-28	PVX	Lombardy_Intensive_Care_Unit_c/o_Pavilion29	2020-04-28	2020-04-08	2020-05-08	0
75	35658_3#21	rectal	2020-04-28	CNA	Lombardy_Intensive_Care_Unit_c/o_Pavilion29	2020-04-28	2020-04-08	2020-05-08	1
75	35712_1#32	rectal	2020-04-28	CAN	Lombardy_Intensive_Care_Unit_c/o_Pavilion29	2020-04-28	2020-04-08	2020-05-08	0
75	35748_1#57	rectal	2020-04-28	MCK	Lombardy_Intensive_Care_Unit_c/o_Pavilion29	2020-04-28	2020-04-08	2020-05-08	1
75	35712_1#79	rectal	2020-05-05	CAN	Lombardy_Intensive_Care_Unit_c/o_Pavilion29	2020-05-05	2020-04-08	2020-05-08	0
75	35712_2#9	nasal	2020-05-05	CAN	Lombardy_Intensive_Care_Unit_c/o_Pavilion29	2020-05-05	2020-04-08	2020-05-08	0
75	35748_4#60	respiratory	2020-05-08	COS	Lombardy_Intensive_Care_Unit_c/o_Pavilion29	2020-05-08	2020-04-08	2020-05-08	1
75	35764_2#82	respiratory	2020-05-08	PVX	Lombardy_Intensive_Care_Unit_c/o_Pavilion29	2020-05-08	2020-04-08	2020-05-08	1
75	35764_4#95	respiratory	2020-05-08	MCK	Lombardy_Intensive_Care_Unit_c/o_Pavilion29	2020-05-08	2020-04-08	2020-05-08	1
82	35658_1#35	rectal	2020-04-07	CNA	Lombardy_Intensive_Care_Unit_c/o_Pavilion29	2020-04-07	2020-04-07	2020-04-07	0
82	35345_1#27	rectal	2020-04-07	CAN	Lombardy_Intensive_Care_Unit_c/o_Pavilion29	2020-04-07	2020-04-07	2020-04-07	0
82	35763_4#31	rectal	2020-04-07	MCK	Lombardy_Intensive_Care_Unit_c/o_Pavilion29	2020-04-07	2020-04-07	2020-04-07	1
82	35763_3#29	nasal	2020-04-07	PVX	Lombardy_Intensive_Care_Unit_c/o_Pavilion29	2020-04-07	2020-04-07	2020-04-07	1
94	35658_1#46	rectal	2020-04-07	CNA	Lombardy_Intensive_Care_Unit_c/o_Pavilion29	2020-04-07	2020-04-07	2020-04-23	0
94	35345_1#35	rectal	2020-04-07	CAN	Lombardy_Intensive_Care_Unit_c/o_Pavilion29	2020-04-07	2020-04-07	2020-04-23	0
94	35763_4#41	rectal	2020-04-07	MCK	Lombardy_Intensive_Care_Unit_c/o_Pavilion29	2020-04-07	2020-04-07	2020-04-23	1
94	35763_3#42	nasal	2020-04-07	PVX	Lombardy_Intensive_Care_Unit_c/o_Pavilion29	2020-04-07	2020-04-07	2020-04-23	0
94	35886_1#38	nasal	2020-04-07	CAN	Lombardy_Intensive_Care_Unit_c/o_Pavilion29	2020-04-07	2020-04-07	2020-04-23	0
94	35712_3#43	nasal	2020-04-15	CNA	Lombardy_Intensive_Care_Unit_c/o_Pavilion29	2020-04-15	2020-04-07	2020-04-23	0
94	35750_1#39	nasal	2020-04-15	PVX	Lombardy_Intensive_Care_Unit_c/o_Pavilion29	2020-04-15	2020-04-07	2020-04-23	1
94	35886_1#94	nasal	2020-04-15	CAN	Lombardy_Intensive_Care_Unit_c/o_Pavilion29	2020-04-15	2020-04-07	2020-04-23	0
94	35750_4#32	rectal	2020-04-15	MCK	Lombardy_Intensive_Care_Unit_c/o_Pavilion29	2020-04-15	2020-04-07	2020-04-23	0
67	35748_4#54	respiratory	2020-05-07	COS	Nephrology_Inpatients	2020-05-07	2020-05-07	2020-05-07	1
67	35748_4#81	respiratory	2020-05-07	CAN	Nephrology_Inpatients	2020-05-07	2020-05-07	2020-05-07	0
67	35764_2#73	respiratory	2020-05-07	PVX	Nephrology_Inpatients	2020-05-07	2020-05-07	2020-05-07	1
67	35764_4#89	respiratory	2020-05-07	MCK	Nephrology_Inpatients	2020-05-07	2020-05-07	2020-05-07	1
93	35658_1#45	rectal	2020-04-09	CNA	Otolaryngology_Inpatients	2020-04-09	2020-04-09	2020-04-09	0
93	35763_2#70	nasal	2020-04-09	CNA	Otolaryngology_Inpatients	2020-04-09	2020-04-09	2020-04-09	1
93	35763_3#35	nasal	2020-04-09	PVX	Otolaryngology_Inpatients	2020-04-09	2020-04-09	2020-04-09	0
144	35658_2#29	rectal	2020-04-14	CNA	Pediatric_Oncohaematology_Marrow_Transplantation	2020-04-14	2020-04-14	2020-04-14	0
144	35750_4#9	rectal	2020-04-14	MCK	Pediatric_Oncohaematology_Marrow_Transplantation	2020-04-14	2020-04-14	2020-04-14	1
142	35748_4#12	respiratory	2020-04-27	COS	Pediatric_Oncohematology_Day_Hospital	2020-04-27	2020-04-14	2020-04-27	0
142	35764_2#22	respiratory	2020-04-27	PVX	Pediatric_Oncohematology_Day_Hospital	2020-04-27	2020-04-14	2020-04-27	0
4	35658_1#82	rectal	2020-04-12	CNA	Pediatric_Oncohematology_Inpatients	2020-04-12	2020-04-12	2020-05-07	0
4	35763_4#72	rectal	2020-04-12	MCK	Pediatric_Oncohematology_Inpatients	2020-04-12	2020-04-12	2020-05-07	1
142	35658_2#13	rectal	2020-04-14	CNA	Pediatric_Oncohematology_Inpatients	2020-04-14	2020-04-14	2020-04-27	0
142	35748_3#48	respiratory	2020-04-14	COS	Pediatric_Oncohematology_Inpatients	2020-04-14	2020-04-14	2020-04-27	1
142	35764_1#49	respiratory	2020-04-14	PVX	Pediatric_Oncohematology_Inpatients	2020-04-14	2020-04-14	2020-04-27	1
253	35750_3#76	respiratory	2020-04-29	MSA	Pediatrics_Inpatients	2020-04-29	2020-04-29	2020-04-30	0
253	35748_4#22	respiratory	2020-04-29	COS	Pediatrics_Inpatients	2020-04-29	2020-04-29	2020-04-30	1
253	35764_2#34	respiratory	2020-04-29	PVX	Pediatrics_Inpatients	2020-04-29	2020-04-29	2020-04-30	1
253	35764_3#91	respiratory	2020-04-29	CAN	Pediatrics_Inpatients	2020-04-29	2020-04-29	2020-04-30	0
253	35764_2#33	respiratory	2020-04-30	PVX	Pediatrics_Inpatients	2020-04-30	2020-04-29	2020-04-30	0
28	35173_1#83	rectal	2020-05-04	CNA	Pneumology_Inpatients_1	2020-05-04	2020-04-07	2020-05-06	0
28	35712_1#10	rectal	2020-05-04	CAN	Pneumology_Inpatients_1	2020-05-04	2020-04-07	2020-05-06	0
28	35748_1#31	rectal	2020-05-04	MCK	Pneumology_Inpatients_1	2020-05-04	2020-04-07	2020-05-06	0
28	35712_2#63	rectal	2020-05-06	CAN	Pneumology_Inpatients_1	2020-05-06	2020-04-07	2020-05-06	0
28	35801_1#48	rectal	2020-05-06	CNA	Pneumology_Inpatients_1	2020-05-06	2020-04-07	2020-05-06	0
28	35748_2#60	rectal	2020-05-06	MCK	Pneumology_Inpatients_1	2020-05-06	2020-04-07	2020-05-06	0
73	35748_4#4	respiratory	2020-04-26	COS	Pneumology_Inpatients_2	2020-04-26	2020-04-26	2020-05-08	1
73	35764_2#14	respiratory	2020-04-26	PVX	Pneumology_Inpatients_2	2020-04-26	2020-04-26	2020-05-08	1
73	35764_3#81	respiratory	2020-04-26	CAN	Pneumology_Inpatients_2	2020-04-26	2020-04-26	2020-05-08	0
73	35748_4#33	respiratory	2020-04-27	COS	Pneumology_Inpatients_2	2020-04-27	2020-04-26	2020-05-08	1
73	35748_4#66	respiratory	2020-04-27	CAN	Pneumology_Inpatients_2	2020-04-27	2020-04-26	2020-05-08	0
73	35764_2#49	respiratory	2020-04-27	PVX	Pneumology_Inpatients_2	2020-04-27	2020-04-26	2020-05-08	1
73	35748_4#84	respiratory	2020-05-08	CAN	Pneumology_Inpatients_2	2020-05-08	2020-04-26	2020-05-08	0
73	35764_4#94	respiratory	2020-05-08	MCK	Pneumology_Inpatients_2	2020-05-08	2020-04-26	2020-05-08	1
56	35750_3#88	respiratory	2020-05-08	MSA	Pneumology_Inpatients_3	2020-05-08	2020-05-08	2020-05-08	1
56	35748_4#46	respiratory	2020-05-08	COS	Pneumology_Inpatients_3	2020-05-08	2020-05-08	2020-05-08	0
56	35764_2#64	respiratory	2020-05-08	PVX	Pneumology_Inpatients_3	2020-05-08	2020-05-08	2020-05-08	0
121	35748_3#7	respiratory	2020-04-08	COS	Pneumology_Inpatients_3	2020-04-08	2020-04-08	2020-04-08	1
121	35764_1#6	respiratory	2020-04-08	PVX	Pneumology_Inpatients_3	2020-04-08	2020-04-08	2020-04-08	1
121	35764_3#8	respiratory	2020-04-08	CAN	Pneumology_Inpatients_3	2020-04-08	2020-04-08	2020-04-08	0
121	35764_4#3	respiratory	2020-04-08	MCK	Pneumology_Inpatients_3	2020-04-08	2020-04-08	2020-04-08	1
215	35712_4#22	nasal	2020-04-26	CNA	Vascular_Surgery_Inpatients	2020-04-26	2020-04-26	2020-04-26	0
215	35750_2#38	nasal	2020-04-26	PVX	Vascular_Surgery_Inpatients	2020-04-26	2020-04-26	2020-04-26	0
215	35173_1#84	rectal	2020-04-26	CNA	Vascular_Surgery_Inpatients	2020-04-26	2020-04-26	2020-04-26	0
215	35748_2#73	rectal	2020-04-26	MCK	Vascular_Surgery_Inpatients	2020-04-26	2020-04-26	2020-04-26	1

## Sheet: Supplementary Figure 2
S2	refer to source data figure 1a

## Sheet: Supplementary Figure 3ab
S3a	format	type	num_seqs	sum_len	min_len	avg_len	max_len	sample_name	coverage	Low Reads
	FASTQ	DNA	8739669	1319690019	151	151	151	35173_1#35	93.6859	high
	FASTQ	DNA	6119585	924057335	151	151	151	35173_1#47	92.31902987099812	high
	FASTQ	DNA	3940806	595061706	151	151	151	35173_1#76	92.06293208420146	high
	FASTQ	DNA	4891399	738601249	151	151	151	35658_1#16	93.7169	high
	FASTQ	DNA	5999182	905876482	151	151	151	35658_1#28	93.66373880100964	high
	FASTQ	DNA	12010176	1813536576	151	151	151	35658_1#37	94.5079	high
	FASTQ	DNA	523945	79115695	151	151	151	35658_1#64	79.11209111034346	high
	FASTQ	DNA	25686119	3878603969	151	151	151	35658_2#32	96.2899	high
	FASTQ	DNA	1966558	296950258	151	151	151	35658_3#12	91.47092045787596	high
	FASTQ	DNA	20533712	3100590512	151	151	151	35658_3#1	94.36979160347896	high
	FASTQ	DNA	9409524	1420838124	151	151	151	35658_3#78	92.312	high
	FASTQ	DNA	30249326	3055181926	101	101	101	35712_1#94	94.67700359044532	high
	FASTQ	DNA	8781786	886960386	101	101	101	35712_3#24	94.91447231053424	high
	FASTQ	DNA	1174918	118666718	101	101	101	35712_3#4	92.423	high
	FASTQ	DNA	12542933	1266836233	101	101	101	35712_3#51	94.48795128794376	high
	FASTQ	DNA	17822965	1800119465	101	101	101	35712_3#58	94.91863870848688	high
	FASTQ	DNA	9824470	992271470	101	101	101	35712_4#14	94.97256243371277	high
	FASTQ	DNA	19045489	1923594389	101	101	101	35712_4#4	94.82565300705384	high
	FASTQ	DNA	7021617	709183317	101	101	101	35712_4#55	94.4385	high
	FASTQ	DNA	8500575	858558075	101	101	101	35712_4#62	94.9318	high
	FASTQ	DNA	14609453	1475554753	101	101	101	35712_4#96	94.82415246526246	high
	FASTQ	DNA	14724375	2223380625	151	151	151	35748_1#1	95.74823079737514	high
	FASTQ	DNA	25281159	3817455009	151	151	151	35748_1#23	93.83796128091356	high
	FASTQ	DNA	18961374	2863167474	151	151	151	35748_1#26	92.42577585992218	high
	FASTQ	DNA	26384727	3984093777	151	151	151	35748_1#2	96.33645914280112	high
	FASTQ	DNA	21552739	3254463589	151	151	151	35748_1#43	94.44681409436556	high
	FASTQ	DNA	22568486	3407841386	151	151	151	35748_1#48	93.97262692508338	high
	FASTQ	DNA	19271709	2910028059	151	151	151	35748_1#51	94.52953545141725	high
	FASTQ	DNA	19036684	2874539284	151	151	151	35748_1#5	94.93709217987856	high
	FASTQ	DNA	5104073	770715023	151	151	151	35748_1#82	93.45958530133116	high
	FASTQ	DNA	21413205	3233393955	151	151	151	35748_1#93	94.67753037639336	high
	FASTQ	DNA	12018817	1814841367	151	151	151	35748_2#27	96.1654	high
	FASTQ	DNA	21579252	3258467052	151	151	151	35748_2#39	94.41688307459096	high
	FASTQ	DNA	8040747	1214152797	151	151	151	35748_2#40	94.47770290677292	high
	FASTQ	DNA	28601838	4318877538	151	151	151	35748_2#57	96.29388526027375	high
	FASTQ	DNA	3867843	584044293	151	151	151	35748_2#5	95.00646829291342	high
	FASTQ	DNA	5693735	859753985	151	151	151	35748_2#67	92.60362198862016	high
	FASTQ	DNA	32849906	4960335806	151	151	151	35748_3#17	94.55839693608522	high
	FASTQ	DNA	25084447	3787751497	151	151	151	35748_3#18	94.5717	high
	FASTQ	DNA	23107457	3489226007	151	151	151	35748_3#25	94.76413079360782	high
	FASTQ	DNA	26694929	4030934279	151	151	151	35748_3#31	93.60925636341462	high
	FASTQ	DNA	23599682	3563551982	151	151	151	35748_3#33	93.36259283405091	high
	FASTQ	DNA	25172141	3800993291	151	151	151	35748_3#56	93.81902891320549	high
	FASTQ	DNA	10983810	1658555310	151	151	151	35748_3#57	93.82278026768388	high
	FASTQ	DNA	23151389	3495859739	151	151	151	35748_3#59	93.4643	high
	FASTQ	DNA	24704854	3730432954	151	151	151	35748_3#60	93.57434482194954	high
	FASTQ	DNA	21783627	3289327677	151	151	151	35748_3#62	93.75319663291192	high
	FASTQ	DNA	30285279	4573077129	151	151	151	35748_3#65	94.79669574312256	high
	FASTQ	DNA	2021609	305262959	151	151	151	35748_3#82	93.55712051776992	high
	FASTQ	DNA	11861248	1791048448	151	151	151	35748_3#84	94.42318854275682	high
	FASTQ	DNA	24134957	3644378507	151	151	151	35748_3#8	93.13091875939035	high
	FASTQ	DNA	23942075	3615253325	151	151	151	35748_3#93	94.7467	high
	FASTQ	DNA	3085268	465875468	151	151	151	35748_3#94	93.9427	high
	FASTQ	DNA	24389896	3682874296	151	151	151	35748_3#96	93.89301839408824	high
	FASTQ	DNA	10742026	1622045926	151	151	151	35748_4#21	94.56995430052083	high
	FASTQ	DNA	26879343	4058780793	151	151	151	35748_4#2	94.68350061713772	high
	FASTQ	DNA	39799488	6009722688	151	151	151	35748_4#31	93.53604907984862	high
	FASTQ	DNA	23523356	3552026756	151	151	151	35748_4#38	96.1662	high
	FASTQ	DNA	20830601	3145420751	151	151	151	35748_4#40	94.3988	high
	FASTQ	DNA	31153229	4704137579	151	151	151	35748_4#48	93.92611012955103	high
	FASTQ	DNA	18227071	2752287721	151	151	151	35748_4#51	93.78204215436936	high
	FASTQ	DNA	25161965	3799456715	151	151	151	35748_4#59	94.67773789813046	high
	FASTQ	DNA	26180477	3953252027	151	151	151	35750_1#14	93.82166284294564	high
	FASTQ	DNA	25150637	3797746187	151	151	151	35750_1#17	94.80357588686807	high
	FASTQ	DNA	26560579	4010647429	151	151	151	35750_1#22	94.78192977336712	high
	FASTQ	DNA	30626251	4624563901	151	151	151	35750_1#2	93.8287	high
	FASTQ	DNA	8169831	1233644481	151	151	151	35750_1#39	94.6833	high
	FASTQ	DNA	34529116	5213896516	151	151	151	35750_1#3	93.7481	high
	FASTQ	DNA	17118652	2584916452	151	151	151	35750_1#46	93.8095	high
	FASTQ	DNA	24428723	3688737173	151	151	151	35750_1#53	94.81663379309508	high
	FASTQ	DNA	18758583	2832546033	151	151	151	35750_1#60	93.43504984672126	high
	FASTQ	DNA	8800313	1328847263	151	151	151	35750_1#71	93.72941144919773	high
	FASTQ	DNA	10875366	1642180266	151	151	151	35750_1#78	94.6902	high
	FASTQ	DNA	31133004	4701083604	151	151	151	35750_1#86	93.90521428694574	high
	FASTQ	DNA	28576681	4315078831	151	151	151	35750_1#89	93.77067634846028	high
	FASTQ	DNA	22866040	3452772040	151	151	151	35750_1#93	94.67895110213198	high
	FASTQ	DNA	27734979	4187981829	151	151	151	35750_2#10	94.6806	high
	FASTQ	DNA	26602625	4016996375	151	151	151	35750_2#14	94.65395271441623	high
	FASTQ	DNA	17666307	2667612357	151	151	151	35750_2#22	93.66986867385948	high
	FASTQ	DNA	19015799	2871385649	151	151	151	35750_2#25	94.62568186853848	high
	FASTQ	DNA	4153036	627108436	151	151	151	35750_2#55	94.62007878163668	high
	FASTQ	DNA	28381370	4285586870	151	151	151	35750_2#58	93.81831056873088	high
	FASTQ	DNA	28194210	4257325710	151	151	151	35750_2#77	93.56511808625368	high
	FASTQ	DNA	14982910	2262419410	151	151	151	35750_2#79	93.7314	high
	FASTQ	DNA	21178977	3198025527	151	151	151	35750_2#88	94.77011699756274	high
	FASTQ	DNA	22912169	3459737519	151	151	151	35750_2#92	94.77602338546492	high
	FASTQ	DNA	24529590	3703968090	151	151	151	35750_2#9	93.6527	high
	FASTQ	DNA	20691133	3124361083	151	151	151	35750_3#19	94.81875690009775	high
	FASTQ	DNA	5486820	828509820	151	151	151	35750_3#20	94.65424005220608	high
	FASTQ	DNA	12409852	1873887652	151	151	151	35750_3#30	94.65907690500164	high
	FASTQ	DNA	16251513	2453978463	151	151	151	35750_3#40	93.75927861613012	high
	FASTQ	DNA	32459043	4901315493	151	151	151	35750_3#45	93.75005188043428	high
	FASTQ	DNA	12657658	1911306358	151	151	151	35750_3#49	94.66068918926683	high
	FASTQ	DNA	27718360	4185472360	151	151	151	35750_3#53	94.67875954360542	high
	FASTQ	DNA	11055188	1669333388	151	151	151	35750_3#54	93.93072349739896	high
	FASTQ	DNA	31098586	4695886486	151	151	151	35750_3#55	94.79932967286274	high
	FASTQ	DNA	31383255	4738871505	151	151	151	35750_3#56	94.7774	high
	FASTQ	DNA	26081387	3938289437	151	151	151	35750_4#11	96.33283549400709	high
	FASTQ	DNA	25262123	3814580573	151	151	151	35750_4#14	95.07523780394752	high
	FASTQ	DNA	1059704	160015304	151	151	151	35750_4#2	91.5412	high
	FASTQ	DNA	24397265	3683987015	151	151	151	35750_4#39	97.24854910379344	high
	FASTQ	DNA	25147383	3797254833	151	151	151	35750_4#40	95.15650650883948	high
	FASTQ	DNA	24254558	3662438258	151	151	151	35750_4#42	93.78981623790548	high
	FASTQ	DNA	26540714	4007647814	151	151	151	35750_4#44	96.32268289209956	high
	FASTQ	DNA	17103271	2582593921	151	151	151	35750_4#65	94.5975	high
	FASTQ	DNA	12596832	1902121632	151	151	151	35750_4#6	93.34664558671504	high
	FASTQ	DNA	3326131	502245781	151	151	151	35750_4#81	94.28194605584189	high
	FASTQ	DNA	32328558	4881612258	151	151	151	35750_4#91	93.7082	high
	FASTQ	DNA	16226689	2450230039	151	151	151	35763_2#74	93.8715	high
	FASTQ	DNA	31848774	4809164874	151	151	151	35763_3#17	93.81348967914585	high
	FASTQ	DNA	14619639	2207565489	151	151	151	35763_3#30	94.5749	high
	FASTQ	DNA	2309892	348793692	151	151	151	35763_3#34	93.58007561453572	high
	FASTQ	DNA	26473948	3997566148	151	151	151	35763_3#40	93.15400156184052	high
	FASTQ	DNA	31426113	4745343063	151	151	151	35763_3#46	93.6323	high
	FASTQ	DNA	26474822	3997698122	151	151	151	35763_3#65	94.82383320105151	high
	FASTQ	DNA	6164182	930791482	151	151	151	35763_3#88	94.61677439705358	high
	FASTQ	DNA	33194744	5012406344	151	151	151	35763_3#89	93.78445259916188	high
	FASTQ	DNA	487826	73661726	151	151	151	35763_3#90	86.12231905860477	<500k
	FASTQ	DNA	24350955	3676994205	151	151	151	35763_3#95	93.43996651556957	high
	FASTQ	DNA	14079545	2126011295	151	151	151	35763_4#13	93.6753	high
	FASTQ	DNA	13525517	2042353067	151	151	151	35763_4#20	93.594	high
	FASTQ	DNA	7087187	1070165237	151	151	151	35763_4#21	92.8922	high
	FASTQ	DNA	15452187	2333280237	151	151	151	35763_4#24	93.71501263328484	high
	FASTQ	DNA	6889654	1040337754	151	151	151	35763_4#34	95.78449921173666	high
	FASTQ	DNA	20402111	3080718761	151	151	151	35763_4#41	94.5738	high
	FASTQ	DNA	5942616	897335016	151	151	151	35763_4#47	93.28169128300156	high
	FASTQ	DNA	12029510	1816456010	151	151	151	35763_4#50	94.5727	high
	FASTQ	DNA	10885694	1643739794	151	151	151	35763_4#53	95.93220679892292	high
	FASTQ	DNA	9977290	1506570790	151	151	151	35763_4#58	93.65489518236691	high
	FASTQ	DNA	21631638	3266377338	151	151	151	35763_4#5	93.5382	high
	FASTQ	DNA	7026364	1060980964	151	151	151	35763_4#63	94.56039233740351	high
	FASTQ	DNA	24343195	3675822445	151	151	151	35763_4#68	96.31318478182442	high
	FASTQ	DNA	2416857	364945407	151	151	151	35763_4#80	93.29248241333094	high
	FASTQ	DNA	4863470	734383970	151	151	151	35763_4#86	93.6294	high
	FASTQ	DNA	4434833	669659783	151	151	151	35763_4#88	93.68198475066424	high
	FASTQ	DNA	8083171	1220558821	151	151	151	35763_4#89	92.60351024614631	high
	FASTQ	DNA	15491244	2339177844	151	151	151	35763_4#92	93.54500444096516	high
	FASTQ	DNA	3229769	487695119	151	151	151	35763_4#96	94.41645206790622	high
	FASTQ	DNA	11087594	1674226694	151	151	151	35764_1#18	94.5661	high
	FASTQ	DNA	13443966	2030038866	151	151	151	35764_1#19	94.56176517351052	high
	FASTQ	DNA	14428436	2178693836	151	151	151	35764_1#26	94.56465451461943	high
	FASTQ	DNA	13254212	2001386012	151	151	151	35764_1#31	94.09797005429408	high
	FASTQ	DNA	10293205	1554273955	151	151	151	35764_1#34	93.15459220063074	high
	FASTQ	DNA	10893381	1644900531	151	151	151	35764_1#48	94.4514	high
	FASTQ	DNA	13438107	2029154157	151	151	151	35764_1#57	93.51785101982568	high
	FASTQ	DNA	8338741	1259149891	151	151	151	35764_1#58	93.57362647747496	high
	FASTQ	DNA	2323428	350837628	151	151	151	35764_1#59	93.19355839757462	high
	FASTQ	DNA	7839471	1183760121	151	151	151	35764_1#5	94.41841554280344	high
	FASTQ	DNA	10591035	1599246285	151	151	151	35764_1#60	97.13991945602488	high
	FASTQ	DNA	10524566	1589209466	151	151	151	35764_1#62	92.87033531043016	high
	FASTQ	DNA	11103910	1676690410	151	151	151	35764_1#63	93.5265	high
	FASTQ	DNA	7623609	1151164959	151	151	151	35764_1#68	94.70302362363604	high
	FASTQ	DNA	9718827	1467542877	151	151	151	35764_1#69	97.15479716825416	high
	FASTQ	DNA	6824204	1030454804	151	151	151	35764_1#7	92.73721809768335	high
	FASTQ	DNA	2395185	361672935	151	151	151	35764_1#93	94.1125	high
	FASTQ	DNA	25819509	3898745859	151	151	151	35764_2#10	93.50927877576224	high
	FASTQ	DNA	19890777	3003507327	151	151	151	35764_2#12	94.53435634100228	high
	FASTQ	DNA	7770266	1173310166	151	151	151	35764_2#32	94.47684089340342	high
	FASTQ	DNA	29848658	4507147358	151	151	151	35764_2#38	94.38296125217978	high
	FASTQ	DNA	28800752	4348913552	151	151	151	35764_2#46	93.2615	high
	FASTQ	DNA	11151124	1683819724	151	151	151	35764_2#54	96.08045713526778	high
	FASTQ	DNA	18359094	2772223194	151	151	151	35764_2#55	96.10184783740002	high
	FASTQ	DNA	10659662	1609608962	151	151	151	35764_2#57	94.25220659459384	high
	FASTQ	DNA	28521706	4306777606	151	151	151	35764_2#66	93.53815622364075	high
	FASTQ	DNA	3652064	551461664	151	151	151	35764_2#69	93.72399992082248	high
	FASTQ	DNA	15553632	2348598432	151	151	151	35764_2#7	94.54018291285172	high
	FASTQ	DNA	20393122	3079361422	151	151	151	35764_2#81	94.53657522726824	high
	FASTQ	DNA	3130339	472681189	151	151	151	35764_3#19	94.53844292290216	high
	FASTQ	DNA	2443196	368922596	151	151	151	35764_3#50	93.4918	high
	FASTQ	DNA	1632034	246437134	151	151	151	35764_3#53	94.3351	high
	FASTQ	DNA	1989101	300354251	151	151	151	35764_3#79	94.57868617668976	high
	FASTQ	DNA	20615451	3112933101	151	151	151	35764_4#11	94.53531413363504	high
	FASTQ	DNA	22022003	3325322453	151	151	151	35764_4#12	94.68921544651334	high
	FASTQ	DNA	18629354	2813032454	151	151	151	35764_4#17	94.53713393963736	high
	FASTQ	DNA	17496858	2642025558	151	151	151	35764_4#21	93.34501733923928	high
	FASTQ	DNA	20685283	3123477733	151	151	151	35764_4#23	93.09723638513736	high
	FASTQ	DNA	27418672	4140219472	151	151	151	35764_4#38	97.01938125318866	high
	FASTQ	DNA	25892603	3909783053	151	151	151	35764_4#40	93.43081959592644	high
	FASTQ	DNA	24081742	3636343042	151	151	151	35764_4#41	93.57100851094532	high
	FASTQ	DNA	17659041	2666515191	151	151	151	35764_4#46	94.6812	high
	FASTQ	DNA	23010952	3474653752	151	151	151	35764_4#4	92.33017219195952	high
	FASTQ	DNA	21225015	3204977265	151	151	151	35764_4#59	94.52042045819522	high
	FASTQ	DNA	26403290	3986896790	151	151	151	35764_4#62	93.57284428015818	high
	FASTQ	DNA	29991483	4528713933	151	151	151	35764_4#64	94.6936	high
	FASTQ	DNA	1522329	229871679	151	151	151	35764_4#6	93.19932111658188	high
	FASTQ	DNA	16200678	2446302378	151	151	151	35764_4#70	94.52760390294112	high
	FASTQ	DNA	18244004	2754844604	151	151	151	35764_4#75	94.56171728387888	high
	FASTQ	DNA	17711269	2674401619	151	151	151	35764_4#79	96.00456803232996	high
	FASTQ	DNA	7960724	1202069324	151	151	151	35764_4#80	95.79272026516809	high
	FASTQ	DNA	15732173	2375558123	151	151	151	35764_4#81	94.29069389522132	high
	FASTQ	DNA	20318579	3068105429	151	151	151	35764_4#86	93.52479501641338	high
	FASTQ	DNA	17641472	2663862272	151	151	151	35764_4#88	93.52596033078326	high
	FASTQ	DNA	16535506	2496861406	151	151	151	35801_1#26	94.42866392397426	high
	FASTQ	DNA	2341273	353532223	151	151	151	35801_1#59	92.20707987543588	high
	FASTQ	DNA	145174	21921274	151	151	151	35173_1#48	0	<500k
	FASTQ	DNA	6677692	1008331492	151	151	151	35173_1#86	95.45369359958266	high
	FASTQ	DNA	6836132	1032255932	151	151	151	35658_1#19	96.8539	high
	FASTQ	DNA	7768014	1172970114	151	151	151	35658_1#77	96.23617825414836	high
	FASTQ	DNA	8770593	1324359543	151	151	151	35658_2#94	94.13613809071065	high
	FASTQ	DNA	6076082	917488382	151	151	151	35658_2#9	93.52059669203966	high
	FASTQ	DNA	10294004	1554394604	151	151	151	35658_3#20	94.52465070899004	high
	FASTQ	DNA	10109361	1526513511	151	151	151	35658_3#21	94.12699117106752	high
	FASTQ	DNA	18246946	2755288846	151	151	151	35658_3#29	95.2188	high
	FASTQ	DNA	168775	25485025	151	151	151	35658_3#50	0	<500k
	FASTQ	DNA	47946	4842546	101	101	101	35712_1#21	0	<500k
	FASTQ	DNA	76099	7685999	101	101	101	35712_1#89	0	<500k
	FASTQ	DNA	52473	5299773	101	101	101	35712_1#96	0	<500k
	FASTQ	DNA	38539	3892439	101	101	101	35712_4#37	0	<500k
	FASTQ	DNA	100366	10136966	101	101	101	35712_4#49	0.000159632	<500k
	FASTQ	DNA	51210	5172210	101	101	101	35712_4#57	0.000335227	<500k
	FASTQ	DNA	2817080	425379080	151	151	151	35748_1#17	92.61607329284638	high
	FASTQ	DNA	4185325	631984075	151	151	151	35748_1#19	94.4004	high
	FASTQ	DNA	1338892	202172692	151	151	151	35748_1#20	94.7201	high
	FASTQ	DNA	4776487	721249537	151	151	151	35748_1#21	94.1946	high
	FASTQ	DNA	205525	31034275	151	151	151	35748_1#24	1.858261376501261	<500k
	FASTQ	DNA	18777464	2835397064	151	151	151	35748_1#34	95.52551208383112	high
	FASTQ	DNA	437978	66134678	151	151	151	35748_1#44	4.511123484372973	<500k
	FASTQ	DNA	26744798	4038464498	151	151	151	35748_1#45	95.02961494820576	high
	FASTQ	DNA	2217801	334887951	151	151	151	35748_1#4	96.15339304425449	high
	FASTQ	DNA	407027	61461077	151	151	151	35748_1#53	4.48801	<500k
	FASTQ	DNA	24024790	3627743290	151	151	151	35748_1#56	94.66081689495122	high
	FASTQ	DNA	16673044	2517629644	151	151	151	35748_1#57	94.01615860024351	high
	FASTQ	DNA	29682980	4482129980	151	151	151	35748_1#60	94.5153	high
	FASTQ	DNA	19002885	2869435635	151	151	151	35748_1#62	95.12384578006144	high
	FASTQ	DNA	364967	55110017	151	151	151	35748_1#63	42.02947319489611	<500k
	FASTQ	DNA	7396870	1116927370	151	151	151	35748_1#66	94.0311	high
	FASTQ	DNA	34485252	5207273052	151	151	151	35748_1#68	94.57817535395226	high
	FASTQ	DNA	4836513	730313463	151	151	151	35748_1#69	97.27833645467312	high
	FASTQ	DNA	1120680	169222680	151	151	151	35748_1#6	91.49390748106283	high
	FASTQ	DNA	1638455	247406705	151	151	151	35748_1#77	93.8303	high
	FASTQ	DNA	364898	55099598	151	151	151	35748_1#80	47.61219104004147	<500k
	FASTQ	DNA	502622	75895922	151	151	151	35748_1#85	34.455951436082344	high
	FASTQ	DNA	22920424	3460984024	151	151	151	35748_1#86	95.03421235284314	high
	FASTQ	DNA	21718763	3279533213	151	151	151	35748_1#89	94.42505623839077	high
	FASTQ	DNA	13695712	2068052512	151	151	151	35748_1#90	94.48651459899456	high
	FASTQ	DNA	5349377	807755927	151	151	151	35748_2#14	93.72740008466889	high
	FASTQ	DNA	469879	70951729	151	151	151	35748_2#15	1.874192660626619	<500k
	FASTQ	DNA	1819401	274729551	151	151	151	35748_2#17	94.35742011530546	high
	FASTQ	DNA	25657449	3874274799	151	151	151	35748_2#21	94.839	high
	FASTQ	DNA	7606814	1148628914	151	151	151	35748_2#26	95.36042056035976	high
	FASTQ	DNA	6357401	959967551	151	151	151	35748_2#2	94.97744717613998	high
	FASTQ	DNA	17975597	2714315147	151	151	151	35748_2#32	93.7066	high
	FASTQ	DNA	22980141	3470001291	151	151	151	35748_2#34	94.70840322559016	high
	FASTQ	DNA	18191522	2746919822	151	151	151	35748_2#3	89.57988661012284	high
	FASTQ	DNA	158239	23894089	151	151	151	35748_2#42	0.1501499583998651	<500k
	FASTQ	DNA	41572496	6277446896	151	151	151	35748_2#44	94.94545690220492	high
	FASTQ	DNA	11126419	1680089269	151	151	151	35748_2#45	94.5019	high
	FASTQ	DNA	21656478	3270128178	151	151	151	35748_2#49	94.56202058487926	high
	FASTQ	DNA	21771965	3287566715	151	151	151	35748_2#55	94.5672	high
	FASTQ	DNA	795512	120122312	151	151	151	35748_2#64	91.46183739107504	high
	FASTQ	DNA	21814191	3293942841	151	151	151	35748_2#65	94.83286837822082	high
	FASTQ	DNA	22302809	3367724159	151	151	151	35748_2#73	94.8664	high
	FASTQ	DNA	2213678	334265378	151	151	151	35748_2#8	94.48043261577638	high
	FASTQ	DNA	26558701	4010363851	151	151	151	35748_3#14	94.28427668458164	high
	FASTQ	DNA	2646164	399570764	151	151	151	35748_3#19	92.19269702273353	high
	FASTQ	DNA	197542	29828842	151	151	151	35748_3#1	0	<500k
	FASTQ	DNA	4229318	638627018	151	151	151	35748_3#22	93.4469	high
	FASTQ	DNA	278905	42114655	151	151	151	35748_3#28	24.05358913633285	<500k
	FASTQ	DNA	19771104	2985436704	151	151	151	35748_3#48	94.57271593594538	high
	FASTQ	DNA	21010759	3172624609	151	151	151	35748_3#53	95.23218809004015	high
	FASTQ	DNA	544838	82270538	151	151	151	35748_3#5	56.20247353140059	high
	FASTQ	DNA	185351	27988001	151	151	151	35748_3#74	1.5527734162739222	<500k
	FASTQ	DNA	12096800	1826616800	151	151	151	35748_3#7	92.23713860089484	high
	FASTQ	DNA	15334713	2315541663	151	151	151	35748_4#22	94.20693492948412	high
	FASTQ	DNA	28943160	4370417160	151	151	151	35748_4#24	94.54926597965266	high
	FASTQ	DNA	234705	35440455	151	151	151	35748_4#32	15.855794102679198	<500k
	FASTQ	DNA	33945350	5125747850	151	151	151	35748_4#33	93.71183595438607	high
	FASTQ	DNA	29916615	4517408865	151	151	151	35748_4#4	93.48542973920584	high
	FASTQ	DNA	29132331	4398981981	151	151	151	35748_4#54	88.7727	high
	FASTQ	DNA	34908409	5271169759	151	151	151	35748_4#60	94.24173472847536	high
	FASTQ	DNA	225008	33976208	151	151	151	35748_4#66	0	<500k
	FASTQ	DNA	168865	25498615	151	151	151	35748_4#68	0	<500k
	FASTQ	DNA	574363	86728813	151	151	151	35748_4#84	40.33245620812451	high
	FASTQ	DNA	328960	49672960	151	151	151	35748_4#87	0	<500k
	FASTQ	DNA	82625	12476375	151	151	151	35750_1#20	0	<500k
	FASTQ	DNA	125759	18989609	151	151	151	35750_1#42	0.00202733	<500k
	FASTQ	DNA	25359392	3829268192	151	151	151	35750_1#63	95.32281123631236	high
	FASTQ	DNA	340771	51456421	151	151	151	35750_1#6	2.4007870501327773	<500k
	FASTQ	DNA	17216554	2599699654	151	151	151	35750_1#70	96.19186438167142	high
	FASTQ	DNA	231840	35007840	151	151	151	35750_1#72	0.8674568243044405	<500k
	FASTQ	DNA	74404	11235004	151	151	151	35750_1#75	0	<500k
	FASTQ	DNA	25606792	3866625592	151	151	151	35750_1#9	93.78237738179082	high
	FASTQ	DNA	15762326	2380111226	151	151	151	35750_2#21	91.1644	high
	FASTQ	DNA	79611	12021261	151	151	151	35750_2#56	0	<500k
	FASTQ	DNA	8717116	1316284516	151	151	151	35750_3#78	94.6587	high
	FASTQ	DNA	82431	12447081	151	151	151	35750_3#82	0	<500k
	FASTQ	DNA	12691710	1916448210	151	151	151	35750_3#88	93.76314171308236	high
	FASTQ	DNA	394849	59622199	151	151	151	35750_3#89	71.22776564219038	<500k
	FASTQ	DNA	29736087	4490149137	151	151	151	35750_4#1	93.79952186991773	high
	FASTQ	DNA	21491784	3245259384	151	151	151	35750_4#21	95.22995324056367	high
	FASTQ	DNA	2691475	406412725	151	151	151	35750_4#23	96.77305295124644	high
	FASTQ	DNA	38925321	5877723471	151	151	151	35750_4#29	94.7999	high
	FASTQ	DNA	28612229	4320446579	151	151	151	35750_4#38	94.55092615354948	high
	FASTQ	DNA	17464797	2637184347	151	151	151	35750_4#43	94.59985339387434	high
	FASTQ	DNA	18439786	2784407686	151	151	151	35750_4#62	94.14394410066784	high
	FASTQ	DNA	203642	30749942	151	151	151	35750_4#66	2.1095223105023138	<500k
	FASTQ	DNA	14759388	2228667588	151	151	151	35750_4#7	94.51749919066522	high
	FASTQ	DNA	16623882	2510206182	151	151	151	35750_4#88	95.06126999471935	high
	FASTQ	DNA	8329575	1257765825	151	151	151	35750_4#92	94.5697	high
	FASTQ	DNA	26440649	3992537999	151	151	151	35750_4#9	93.45652036490624	high
	FASTQ	DNA	6365281	961157431	151	151	151	35763_2#70	93.64518955035469	high
	FASTQ	DNA	13485693	2036339643	151	151	151	35763_3#15	93.4586	high
	FASTQ	DNA	2416833	364941783	151	151	151	35763_3#29	85.42265154035404	high
	FASTQ	DNA	223754	33786854	151	151	151	35763_3#2	0.6815812007016149	<500k
	FASTQ	DNA	200935	30341185	151	151	151	35763_3#38	0.0167614	<500k
	FASTQ	DNA	23681895	3575966145	151	151	151	35763_3#79	95.30962562440098	high
	FASTQ	DNA	15053928	2273143128	151	151	151	35763_4#11	95.18048325108025	high
	FASTQ	DNA	4986171	752911821	151	151	151	35763_4#15	96.94369967198794	high
	FASTQ	DNA	14992703	2263898153	151	151	151	35763_4#18	94.07851090063797	high
	FASTQ	DNA	18319420	2766232420	151	151	151	35763_4#19	94.71244191785844	high
	FASTQ	DNA	4104880	619836880	151	151	151	35763_4#25	93.48578092983786	high
	FASTQ	DNA	1932736	291843136	151	151	151	35763_4#28	92.57527132668966	high
	FASTQ	DNA	15535809	2345907159	151	151	151	35763_4#30	94.92329996596644	high
	FASTQ	DNA	3660551	552743201	151	151	151	35763_4#31	94.02790752320573	high
	FASTQ	DNA	4934597	745124147	151	151	151	35763_4#36	93.615	high
	FASTQ	DNA	5419925	818408675	151	151	151	35763_4#48	94.99503863416216	high
	FASTQ	DNA	1594197	240723747	151	151	151	35763_4#49	94.19861809678942	high
	FASTQ	DNA	17628339	2661879189	151	151	151	35763_4#52	92.68565692761834	high
	FASTQ	DNA	19097972	2883793772	151	151	151	35763_4#54	93.12090982637774	high
	FASTQ	DNA	3150663	475750113	151	151	151	35763_4#59	95.31926740357105	high
	FASTQ	DNA	2220108	335236308	151	151	151	35763_4#72	95.61830622673762	high
	FASTQ	DNA	2209698	333664398	151	151	151	35763_4#7	93.9451	high
	FASTQ	DNA	19820975	2992967225	151	151	151	35763_4#91	93.80411927455508	high
	FASTQ	DNA	1345305	203141055	151	151	151	35763_4#94	91.81615681236396	high
	FASTQ	DNA	2214088	334327288	151	151	151	35764_1#13	93.81318637814547	high
	FASTQ	DNA	11417095	1723981345	151	151	151	35764_1#14	94.24922147422166	high
	FASTQ	DNA	11376415	1717838665	151	151	151	35764_1#15	94.2021	high
	FASTQ	DNA	6765939	1021656789	151	151	151	35764_1#23	92.8672	high
	FASTQ	DNA	210251	31747901	151	151	151	35764_1#32	1.6077347501853296	<500k
	FASTQ	DNA	13685359	2066489209	151	151	151	35764_1#49	94.50774566902136	high
	FASTQ	DNA	639107	96505157	151	151	151	35764_1#52	7.270029199904727	high
	FASTQ	DNA	13928902	2103264202	151	151	151	35764_1#54	95.18998136135536	high
	FASTQ	DNA	7627274	1151718374	151	151	151	35764_1#65	94.55814152471648	high
	FASTQ	DNA	4783154	722256254	151	151	151	35764_1#6	92.01703785388044	high
	FASTQ	DNA	28884462	4361553762	151	151	151	35764_2#14	93.6271	high
	FASTQ	DNA	572598	86462298	151	151	151	35764_2#26	1.398425133500325	high
	FASTQ	DNA	14447528	2181576728	151	151	151	35764_2#34	94.06214860982784	high
	FASTQ	DNA	642137	96962687	151	151	151	35764_2#47	64.92201013855428	high
	FASTQ	DNA	27945603	4219786053	151	151	151	35764_2#49	93.58754639707143	high
	FASTQ	DNA	1042167	157367217	151	151	151	35764_2#68	45.00372262069943	high
	FASTQ	DNA	2315536	349645936	151	151	151	35764_2#70	88.98391610758182	high
	FASTQ	DNA	18298330	2763047830	151	151	151	35764_2#73	90.74060357537604	high
	FASTQ	DNA	35062626	5294456526	151	151	151	35764_2#82	94.067	high
	FASTQ	DNA	30412695	4592316945	151	151	151	35764_2#83	94.3818	high
	FASTQ	DNA	60613	9152563	151	151	151	35764_3#14	0	<500k
	FASTQ	DNA	122812	18544612	151	151	151	35764_3#20	0.3500093544413829	<500k
	FASTQ	DNA	144783	21862233	151	151	151	35764_3#21	0.00178788	<500k
	FASTQ	DNA	57404	8668004	151	151	151	35764_3#22	0	<500k
	FASTQ	DNA	70900	10705900	151	151	151	35764_3#23	0	<500k
	FASTQ	DNA	84810	12806310	151	151	151	35764_3#24	0	<500k
	FASTQ	DNA	129285	19522035	151	151	151	35764_3#30	0	<500k
	FASTQ	DNA	90699	13695549	151	151	151	35764_3#37	0	<500k
	FASTQ	DNA	194748	29406948	151	151	151	35764_3#38	2.761364049955901	<500k
	FASTQ	DNA	116233	17551183	151	151	151	35764_3#39	0.000191559	<500k
	FASTQ	DNA	207395	31316645	151	151	151	35764_3#41	0	<500k
	FASTQ	DNA	110886	16743786	151	151	151	35764_3#44	0	<500k
	FASTQ	DNA	198015	29900265	151	151	151	35764_3#49	0.1776864965924858	<500k
	FASTQ	DNA	234006	35334906	151	151	151	35764_3#51	0.932523	<500k
	FASTQ	DNA	145425	21959175	151	151	151	35764_3#52	0	<500k
	FASTQ	DNA	92916	14030316	151	151	151	35764_3#54	0	<500k
	FASTQ	DNA	96356	14549756	151	151	151	35764_3#62	0	<500k
	FASTQ	DNA	468042	70674342	151	151	151	35764_3#67	18.135	<500k
	FASTQ	DNA	111015	16763265	151	151	151	35764_3#68	0	<500k
	FASTQ	DNA	514773	77730723	151	151	151	35764_3#75	33.219185735785885	high
	FASTQ	DNA	123592	18662392	151	151	151	35764_3#76	0	<500k
	FASTQ	DNA	104981	15852131	151	151	151	35764_3#7	0.00039908	<500k
	FASTQ	DNA	91262	13780562	151	151	151	35764_3#80	0.0104559	<500k
	FASTQ	DNA	284891	43018541	151	151	151	35764_3#81	3.481640073022106	<500k
	FASTQ	DNA	456994	69006094	151	151	151	35764_3#82	0	<500k
	FASTQ	DNA	154979	23401829	151	151	151	35764_3#8	0	<500k
	FASTQ	DNA	138759	20952609	151	151	151	35764_3#91	2.3689244818820754	<500k
	FASTQ	DNA	141086	21303986	151	151	151	35764_3#9	0	<500k
	FASTQ	DNA	19751869	2982532219	151	151	151	35764_4#15	93.47992243156732	high
	FASTQ	DNA	23708048	3579915248	151	151	151	35764_4#37	95.2487	high
	FASTQ	DNA	18165377	2742971927	151	151	151	35764_4#3	92.3644	high
	FASTQ	DNA	22935701	3463290851	151	151	151	35764_4#72	94.48287498698998	high
	FASTQ	DNA	22969089	3468332439	151	151	151	35764_4#89	90.1095	high
	FASTQ	DNA	12462305	1881808055	151	151	151	35764_4#8	94.17783399665794	high
	FASTQ	DNA	17823340	2691324340	151	151	151	35764_4#90	90.06595040805159	high
	FASTQ	DNA	14482501	2186857651	151	151	151	35764_4#94	93.65333078773337	high
	FASTQ	DNA	16840097	2542854647	151	151	151	35764_4#95	94.24722607290336	high
	FASTQ	DNA	23355717	3526713267	151	151	151	35764_4#9	94.13992137161011	high
	FASTQ	DNA	2806081	423718231	151	151	151	35801_1#19	93.6574	high
	FASTQ	DNA	30721874	4639002974	151	151	151	35801_1#30	95.02016472756227	high
	FASTQ	DNA	14028069	2118238419	151	151	151	35801_1#55	95.0383	high
S3b Summary	SNP_count	SNP_name
	797	0-10
	10	2027-11-01
	15	28-100
	7	101-1000
	246	>1000
S3b	within host pairwise snp distances
	0
	0
	0
	0
	0
	0
	0
	0
	0
	0
	0
	0
	0
	0
	0
	0
	0
	0
	0
	0
	0
	0
	0
	0
	0
	0
	0
	0
	0
	0
	0
	0
	0
	0
	0
	0
	0
	0
	0
	0
	0
	0
	0
	0
	0
	0
	0
	0
	0
	0
	0
	0
	0
	0
	0
	0
	0
	0
	0
	0
	0
	0
	0
	0
	0
	0
	0
	0
	0
	0
	0
	0
	0
	0
	0
	0
	0
	0
	0
	0
	0
	0
	0
	0
	0
	0
	0
	0
	0
	0
	0
	0
	0
	0
	0
	0
	0
	0
	0
	0
	0
	0
	0
	0
	0
	0
	0
	0
	0
	0
	0
	0
	0
	0
	0
	0
	0
	0
	0
	0
	0
	0
	0
	0
	0
	0
	0
	0
	0
	0
	0
	0
	0
	0
	0
	0
	0
	0
	0
	0
	0
	0
	0
	0
	0
	0
	0
	0
	0
	0
	0
	0
	0
	0
	0
	0
	0
	0
	0
	0
	0
	0
	0
	0
	0
	0
	0
	0
	0
	0
	0
	0
	0
	0
	0
	0
	0
	0
	0
	0
	0
	0
	0
	0
	0
	0
	0
	0
	0
	0
	0
	0
	0
	0
	0
	0
	0
	0
	0
	0
	0
	0
	0
	0
	0
	0
	0
	0
	0
	0
	0
	0
	0
	0
	0
	0
	0
	0
	0
	0
	0
	0
	0
	0
	0
	0
	0
	0
	0
	0
	0
	0
	0
	0
	0
	0
	0
	0
	0
	0
	0
	0
	0
	0
	0
	0
	0
	0
	0
	0
	0
	0
	0
	1
	1
	1
	1
	1
	1
	1
	1
	1
	1
	1
	1
	1
	1
	1
	1
	1
	1
	1
	1
	1
	1
	1
	1
	1
	1
	1
	1
	1
	1
	1
	1
	1
	1
	1
	1
	1
	1
	1
	1
	1
	1
	1
	1
	1
	1
	1
	1
	1
	1
	1
	1
	1
	1
	1
	1
	1
	1
	1
	1
	1
	1
	1
	1
	1
	1
	1
	1
	1
	1
	1
	1
	1
	1
	1
	1
	1
	1
	1
	1
	1
	1
	1
	1
	1
	1
	1
	1
	1
	1
	1
	1
	2
	2
	2
	2
	2
	2
	2
	2
	2
	2
	2
	2
	2
	2
	2
	2
	2
	2
	2
	2
	2
	2
	2
	2
	2
	2
	3
	3
	5
	6
	7
	7
	7
	7
	7
	8
	9
	10
	10
	12
	15
	16
	16
	19
	20
	20
	28
	31
	31
	42
	52
	154
	161
	180
	186
	321
	322
	351
	3021
	3386
	3424
	20785
	20791
	20895
	21848
	22115
	22405
	22462
	22613
	22685
	22796
	22824
	22903
	22936
	23231
	23638
	23740
	23861
	23924
	23927
	23960
	24064
	24095
	24160
	24172
	24176
	24280
	24378
	24420
	24438
	24440
	24557
	26415
	27064
	27087
	27473
	28117
	28132
	28659
	29554
	29596
	29610
	30200
	30251
	30267
	30284
	30508
	30563
	30848
	30865
	30931
	30942
	31163
	31169
	31217
	31228
	38575
	38584
	38717
	38762
	38818
	38818
	38823
	38876
	38919
	38973
	38974
	39012
	39050
	39053
	39147
	39202
	39211
	39217
	39291
	39304
	39560
	39624
	39644
	39741
	39907
	40221
	40386
	40467
	40747
	40819
	40832
	40939
	41108
	43338
	43358
	43474
	43518
	43570
	43573
	43579
	43631
	43682
	43731
	43732
	43773
	43799
	43896
	43946
	43961
	44056
	44624
	44629
	44766
	44804
	44806
	44817
	44865
	44866
	44867
	44899
	44912
	44920
	44954
	44959
	44961
	44997
	45024
	45024
	45044
	45050
	45051
	45054
	45062
	45088
	45093
	45107
	45127
	45136
	45146
	45147
	45148
	45153
	45183
	45204
	45210
	45214
	45241
	45242
	45249
	45257
	45273
	45284
	45307
	45310
	45314
	45332
	45336
	45345
	45345
	45374
	45374
	45378
	45378
	45382
	45431
	45434
	45451
	45464
	45470
	45476
	45512
	45531
	45536
	45537
	45541
	45548
	45573
	45576
	45576
	45579
	45604
	45606
	45627
	45640
	45671
	45699
	45730
	45734
	45754
	45758
	45772
	45773
	45806
	45833
	45838
	45866
	45907
	45966
	45979
	46066
	46322
	46362
	48262
	48707
	48911
	48985
	49047
	0
	0
	0
	0
	0
	0
	0
	0
	0
	0
	0
	0
	0
	0
	0
	0
	0
	0
	0
	0
	0
	0
	0
	0
	0
	0
	0
	0
	0
	0
	0
	0
	0
	0
	0
	0
	0
	0
	0
	0
	0
	0
	0
	0
	0
	0
	0
	0
	0
	0
	0
	0
	0
	0
	0
	0
	0
	0
	0
	0
	0
	0
	0
	0
	0
	0
	0
	0
	0
	0
	0
	0
	0
	0
	0
	0
	0
	0
	0
	0
	0
	0
	0
	0
	0
	0
	0
	0
	0
	0
	0
	0
	0
	0
	0
	0
	0
	0
	0
	0
	0
	0
	0
	0
	0
	0
	0
	0
	0
	0
	0
	0
	0
	0
	0
	0
	0
	0
	0
	0
	0
	0
	0
	0
	0
	0
	0
	0
	0
	0
	0
	0
	0
	0
	0
	0
	0
	0
	0
	0
	0
	0
	0
	0
	0
	0
	0
	0
	0
	0
	0
	0
	0
	0
	0
	0
	0
	0
	0
	0
	0
	0
	0
	0
	0
	0
	0
	0
	0
	0
	0
	0
	0
	0
	0
	0
	0
	0
	0
	0
	0
	0
	0
	0
	0
	0
	0
	0
	0
	0
	0
	0
	0
	0
	0
	0
	0
	0
	0
	0
	0
	0
	0
	0
	0
	0
	0
	0
	0
	0
	0
	0
	0
	0
	0
	0
	0
	0
	0
	0
	0
	0
	0
	0
	0
	0
	0
	0
	0
	0
	0
	0
	0
	0
	0
	0
	0
	0
	0
	0
	0
	0
	0
	0
	0
	0
	0
	0
	0
	0
	0
	0
	0
	0
	0
	0
	0
	0
	0
	0
	0
	0
	0
	0
	0
	0
	0
	0
	0
	0
	0
	0
	0
	0
	0
	0
	0
	0
	0
	0
	0
	0
	0
	0
	0
	0
	0
	0
	0
	0
	0
	0
	0
	0
	0
	0
	0
	0
	0
	0
	0
	0
	0
	0
	0
	0
	0
	0
	0
	0
	0
	0
	1
	1
	1
	1
	1
	1
	1
	1
	1
	1
	1
	1
	1
	1
	1
	1
	1
	1
	1
	1
	1
	1
	1
	1
	1
	1
	1
	1
	1
	1
	1
	1
	1
	1
	1
	1
	1
	1
	1
	1
	1
	1
	1
	1
	1
	1
	1
	1
	1
	1
	1
	1
	1
	1
	2
	2
	2
	2
	2
	2
	2
	2
	2
	2
	2
	2
	2
	2
	2
	2
	2
	2
	2
	2
	2
	2
	2
	2
	2
	2
	2
	2
	2
	2
	3
	3
	3
	3
	3
	3
	3
	3
	3
	3
	3
	3
	4
	4
	7
	9
	10
	16
	20
	27
	28
	28
	29
	29
	31
	31
	31
	31
	32
	68
	2626
	2652
	2783
	2844
	3216
	3251
	22439
	22445
	22510
	22526
	22548
	22674
	22726
	22733
	22764
	22769
	22812
	22867
	23805
	24052
	24226
	24273
	25508
	26542
	29248
	29318
	38195
	42049
	42961
	44240
	44425
	44528
	44750
	44951
	45735
	45889
	46058
	46059
	46068
	46083
	46331

## Sheet: Supplementary Figure 3cD
patient ID	node-A bodysite	node-B bodysite	SNP distance	linked?			S3d	refer to source data figure1
10	nasal	rectal	49047	n
10	resp	rectal	48985	n
10	resp	rectal	48911	n
10	resp	rectal	48707	n
10	resp	resp	0	y
10	resp	resp	0	y
10	resp	resp	0	y
10	nasal	resp	0	y
10	resp	nasal	0	y
10	resp	nasal	0	y
12	rectal	rectal	0	y
12	rectal	rectal	0	y
12	rectal	rectal	0	y
12	rectal	rectal	0	y
12	rectal	rectal	0	y
12	rectal	rectal	0	y
12	rectal	rectal	0	y
12	rectal	rectal	0	y
12	rectal	rectal	0	y
12	rectal	rectal	0	y
15	nasal	nasal	46331	n
15	nasal	nasal	46083	n
15	nasal	nasal	46068	n
15	nasal	nasal	46059	n
15	nasal	nasal	46058	n
15	nasal	nasal	45889	n
15	nasal	resp	45838	n
15	resp	nasal	45833	n
15	rectal	nasal	45754	n
15	resp	nasal	45604	n
15	rectal	nasal	44959	n
15	nasal	nasal	1	y
15	nasal	nasal	1	y
15	nasal	nasal	1	y
15	nasal	nasal	1	y
15	nasal	nasal	1	y
15	nasal	nasal	1	y
15	rectal	nasal	1	y
15	rectal	nasal	1	y
15	nasal	nasal	0	y
15	nasal	nasal	0	y
15	nasal	nasal	0	y
15	nasal	nasal	0	y
15	nasal	nasal	0	y
15	nasal	nasal	0	y
15	nasal	nasal	0	y
15	nasal	nasal	0	y
15	nasal	nasal	0	y
15	rectal	rectal	0	y
15	resp	resp	0	y
15	resp	resp	0	y
15	resp	resp	0	y
15	nasal	resp	0	y
15	nasal	resp	0	y
15	nasal	resp	0	y
15	nasal	resp	0	y
15	nasal	resp	0	y
15	rectal	nasal	0	y
15	rectal	nasal	0	y
15	rectal	nasal	0	y
15	rectal	nasal	0	y
15	rectal	nasal	0	y
15	rectal	nasal	0	y
15	rectal	nasal	0	y
15	rectal	nasal	0	y
15	rectal	nasal	0	y
15	rectal	nasal	0	y
15	rectal	resp	0	y
15	rectal	resp	0	y
15	resp	nasal	0	y
15	resp	nasal	0	y
15	resp	nasal	0	y
15	resp	nasal	0	y
15	resp	nasal	0	y
15	resp	nasal	0	y
15	resp	nasal	0	y
15	resp	nasal	0	y
15	resp	nasal	0	y
15	resp	nasal	0	y
15	resp	nasal	0	y
15	resp	nasal	0	y
15	resp	nasal	0	y
15	resp	rectal	0	y
15	resp	rectal	0	y
15	resp	rectal	0	y
15	resp	rectal	0	y
19	nasal	rectal	24064	n
19	rectal	nasal	23960	n
19	nasal	rectal	23924	n
19	rectal	nasal	23861	n
19	rectal	nasal	23740	n
19	nasal	rectal	23638	n
19	rectal	rectal	22867	n
19	rectal	rectal	22769	n
19	rectal	rectal	22733	n
19	rectal	rectal	22674	n
19	rectal	rectal	22548	n
19	rectal	rectal	22445	n
19	rectal	rectal	2	y
19	rectal	rectal	1	y
19	rectal	rectal	1	y
19	rectal	rectal	1	y
19	rectal	rectal	1	y
19	rectal	rectal	1	y
19	rectal	rectal	0	y
19	rectal	rectal	0	y
19	rectal	rectal	0	y
19	rectal	rectal	0	y
19	rectal	rectal	0	y
19	rectal	rectal	0	y
19	rectal	rectal	0	y
19	rectal	rectal	0	y
19	rectal	rectal	0	y
19	nasal	rectal	0	y
20	rectal	nasal	46066	n
20	rectal	nasal	45979	n
20	rectal	nasal	45966	n
20	rectal	nasal	45907	n
20	nasal	rectal	45866	n
20	nasal	rectal	45806	n
20	nasal	rectal	45773	n
20	nasal	rectal	45772	n
20	nasal	rectal	45758	n
20	nasal	rectal	45734	n
20	nasal	rectal	45730	n
20	nasal	rectal	45699	n
20	resp	rectal	45671	n
20	nasal	rectal	45640	n
20	resp	rectal	45627	n
20	nasal	rectal	45606	n
20	nasal	rectal	45579	n
20	nasal	rectal	45576	n
20	resp	rectal	45576	n
20	nasal	rectal	45573	n
20	nasal	rectal	45548	n
20	rectal	nasal	45541	n
20	nasal	rectal	45537	n
20	nasal	rectal	45536	n
20	nasal	rectal	45531	n
20	nasal	rectal	45512	n
20	nasal	rectal	45476	n
20	nasal	rectal	45470	n
20	resp	rectal	45464	n
20	rectal	nasal	45451	n
20	rectal	nasal	45434	n
20	resp	rectal	45431	n
20	rectal	nasal	45382	n
20	nasal	rectal	45378	n
20	resp	rectal	45378	n
20	nasal	rectal	45374	n
20	nasal	rectal	45374	n
20	nasal	rectal	45345	n
20	nasal	rectal	45345	n
20	resp	rectal	45336	n
20	resp	rectal	45332	n
20	nasal	rectal	45314	n
20	nasal	rectal	45310	n
20	nasal	rectal	45307	n
20	rectal	nasal	45284	n
20	nasal	rectal	45273	n
20	nasal	rectal	45257	n
20	rectal	nasal	45249	n
20	nasal	rectal	45242	n
20	resp	rectal	45241	n
20	rectal	nasal	45214	n
20	rectal	nasal	45210	n
20	resp	rectal	45204	n
20	nasal	rectal	45183	n
20	resp	rectal	45153	n
20	nasal	rectal	45148	n
20	nasal	rectal	45147	n
20	rectal	resp	45146	n
20	resp	rectal	45136	n
20	resp	rectal	45127	n
20	rectal	resp	45107	n
20	nasal	rectal	45093	n
20	nasal	rectal	45088	n
20	nasal	rectal	45062	n
20	rectal	nasal	45054	n
20	rectal	nasal	45051	n
20	rectal	resp	45050	n
20	nasal	rectal	45044	n
20	nasal	rectal	45024	n
20	nasal	rectal	45024	n
20	rectal	nasal	44997	n
20	resp	rectal	44961	n
20	rectal	nasal	44954	n
20	rectal	rectal	44951	n
20	resp	rectal	44920	n
20	resp	rectal	44912	n
20	resp	rectal	44899	n
20	resp	rectal	44867	n
20	nasal	rectal	44866	n
20	nasal	rectal	44865	n
20	rectal	resp	44817	n
20	rectal	resp	44806	n
20	nasal	rectal	44804	n
20	nasal	rectal	44766	n
20	rectal	rectal	44750	n
20	resp	rectal	44629	n
20	resp	rectal	44624	n
20	rectal	rectal	44528	n
20	rectal	rectal	44425	n
20	rectal	rectal	44240	n
20	nasal	rectal	44056	n
20	nasal	rectal	43961	n
20	nasal	rectal	43946	n
20	nasal	rectal	43896	n
20	nasal	rectal	43799	n
20	nasal	rectal	43773	n
20	nasal	rectal	43732	n
20	nasal	rectal	43731	n
20	resp	rectal	43682	n
20	resp	rectal	43631	n
20	nasal	rectal	43579	n
20	resp	rectal	43573	n
20	nasal	rectal	43570	n
20	nasal	rectal	43518	n
20	nasal	rectal	43474	n
20	resp	rectal	43358	n
20	resp	rectal	43338	n
20	rectal	rectal	42961	n
20	rectal	nasal	39304	n
20	rectal	nasal	39217	n
20	rectal	nasal	39202	n
20	rectal	nasal	39147	n
20	nasal	rectal	39050	n
20	nasal	rectal	39012	n
20	nasal	rectal	38974	n
20	nasal	rectal	38973	n
20	resp	rectal	38919	n
20	resp	rectal	38876	n
20	nasal	rectal	38823	n
20	nasal	rectal	38818	n
20	resp	rectal	38818	n
20	nasal	rectal	38762	n
20	nasal	rectal	38717	n
20	resp	rectal	38584	n
20	resp	rectal	38575	n
20	rectal	rectal	38195	n
20	rectal	rectal	3	y
20	rectal	rectal	3	y
20	rectal	rectal	3	y
20	rectal	rectal	3	y
20	resp	resp	3	y
20	resp	rectal	3	y
20	rectal	rectal	2	y
20	rectal	rectal	2	y
20	rectal	rectal	2	y
20	rectal	rectal	2	y
20	rectal	rectal	2	y
20	rectal	rectal	2	y
20	rectal	rectal	2	y
20	rectal	rectal	2	y
20	resp	resp	2	y
20	resp	resp	2	y
20	resp	resp	2	y
20	nasal	rectal	2	y
20	nasal	rectal	2	y
20	nasal	rectal	2	y
20	resp	nasal	2	y
20	resp	nasal	2	y
20	resp	nasal	2	y
20	resp	rectal	2	y
20	resp	rectal	2	y
20	resp	rectal	2	y
20	resp	rectal	2	y
20	rectal	rectal	1	y
20	nasal	rectal	1	y
20	nasal	rectal	1	y
20	nasal	rectal	1	y
20	nasal	rectal	1	y
20	nasal	rectal	1	y
20	rectal	nasal	1	y
20	rectal	nasal	1	y
20	rectal	nasal	1	y
20	rectal	nasal	1	y
20	resp	nasal	1	y
20	resp	nasal	1	y
20	resp	nasal	1	y
20	resp	nasal	1	y
20	resp	nasal	1	y
20	resp	nasal	1	y
20	resp	nasal	1	y
20	resp	nasal	1	y
20	resp	nasal	1	y
20	resp	nasal	1	y
20	resp	nasal	1	y
20	resp	nasal	1	y
20	resp	nasal	1	y
20	resp	nasal	1	y
20	resp	nasal	1	y
20	resp	nasal	1	y
20	resp	nasal	1	y
20	resp	nasal	1	y
20	resp	nasal	1	y
20	resp	nasal	1	y
20	resp	nasal	1	y
20	nasal	nasal	0	y
20	nasal	nasal	0	y
20	nasal	nasal	0	y
20	nasal	nasal	0	y
20	nasal	nasal	0	y
20	nasal	nasal	0	y
20	nasal	nasal	0	y
20	nasal	nasal	0	y
20	nasal	nasal	0	y
20	nasal	nasal	0	y
20	nasal	nasal	0	y
20	nasal	nasal	0	y
20	nasal	nasal	0	y
20	nasal	nasal	0	y
20	nasal	nasal	0	y
20	nasal	nasal	0	y
20	nasal	nasal	0	y
20	nasal	nasal	0	y
20	nasal	nasal	0	y
20	nasal	nasal	0	y
20	nasal	nasal	0	y
20	nasal	nasal	0	y
20	nasal	nasal	0	y
20	nasal	nasal	0	y
20	nasal	nasal	0	y
20	nasal	nasal	0	y
20	nasal	nasal	0	y
20	nasal	nasal	0	y
20	nasal	nasal	0	y
20	nasal	nasal	0	y
20	nasal	nasal	0	y
20	nasal	nasal	0	y
20	nasal	nasal	0	y
20	nasal	nasal	0	y
20	nasal	nasal	0	y
20	nasal	nasal	0	y
20	nasal	nasal	0	y
20	nasal	nasal	0	y
20	nasal	nasal	0	y
20	nasal	nasal	0	y
20	nasal	nasal	0	y
20	nasal	nasal	0	y
20	nasal	nasal	0	y
20	nasal	nasal	0	y
20	nasal	nasal	0	y
20	nasal	nasal	0	y
20	nasal	nasal	0	y
20	nasal	nasal	0	y
20	nasal	nasal	0	y
20	nasal	nasal	0	y
20	nasal	nasal	0	y
20	nasal	nasal	0	y
20	nasal	nasal	0	y
20	nasal	nasal	0	y
20	nasal	nasal	0	y
20	nasal	nasal	0	y
20	nasal	nasal	0	y
20	nasal	nasal	0	y
20	nasal	nasal	0	y
20	nasal	nasal	0	y
20	nasal	nasal	0	y
20	nasal	nasal	0	y
20	nasal	nasal	0	y
20	nasal	nasal	0	y
20	nasal	nasal	0	y
20	nasal	nasal	0	y
20	rectal	rectal	0	y
20	rectal	rectal	0	y
20	rectal	rectal	0	y
20	rectal	rectal	0	y
20	rectal	rectal	0	y
20	rectal	rectal	0	y
20	rectal	rectal	0	y
20	rectal	rectal	0	y
20	resp	resp	0	y
20	resp	resp	0	y
20	resp	resp	0	y
20	resp	resp	0	y
20	resp	resp	0	y
20	resp	resp	0	y
20	nasal	resp	0	y
20	nasal	resp	0	y
20	nasal	resp	0	y
20	nasal	resp	0	y
20	nasal	resp	0	y
20	nasal	resp	0	y
20	nasal	resp	0	y
20	nasal	resp	0	y
20	resp	nasal	0	y
20	resp	nasal	0	y
20	resp	nasal	0	y
20	resp	nasal	0	y
20	resp	nasal	0	y
20	resp	nasal	0	y
20	resp	nasal	0	y
20	resp	nasal	0	y
20	resp	nasal	0	y
20	resp	nasal	0	y
20	resp	nasal	0	y
20	resp	nasal	0	y
20	resp	nasal	0	y
20	resp	nasal	0	y
20	resp	nasal	0	y
20	resp	nasal	0	y
20	resp	nasal	0	y
20	resp	nasal	0	y
20	resp	nasal	0	y
20	resp	nasal	0	y
20	resp	nasal	0	y
20	resp	nasal	0	y
20	resp	nasal	0	y
20	resp	nasal	0	y
20	resp	nasal	0	y
20	resp	nasal	0	y
20	resp	nasal	0	y
20	resp	nasal	0	y
51	resp	rectal	23231	n
51	rectal	resp	22936	n
51	resp	rectal	22903	n
51	resp	rectal	22824	n
51	resp	resp	22812	n
51	resp	rectal	22796	n
51	resp	resp	22764	n
51	resp	resp	22726	n
51	resp	rectal	22685	n
51	resp	resp	22526	n
51	resp	resp	22510	n
51	resp	resp	22439	n
51	resp	resp	31	y
51	resp	resp	31	y
51	resp	resp	31	y
51	resp	resp	31	y
51	rectal	resp	31	y
51	resp	rectal	31	y
51	resp	resp	29	y
51	resp	resp	29	y
51	resp	resp	28	y
51	resp	resp	28	y
51	resp	rectal	28	y
51	resp	resp	27	y
51	rectal	rectal	20	y
51	resp	rectal	20	y
51	resp	rectal	20	y
51	resp	rectal	19	y
51	rectal	rectal	16	y
51	rectal	resp	16	y
51	rectal	resp	16	y
51	rectal	resp	15	y
51	rectal	rectal	10	y
51	resp	rectal	10	y
51	resp	rectal	10	y
51	resp	rectal	9	y
51	rectal	rectal	7	y
51	resp	rectal	7	y
51	resp	rectal	7	y
51	resp	rectal	7	y
51	rectal	rectal	2	y
51	rectal	rectal	2	y
51	rectal	rectal	2	y
51	rectal	rectal	2	y
51	resp	resp	2	y
51	resp	resp	2	y
51	rectal	resp	2	y
51	resp	rectal	2	y
51	resp	rectal	2	y
51	resp	rectal	2	y
51	resp	rectal	2	y
51	resp	rectal	2	y
51	rectal	rectal	1	y
51	resp	rectal	1	y
51	resp	rectal	1	y
51	resp	rectal	1	y
51	rectal	rectal	0	y
51	rectal	rectal	0	y
51	rectal	rectal	0	y
51	rectal	rectal	0	y
51	rectal	rectal	0	y
51	rectal	rectal	0	y
51	resp	resp	0	y
51	resp	resp	0	y
51	resp	resp	0	y
51	resp	resp	0	y
51	rectal	resp	0	y
51	rectal	resp	0	y
51	rectal	resp	0	y
51	resp	rectal	0	y
51	resp	rectal	0	y
51	resp	rectal	0	y
51	resp	rectal	0	y
51	resp	rectal	0	y
51	resp	rectal	0	y
51	resp	rectal	0	y
51	resp	rectal	0	y
51	resp	rectal	0	y
58	nasal	rectal	31228	n
58	rectal	nasal	31217	n
58	nasal	rectal	31169	n
58	rectal	nasal	31163	n
58	resp	rectal	30942	n
58	resp	rectal	30931	n
58	resp	rectal	30865	n
58	resp	rectal	30848	n
58	rectal	nasal	30563	n
58	rectal	nasal	30508	n
58	resp	rectal	30284	n
58	nasal	rectal	30267	n
58	rectal	nasal	30251	n
58	resp	rectal	30200	n
58	rectal	nasal	29610	n
58	resp	nasal	29596	n
58	resp	nasal	29554	n
58	resp	resp	29318	n
58	resp	resp	29248	n
58	resp	nasal	28659	n
58	resp	rectal	28132	n
58	rectal	resp	28117	n
58	rectal	resp	27473	n
58	resp	rectal	27087	n
58	rectal	resp	27064	n
58	resp	resp	26542	n
58	rectal	resp	26415	n
58	resp	resp	25508	n
58	resp	nasal	3424	n
58	resp	nasal	3386	n
58	resp	resp	3251	n
58	resp	resp	3216	n
58	resp	nasal	3021	n
58	resp	resp	2844	n
58	resp	resp	2652	n
58	resp	rectal	12	y
58	resp	resp	9	y
58	resp	rectal	8	y
58	resp	rectal	7	y
58	nasal	nasal	1	y
58	rectal	rectal	1	y
58	resp	resp	1	y
58	resp	resp	1	y
58	resp	resp	1	y
58	nasal	resp	1	y
58	resp	nasal	1	y
58	resp	nasal	1	y
58	resp	nasal	1	y
58	resp	rectal	1	y
58	nasal	nasal	0	y
58	nasal	nasal	0	y
58	rectal	rectal	0	y
58	rectal	rectal	0	y
58	resp	resp	0	y
58	resp	resp	0	y
58	resp	resp	0	y
58	nasal	resp	0	y
58	nasal	resp	0	y
58	nasal	resp	0	y
58	resp	nasal	0	y
58	resp	nasal	0	y
58	resp	nasal	0	y
58	resp	nasal	0	y
58	resp	nasal	0	y
58	resp	rectal	0	y
58	resp	rectal	0	y
62	rectal	nasal	48262	n
62	nasal	rectal	46362	n
62	nasal	rectal	46322	n
62	rectal	rectal	45735	n
62	nasal	rectal	1	y
62	nasal	rectal	1	y
62	rectal	nasal	1	y
62	nasal	nasal	0	y
62	nasal	nasal	0	y
62	nasal	nasal	0	y
66	rectal	rectal	42049	n
75	rectal	resp	24557	n
75	resp	rectal	24440	n
75	resp	rectal	24438	n
75	rectal	resp	24420	n
75	resp	rectal	24378	n
75	rectal	rectal	24273	n
75	rectal	rectal	24226	n
75	resp	rectal	24160	n
75	resp	rectal	24095	n
75	rectal	rectal	24052	n
75	resp	rectal	23927	n
75	rectal	rectal	23805	n
75	resp	resp	1	y
75	resp	rectal	1	y
75	rectal	rectal	0	y
75	rectal	rectal	0	y
75	rectal	rectal	0	y
75	rectal	rectal	0	y
75	rectal	rectal	0	y
75	rectal	rectal	0	y
75	resp	resp	0	y
75	resp	resp	0	y
75	resp	resp	0	y
75	resp	resp	0	y
75	resp	resp	0	y
75	resp	resp	0	y
75	resp	resp	0	y
75	resp	resp	0	y
75	resp	resp	0	y
75	resp	resp	0	y
75	resp	resp	0	y
75	resp	resp	0	y
75	resp	resp	0	y
75	resp	resp	0	y
75	resp	resp	0	y
75	resp	resp	0	y
75	resp	resp	0	y
75	resp	resp	0	y
75	resp	resp	0	y
75	resp	resp	0	y
75	resp	resp	0	y
75	resp	resp	0	y
75	resp	resp	0	y
75	resp	resp	0	y
75	resp	resp	0	y
75	resp	resp	0	y
75	resp	resp	0	y
75	rectal	resp	0	y
75	rectal	resp	0	y
75	resp	rectal	0	y
75	resp	rectal	0	y
75	resp	rectal	0	y
75	resp	rectal	0	y
75	resp	rectal	0	y
75	resp	rectal	0	y
75	resp	rectal	0	y
75	resp	rectal	0	y
75	resp	rectal	0	y
75	resp	rectal	0	y
75	resp	rectal	0	y
75	resp	rectal	0	y
75	resp	rectal	0	y
75	resp	rectal	0	y
75	resp	rectal	0	y
75	resp	rectal	0	y
75	resp	rectal	0	y
75	resp	rectal	0	y
75	resp	rectal	0	y
75	resp	rectal	0	y
75	resp	rectal	0	y
75	resp	rectal	0	y
75	resp	rectal	0	y
75	resp	rectal	0	y
75	resp	rectal	0	y
75	resp	rectal	0	y
75	resp	rectal	0	y
75	resp	rectal	0	y
75	resp	rectal	0	y
79	nasal	rectal	41108	n
79	nasal	rectal	40939	n
79	resp	rectal	40832	n
79	nasal	rectal	40819	n
79	nasal	rectal	40747	n
79	resp	rectal	40467	n
79	resp	rectal	40386	n
79	resp	rectal	40221	n
79	nasal	rectal	39907	n
79	nasal	rectal	39741	n
79	resp	rectal	39644	n
79	nasal	rectal	39624	n
79	nasal	rectal	39560	n
79	resp	rectal	39291	n
79	resp	rectal	39211	n
79	resp	rectal	39053	n
79	nasal	nasal	1	y
79	nasal	nasal	1	y
79	nasal	nasal	1	y
79	resp	nasal	1	y
79	resp	nasal	1	y
79	resp	nasal	1	y
79	nasal	nasal	0	y
79	nasal	nasal	0	y
79	nasal	nasal	0	y
79	rectal	rectal	0	y
79	resp	resp	0	y
79	resp	resp	0	y
79	resp	resp	0	y
79	resp	resp	0	y
79	resp	resp	0	y
79	resp	resp	0	y
79	nasal	resp	0	y
79	nasal	resp	0	y
79	nasal	resp	0	y
79	nasal	resp	0	y
79	resp	nasal	0	y
79	resp	nasal	0	y
79	resp	nasal	0	y
79	resp	nasal	0	y
79	resp	nasal	0	y
79	resp	nasal	0	y
79	resp	nasal	0	y
79	resp	nasal	0	y
79	resp	nasal	0	y
82	rectal	nasal	21848	n
85	rectal	resp	24280	n
85	resp	rectal	24176	n
85	resp	rectal	24172	n
85	resp	rectal	20895	n
85	resp	rectal	20791	n
85	resp	rectal	20785	n
85	rectal	resp	351	n
85	resp	rectal	322	n
85	resp	rectal	321	n
85	rectal	rectal	68	y
85	rectal	rectal	32	y
85	rectal	rectal	0	y
85	resp	resp	0	y
85	resp	resp	0	y
85	resp	resp	0	y
107	resp	nasal	22613	n
107	resp	nasal	22462	n
107	resp	nasal	22405	n
107	rectal	nasal	22115	n
107	resp	rectal	1	y
107	resp	resp	0	y
107	resp	resp	0	y
107	resp	resp	0	y
107	resp	rectal	0	y
107	resp	rectal	0	y
127	rectal	rectal	2783	n
127	rectal	rectal	2626	n
127	rectal	rectal	0	y

## Sheet: Supplementary Figure 4
S4	contig	position	depth	sample	gene_position
	NZ_CM001020.1	5682006	41	35658_3#12	1
	NZ_CM001020.1	5682007	40	35658_3#12	2
	NZ_CM001020.1	5682008	40	35658_3#12	3
	NZ_CM001020.1	5682009	39	35658_3#12	4
	NZ_CM001020.1	5682010	39	35658_3#12	5
	NZ_CM001020.1	5682011	37	35658_3#12	6
	NZ_CM001020.1	5682012	37	35658_3#12	7
	NZ_CM001020.1	5682013	37	35658_3#12	8
	NZ_CM001020.1	5682014	37	35658_3#12	9
	NZ_CM001020.1	5682015	37	35658_3#12	10
	NZ_CM001020.1	5682016	36	35658_3#12	11
	NZ_CM001020.1	5682017	35	35658_3#12	12
	NZ_CM001020.1	5682018	35	35658_3#12	13
	NZ_CM001020.1	5682019	35	35658_3#12	14
	NZ_CM001020.1	5682020	35	35658_3#12	15
	NZ_CM001020.1	5682021	35	35658_3#12	16
	NZ_CM001020.1	5682022	35	35658_3#12	17
	NZ_CM001020.1	5682023	35	35658_3#12	18
	NZ_CM001020.1	5682024	35	35658_3#12	19
	NZ_CM001020.1	5682025	35	35658_3#12	20
	NZ_CM001020.1	5682026	35	35658_3#12	21
	NZ_CM001020.1	5682027	35	35658_3#12	22
	NZ_CM001020.1	5682028	35	35658_3#12	23
	NZ_CM001020.1	5682029	35	35658_3#12	24
	NZ_CM001020.1	5682030	35	35658_3#12	25
	NZ_CM001020.1	5682031	35	35658_3#12	26
	NZ_CM001020.1	5682032	34	35658_3#12	27
	NZ_CM001020.1	5682033	34	35658_3#12	28
	NZ_CM001020.1	5682034	34	35658_3#12	29
	NZ_CM001020.1	5682035	34	35658_3#12	30
	NZ_CM001020.1	5682036	34	35658_3#12	31
	NZ_CM001020.1	5682037	35	35658_3#12	32
	NZ_CM001020.1	5682038	36	35658_3#12	33
	NZ_CM001020.1	5682039	36	35658_3#12	34
	NZ_CM001020.1	5682040	36	35658_3#12	35
	NZ_CM001020.1	5682041	36	35658_3#12	36
	NZ_CM001020.1	5682042	36	35658_3#12	37
	NZ_CM001020.1	5682043	35	35658_3#12	38
	NZ_CM001020.1	5682044	16	35658_3#12	39
	NZ_CM001020.1	5682045	16	35658_3#12	40
	NZ_CM001020.1	5682046	16	35658_3#12	41
	NZ_CM001020.1	5682047	16	35658_3#12	42
	NZ_CM001020.1	5682048	16	35658_3#12	43
	NZ_CM001020.1	5682049	16	35658_3#12	44
	NZ_CM001020.1	5682050	0	35658_3#12	45
	NZ_CM001020.1	5682051	0	35658_3#12	46
	NZ_CM001020.1	5682052	0	35658_3#12	47
	NZ_CM001020.1	5682053	0	35658_3#12	48
	NZ_CM001020.1	5682054	0	35658_3#12	49
	NZ_CM001020.1	5682055	0	35658_3#12	50
	NZ_CM001020.1	5682056	0	35658_3#12	51
	NZ_CM001020.1	5682057	0	35658_3#12	52
	NZ_CM001020.1	5682058	0	35658_3#12	53
	NZ_CM001020.1	5682059	0	35658_3#12	54
	NZ_CM001020.1	5682060	0	35658_3#12	55
	NZ_CM001020.1	5682061	0	35658_3#12	56
	NZ_CM001020.1	5682062	0	35658_3#12	57
	NZ_CM001020.1	5682063	0	35658_3#12	58
	NZ_CM001020.1	5682064	0	35658_3#12	59
	NZ_CM001020.1	5682065	0	35658_3#12	60
	NZ_CM001020.1	5682066	0	35658_3#12	61
	NZ_CM001020.1	5682067	0	35658_3#12	62
	NZ_CM001020.1	5682068	0	35658_3#12	63
	NZ_CM001020.1	5682069	0	35658_3#12	64
	NZ_CM001020.1	5682070	0	35658_3#12	65
	NZ_CM001020.1	5682071	0	35658_3#12	66
	NZ_CM001020.1	5682072	0	35658_3#12	67
	NZ_CM001020.1	5682073	0	35658_3#12	68
	NZ_CM001020.1	5682074	0	35658_3#12	69
	NZ_CM001020.1	5682075	0	35658_3#12	70
	NZ_CM001020.1	5682076	0	35658_3#12	71
	NZ_CM001020.1	5682077	0	35658_3#12	72
	NZ_CM001020.1	5682078	0	35658_3#12	73
	NZ_CM001020.1	5682079	0	35658_3#12	74
	NZ_CM001020.1	5682080	0	35658_3#12	75
	NZ_CM001020.1	5682081	0	35658_3#12	76
	NZ_CM001020.1	5682082	0	35658_3#12	77
	NZ_CM001020.1	5682083	0	35658_3#12	78
	NZ_CM001020.1	5682084	0	35658_3#12	79
	NZ_CM001020.1	5682085	0	35658_3#12	80
	NZ_CM001020.1	5682086	0	35658_3#12	81
	NZ_CM001020.1	5682087	0	35658_3#12	82
	NZ_CM001020.1	5682088	0	35658_3#12	83
	NZ_CM001020.1	5682089	39	35658_3#12	84
	NZ_CM001020.1	5682090	39	35658_3#12	85
	NZ_CM001020.1	5682091	39	35658_3#12	86
	NZ_CM001020.1	5682092	39	35658_3#12	87
	NZ_CM001020.1	5682093	39	35658_3#12	88
	NZ_CM001020.1	5682094	39	35658_3#12	89
	NZ_CM001020.1	5682095	39	35658_3#12	90
	NZ_CM001020.1	5682096	39	35658_3#12	91
	NZ_CM001020.1	5682097	39	35658_3#12	92
	NZ_CM001020.1	5682098	39	35658_3#12	93
	NZ_CM001020.1	5682099	40	35658_3#12	94
	NZ_CM001020.1	5682100	42	35658_3#12	95
	NZ_CM001020.1	5682101	42	35658_3#12	96
	NZ_CM001020.1	5682102	42	35658_3#12	97
	NZ_CM001020.1	5682103	42	35658_3#12	98
	NZ_CM001020.1	5682104	42	35658_3#12	99
	NZ_CM001020.1	5682105	42	35658_3#12	100
	NZ_CM001020.1	5682106	43	35658_3#12	101
	NZ_CM001020.1	5682107	43	35658_3#12	102
	NZ_CM001020.1	5682108	43	35658_3#12	103
	NZ_CM001020.1	5682109	43	35658_3#12	104
	NZ_CM001020.1	5682110	43	35658_3#12	105
	NZ_CM001020.1	5682111	43	35658_3#12	106
	NZ_CM001020.1	5682112	45	35658_3#12	107
	NZ_CM001020.1	5682113	46	35658_3#12	108
	NZ_CM001020.1	5682114	46	35658_3#12	109
	NZ_CM001020.1	5682115	46	35658_3#12	110
	NZ_CM001020.1	5682116	46	35658_3#12	111
	NZ_CM001020.1	5682117	47	35658_3#12	112
	NZ_CM001020.1	5682118	47	35658_3#12	113
	NZ_CM001020.1	5682119	47	35658_3#12	114
	NZ_CM001020.1	5682120	48	35658_3#12	115
	NZ_CM001020.1	5682121	48	35658_3#12	116
	NZ_CM001020.1	5682122	49	35658_3#12	117
	NZ_CM001020.1	5682123	49	35658_3#12	118
	NZ_CM001020.1	5682124	49	35658_3#12	119
	NZ_CM001020.1	5682125	49	35658_3#12	120
	NZ_CM001020.1	5682126	49	35658_3#12	121
	NZ_CM001020.1	5682127	49	35658_3#12	122
	NZ_CM001020.1	5682128	49	35658_3#12	123
	NZ_CM001020.1	5682129	49	35658_3#12	124
	NZ_CM001020.1	5682130	49	35658_3#12	125
	NZ_CM001020.1	5682131	50	35658_3#12	126
	NZ_CM001020.1	5682132	50	35658_3#12	127
	NZ_CM001020.1	5682133	49	35658_3#12	128
	NZ_CM001020.1	5682134	49	35658_3#12	129
	NZ_CM001020.1	5682135	49	35658_3#12	130
[truncated: 4,382 more rows]
